# Supplementary material for: Attention-aware with stacked embedding for sentiment analysis of student feedback through deep learning techniques
Source: PeerJ Comput Sci. 2024 Sep 2;10:e2283. doi: 10.7717/peerj-cs.2283 (PMC11419625; doi:10.7717/peerj-cs.2283)
Supplement: Supplemental Information 2 [file peerj-cs-10-2283-s002.zip › UIT-VSFC/train/sents.txt]

slide giáo trình đầy đủ .
nhiệt tình giảng dạy , gần gũi với sinh viên .
đi học đầy đủ full điểm chuyên cần .
chưa áp dụng công nghệ thông tin và các thiết bị hỗ trợ cho việc giảng dạy .
thầy giảng bài hay , có nhiều bài tập ví dụ ngay trên lớp .
giảng viên đảm bảo thời gian lên lớp , tích cực trả lời câu hỏi của sinh viên , thường xuyên đặt câu hỏi cho sinh viên .
em sẽ nợ môn này , nhưng em sẽ học lại ở các học kỳ kế tiếp .
thời lượng học quá dài , không đảm bảo tiếp thu hiệu quả .
nội dung môn học có phần thiếu trọng tâm , hầu như là chung chung , khái quát khiến sinh viên rất khó nắm được nội dung môn học .
cần nói rõ hơn bằng cách trình bày lên bảng thay vì nhìn vào slide .
thầy rất tận tình và đi dạy rất đúng giờ .
dễ bị áp lực .
đang dạy thầy wzjwz208 đi qua nước ngoài giữa chừng , thầy wzjwz209 dạy thay .
môn học còn dễ cần nâng độ khó lên nữa .
có thể cho sinh viên đi thăm quan nhiều công ty xem quy mô và cách làm việc , để giúp hiểu rõ hơn vê ngành mình đang học .
hài lòng về tất cả .
nhiệt tình , vui vẻ .
thấy nhiệt tình trong việc trao đổi giúp đỡ về học tập .
phong cách giảng bài của thầy rất gần gũi với sinh viên !
giảng dạy kết hợp các hoạt động giải trí có hiệu quả .
cần tạo các buổi seminar để sinh viên có thể hiểu sâu thêm về các vấn đề trong chuyên ngành nhưng không có trong môn học .
tiết học thoải mái .
thầy nhiệt tình , quan tâm tới sinh viên .
giảng dạy nhiệt tình , hướng dẫn chi tiết đến lúc sinh viên hiểu !
chưa có nhiều tiết làm bài tập , chữa bài tập trên lớp .
tài liệu được bổ sung nhiều và đầy đủ trên moodle .
giảng viên phải nên cho ví dụ cụ thể những phần quan trọng nên nói kỹ có thể lấy ví dụ minh họa tránh việc lập đi lập lại nhiều lần sẽ tạo cảm giác chán cho sinh viên .
nên biên soạn một tài liệu của chính trường ta .
không giúp đỡ sinh viên trong những vấn đề xung quanh .
bài tập đa dạng , cụ thể .
nội dung giảng viên yêu câu seminar hầu như không có tài liệu tham khảo và rất ít ứng dụng trong thực tế , đề nghị có sự thay đổi trong những năm học tới .
slide up đầy đủ trước mỗi buổi học .
nội dung giảng dạy quá nhàm chán , khô khan .
lượng kiến thức quá nhiều trong một học kỳ .
thầy chép bảng nhiều .
thầy tận tình hướng dẫn cách làm , giải quyết những thắc mắc của sinh viên .
chúc các thầy cô , anh chị làm việc vui vẻ !
hay , nhiệt tình , dễ hiểu .
mặc dù nhiệt tình nhưng khi truyền đạt thì lại khó hiểu , sử dụng ngôn từ gây khó khăn cho việc hiểu bài .
thầy dạy khá hay , cung cấp nhiều thông tin liên quan đến môn học , đưa ra nhiều hướng giải quyết khi sinh viên gặp vấn đề khó khăn với đồ án !
hy vọng học kỳ sau có thể học được với cô .
nhiều khi em lên lớp học môn đặc tả hình thức giống như lên lớp học mà không biết mình học cái gì .
trong khi giảng nói nhỏ quá .
thực hành khó hiểu .
thầy rất tận tâm nhiệt tình , quan tâm đến sinh viên , giảng bài dễ hiểu , kiến thức sâu rộng am hiểu cao .
cô dạy với nhiệt huyết của mình , dù như thế nào , cô vẫn luôn mỉm cười và kiên trì giảng bài cho chúng em đến khi chúng em hiểu .
cô lên lớp đúng giờ , giảng bài rất dễ hiểu cho sinh viên .
những thông tin cần thiết như doubledot thời gian dealine , cách nộp bài thường không dặn lớp thực hành thứ hai .
thầy nhiệt tình , dễ chịu .
giảng viên chưa đi sâu vào bản chất của vấn đề , em chỉ học thôi mà không biết bản chất của nó là gì nó có ứng dụng gì sau này cho chuyên nghành của em .
đặc biệt hơn là thầy đã bỏ rất nhiều công sức trong việc ra bài tập và chấm điểm một cách rõ ràng và minh bạch .
cô rất nhiệt tình và tận dụng tốt thời gian .
giảng viên tận tâm , nhiệt huyết trong giảng dạy .
thầy nhiệt tình , gần gũi .
giảng viên tận tâm , giảng dễ hiểu , dễ tiếp thu .
tạo ra sự cạnh tranh trong mỗi buổi thực hành .
bài tập và có code tham khảo .
cần nâng cấp hệ thống wifi , vì khi vào phòng thực hành , sinh viên không thể truy cập internet , buộc phải xin phép ra ngoài để làm bài .
tài liệu không chi tiết lắm .
tận tâm , nhiệt tình , vui tính , dễ gần với sinh viên .
thầy dạy rất hay và nhiệt tình .
thầy dạy không đúng giờ , không hướng dẫn sinh viên thực hành .
giúp đỡ học sinh quá ít .
cô dạy buồn ngủ quá .
nên kinh mong nội dung môn học được giảm tải cho phù hợp hơn với đặc thù của một trường công nghệ thông tin .
thầy tận tình vui tính .
cô lại kiểu khó tính nữa .
tạo hứng thú cho sinh viên .
cô giảng hay cuốn hút và truyền đạt dễ hiểu .
có hứng thú học .
ôn tập đúng theo thầy nhưng không biết cuối kỳ được mấy điểm .
giảng viên hướng dẫn cụ thể , chi tiết .
giáo trình quá ít và nội dung không khác nhau là mấy .
giáo viên nghỉ dạy liên tục , cuối học kỳ lại tăng học bù , những tiết học bù đó đã ảnh hưởng đến những đồ án , và trễ deadline .
giáo viên lúc dạy lúc không , không dạy cũng không thông báo , sinh viên tốn thời gian , công sức , tiền bạc rồi ngồi đợi và đi về .
cần có một phòng máy tốt hơn , hiện đại hơn .
thầy nên cho làm bài tập tương tự nhau nhiều hơn một vài bài để tránh tình trạng quên hoặc các dạng tựa nhau nhưng hơi khác cách làm .
không ngờ môn này lại chán đến như vậy , không học được gì từ môn này , thầy dạy chán kinh khủng , hay đi trễ từ 30 - 45 phút , không nhiệt tình .
giảng viên đánh giá sai điểm và năng lực của học sinh .
không đáp ứng được đề cương môn học đề ra .
thầy nên hướng dẫn thực hành nhiều hơn .
giảng viên thân thiện , quan tâm tới sinh viên .
môn lập trình hướng đối tượng nên cập nhật thêm những nội dung mới , dễ hiểu và giảng giải cụ thể hơn .
giáo viên nhiệt tình , tâm huyết , khả năng truyền đạt tốt .
thầy dạy rất tốt và nhiệt tình .
cô nói hơi nhỏ , nếu lớp ồn sẽ khó nghe .
bài tập cô đưa ra nhiều , và khó tìm hiểu , với kiến thực hiện tại của sinh viên thì khó có thể tìm hiểu và làm tốt bài tập cô ra .
bài tập và hoạt động nhóm còn ít .
giảng viên rất nhiệt tình , phương pháp giảng dạy hay , sinh viên nắm bắt kiến thức ngay trên lớp .
cô hướng dẫn thực hành khá đầy đủ .
được học nhiều kinh nghiệm từ thầy wzjwz163 .
kiến thức của thầy rất tốt , bảo đảm giờ lên lớp .
hiện tại em chưa thấy tác dụng gì nhiều khi học môn này .
cải thiện lại cơ sở vật chất máy chiếu trong phòng học .
dạy không phù hợp với cách học của em .
giải thích nội dung mới rõ ràng .
lớp học quá đông !
môn căn bản mà thầy không dạy cho sinh viên kỹ , gây không hiểu , mất căn bản .
giảng viên chưa cho bài tập về nhà để sinh viên làm nên cho 5 bài mỗi chương , không cần chữa chỉ cần đáp án .
mà hiện tại trường ta chưa có , đây là thiệt thòi lớn đối với tụi em .
tôi cảm thấy giảng viên dạy rất tốt .
không biết thầy nào dạy chính thức , mà học thường nghỉ không thông báo trước để sinh viên đứng chờ sắp hết tiết rồi tự về nhiều lần .
cần có sự tương tác giữa giảng viên và sinh viên nhiều hơn .
giảng viên thân thiện nhiệt tình cởi mở .
giáo viên có mời các công ty về trình bày , giúp sinh viên cập nhật kiến thức thực tiễn .
coi lại thái độ giảng viên thực hành .
giảng viên nhiệt tình , giải nhiều bài tập .
bài giảng của thầy rất nhiệt tình .
môn học chưa thực tiễn , chưa thu hút sinh viên .
dạy hơi nhanh !
ít làm bài tập .
giảng bài kém thu hút , vị trí đứng giảng không hợp lý , ôn tập cuối kỳ còn chưa tập trung vào vấn đề .
giảng viên nhiệt tình , bài giảng thu hút .
nhờ thầy và giảng viên lý thuyết , em đã hiểu rõ về môn này rất nhiều !
môn này khá trừu tượng nên mong thầy có nhiều liên tưởng tới thực tiễn hơn để chúng em có thể hiểu .
cần thêm nhiều tài liệu cho sinh viên .
bài tập trên lớp .
tăng số tiết dạy lên để sinh viên có nhiều cơ hội hỏi đáp thắc mắc về môn học .
thầy nhiệt tình dễ hiểu .
thực hành và lý thuyết nên dạy song song .
giảng viên dạy nhanh .
bài tập trên lớp nên được giới thiệu ngay từ đầu tiết học để học sinh không tốn thời gian đọc đề cũng như có thể suy nghĩ cách giải cùng lúc với việc nghe giảng .
giảng viên cho bài tập hay .
cập nhật bài tập mới .
lên lớp ai làm việc người ấy , thầy không có giảng gì thêm .
tận tâm , nhiệt tình , quan tâm đến sinh viên .
phản hồi giải đáp thắc mắc cho sinh viên .
dạy quá nhanh .
mong ban thiết bị sớm khắc phục ạ !
môn này cần làm đề tài để áp dụng lý thuyết vào thực tiễn mà trên lớp chỉ học một đống lý thuyết và hiếm ai nhớ đa số khá buồn ngủ khi lên lớp .
giảng viên nên đổi mới phương pháp giảng dạy , tránh thô cứng , không hấp dẫn sinh viên .
nhiệt tình , tạo cách chủ động cho học sinh tiếp cận với môn học và tham gia các chương trình phong trào liên quan để nâng cao kỹ năng .
cô dạy rất tận tình , dễ hiểu .
không đáp ứng được nhu cầu của sinh viên .
thầy rất nhiệt tình với chúng em và điều này làm em rất hài lòng .
cách giảng dạy của thầy rất hay và có phần dễ hiễu .
nhiệt tình , dễ thương .
không hướng dẫn đồ án .
em xin đề nghị nhà trường nên bổ sung tài liệu về môn học và cập nhật nội dung .
chép bài rất nhiều , lãng phí thời gian nghe giảng .
em không học thầy wzjwz178 kỳ này , giáo viên thực hành có 2 người nên có lẽ daa nhầm .
đề thi môn dài sinh viên làm không đủ thời gian .
cho làm nhiều bài test .
theo em thì nên thi phòng máy nào có visual 2013 trở lên .
cần thêm nhiều tài liệu cho môn học .
thầy giảng dạy tốt .
mong thầy có thể hướng dẫn cách cụ thể nhất cho những bài khó .
thầy cần cho bài tập và hướng dẫn nhiều hơn .
giáo viên lên lớp đúng giờ , giảng bài sôi động .
em thấy thầy chỉ giảng cho có .
cần xác định rõ mục đích môn học và cho sinh viên đề cương chi tiết môn học trước khi bắt đầu .
thầy nói chuyện với sinh viên rất tự nhiên , chia sẻ kinh nghiệm thực tế .
dạy theo sát chương trình .
cung cấp thêm trang thiết bị phục vụ nhu cầu môn học .
đề nghị nâng cấp phòng lab khoa mạng .
thầy giảng hay và tâm huyết , bài giảng có tính thực tiễn cao .
đi dạy đúng giờ .
thầy cung cấp nhiều kiến thức mới , thầy dạy tận tâm và nhiệt tình !
có tăng thêm nhiều ví dụ để minh họa cho lý thuyết vì có nhiều phần lý thuyết rất trừu tượng .
các yêu cầu về đồ án môn học nên đươc đưa ra chính xác trước khi sinh viên bắt đầu thực hiện chia nhóm và làm đồ án .
dạy dễ hiểu dễ tiếp thu , tập trung vài kiến thức trọng tâm .
dạy chưa được kỹ lắm , điểm nên thoáng hơn .
chưa chuẩn bị kỹ bài giảng để có thể trả lời các thắc mắc của sinh viên trên lớp .
cô khá tận tâm cho học sinh .
cần cải cách lại nội dung các bài thực hành , một số kiến nội dung trong bài thực hành đã trở nên lỗi thời .
giảng viên có khả năng truyền đạt kiến thức tốt .
cho làm nhiều bài tập .
nghiên cứu khoa học .
giáo viên dạy rất tận tâm , nhiệt tình .
thầy cô hướng dẫn đồ án hệ thống thông tin cần có thêm một vài buổi gặp mặt với sinh viên và đưa ra lịch cố định trên trường để sinh viên thắc mắc có thể lên hỏi trực tiếp !
chỉ thông báo trên lớp sẽ khó tránh sai sót .
cô viết ở góc bảng gần chổ bụt giảng khiến nhiều khi khó quan sát được ạ .
đề nghị lắp thêm quạt .
dạy kỹ .
bài tập cần đa dạng hơn .
nói rất nhỏ .
có lúc làm bài sai giáo viên nói làm hơi tự ái .
không sửa các bài tập thực hành .
em chưa hiểu rõ cách thức chấm điểm bài kiểm tra thực hành .
làm bài tập nhiều mặc dù không hiểu lắm .
thi thoảng nghỉ học không thông báo trên daa .
thầy dạy dễ hiểu , tiết học dễ hiểu , sôi nổi .
thầy giảng dạy nhiệt tình , truyền cảm .
giảng dạy rất chi tiết , dễ hiểu và dễ tiếp thu .
truyền đạt những kiến thức tốt .
cô vui tính .
nếu có thì chỉ hướng dẫn bằng lý thuyết mà không làm bài tập mẫu cho sinh viên .
cô chưa có nhiều kênh bài tập cho sinh viên .
bạn nào khá thì có thể áp dụng công thức vào bài tập cả lớp chưa đến 30% còn thực sự hiểu môn học thì rất ít người hiểu .
thầy dạy hơi nhanh .
ít hướng dẫn sinh viên trong giờ thực hành .
không thực hành được buổi nào .
thầy dạy phần lý thuyết hay , nắm bắt được khả năng của sinh viên .
ví dụ đề tài của em là doubledot các nguyên lý cơ bản , bao gồm 7 nguyên tắc của bohm ( 1983 ) .
giáo viên nhiệt tình , dạy dễ hiểu , tận tình với sinh viên .
tân tâm , nhiệt tình trong lớp lẫn bên ngoài .
thầy giảng dạy tận tâm nhiệt tình .
thầy vui tính , giảng bài dễ hiểu , nhiệt tình .
thầy giáo dạy nhiệt tình .
dạy dễ hiểu , gần gũi sinh viên .
cô dạy rất nhiệt tình và tài liệu của cô rất cụ thể dễ hiểu , cô hướng dẫn rất tận tình .
mong thầy cố gắng trong các học kỳ sau .
cần đưa ra nhiều ví dụ minh họa hơn .
giảng viên hoà đồng , vui vẻ , chỉ giảng tận tình sinh viên ham học hỏi .
giảng viên không dạy một tiết thực hành nào .
không !
nên có sự thống nhất giữa các giảng viên bộ môn trong đề cương giảng dạy .
có những phần kiến thức chỉ một nửa lớp được học nhưng giảng viên nghĩ là cả lớp đã học rồi nên chỉ overview , những sinh viên còn lại khó nắm được .
máy tính cập nhật nhanh hơn .
vui , hòa đồng , nhiệt tình .
có giúp đỡ sinh viên học tập nghiên cứu .
giảng viên tận tâm , nhiệt tình , ham học hỏi .
tuy nhiên cô nên cân nhắc lại về số lượng yêu cầu đối với sinh viên để sinh viên không bị khớp vì quá nhiều dẫn đến làm qua loa cho có , như vậy thì kết quả lại không tốt .
cô rất tận tâm , rất ok , em rất thích cách dạy và học của cô ( mặc dù hơi nhanh tí ) .
mong thầy và nhà trường xem xét lại những điều em vừa nói .
thầy tận tâm , nhiệt tình , tạo động lực cho sinh viên .
thầy giáo tận tình , dạy kỹ , thường đưa ra câu hỏi để xem xét mức độ hiểu biết của sinh viên .
cần tăng cương trao đổi giữa sinh viên và giáo viên .
nói chung là nghe không bao giờ nghe rõ được .
cách truyền đạt của giáo viên chưa có sức hút đối với sinh viên nhiều cho lắm .
cô giáo thân thiện dễ gần , thực hành nhiều .
chưa tiếp thu trọn vẹn .
cần cải tiến trang thiết thực hành .
giảng kỹ hơn .
còn hơi kéo thời gian .
có nhiều bài tập về nhà cơ bản lẫn nâng cao và giảng viên sửa bài đủ .
thầy rất hiền và kiên trì giảng dạy cho lớp mặc dù môn học này đối với em không được hứng thú lắm .
đôi lúc giảng bài hơi nhanh .
có một số buổi không đi dạy .
thầy nhiệt tình và dạy dễ hiểu .
có kiến thức nền tảng này , sinh viên có thể học thêm bất kỳ công nghệ cụ thể nào đó dễ dàng , cũng như tiếp thu thay đổi công nghệ mới nhanh chóng .
cấu trúc đề cương của thầy chưa rõ ràng , lý thuyết chưa được trình bày rõ trong các buổi học .
tài liệu hỗ trợ toàn tiếng anh rất khó học .
chưa nhận được gì từ môn học này .
giảng viên không hề giảng dạy , chỉ đưa đề cương rồi thôi .
bài tập mỗi tuần đều có và đầy đủ .
em xin cảm ơn .
thầy cần phải cho sinh viên biết được học môn này có tác dụng gì và làm được gì khi học xong .
đề nghị tăng thời gian thưc hành .
không được làm những chuyện riêng trong lúc dạy thực hành .
hỗ trợ thêm giáo trình không phải slide cho sinh viên .
cô wzjwz259 rất vui và nhiệt tình .
giáo viện nhiệt tình , tận tâm .
kiến thức được giảng viên trình bày rõ ràng , dễ hiểu cho sinh viên .
cần thêm nhiều kit để thực hành .
dạy khó hiểu quá nhanh .
luôn gần gũi , tham khảo ý kiến sinh viên và thống nhất cũng sinh viên .
sắp xếp lịch học bù chưa hợp lý .
nhà trường nên đưa môn học này vào thời khóa biểu bắt buộc ở học kỳ 1 của các sinh viên năm nhất nhằm giúp các em nắm biết được mình nên học gì , mình có nên chuyển đổi ngành hay không .
thời gian thực hành cần nhiều hơn .
giảng viên rất nhiệt tình trong giảng dạy .
slide chuẩn bị chưa tốt .
thầy hay đòi hỏi sinh viên những điều hơi quá cao .
cô giảng hướng dẫn nhiệt tình .
chúng em đã gặp khó khắn với khổ giấy nhỏ , mô hình thì lớn và phức tạp .
giảng quá nhiều không đánh vào trọng tâm .
em không muốn nói gì nhưng mong thầy xem lại cách đánh giá sinh viên để công bằng hơn , cái sinh viên không biết không phải chỉ ở cúp tiết mà còn ở cách giảng dạy , truyền đạt ở giảng viên , ví dụ như cô wzjwz324 , rất dễ hiểu , tận tâm .
cô có nhiều hình thức giảng dạy hay .
hơi khó .
thầy đi trễ .
giảng tốt .
nói mở rộng nhiều vấn đề về môn học .
cần tăng cường nội dung nghe và nói để sinh viên giao tiếp tốt hơn bằng tiếng anh .
giảng viên tạo điều kiện làm nhiều bài tập .
hỗ trợ thêm về các thiết bị dạy và học .
ít giải bài tập trên lớp .
chia sẻ .
bám sát nội dung chính .
cần thêm các đoạn code cho các giải thuật bổ sung các phương pháp để giải quyết các bài toán liệt kê .
thông tin đầy đủ về bài tập và các nguồn tham khảo .
cô tận tâm , nhiệt tình , phương pháp dạy dễ hiểu .
thầy giảng rất dễ hiểu và thú vị , thu hút .
hướng dẫn chi tiết về cách thực hành .
giảng viên chỉ cho đồ án và giải đáp các yêu cầu đồ án , không cung cấp tài liệu hay hướng dẫn cơ bản , sinh viên tự tìm hiểu với lý do là hệ tài năng nên cần tự xoay sở .
môn học toàn kiến thức mới mẻ , giảng viên nên giảng chi tiết hơn .
đến khi cuối kỳ , chỉ cần sinh viên mắc một sai sót nhỏ thì sẽ rớt môn .
cần thay đổi cách dạy và nội dung học của phần thực hành , các bài thực hành hiện tại của môn mạng máy tính chưa đảm bảo hiệu quả .
thầy dạy hay , tận tình góp ý từng bài .
cơ sở vật chất , phỏng máy không đủ phích cắm cho dụng cụ thực hành và số lượng sinh viên , máy còn tiềm ẩn nhiều virus .
trên lớp lý thuyết giảng viên yêu cầu sinh viên phải thực hiện đồ án theo những gì mình hướng dẫn , những nhóm sinh viên bổ sung thêm những liên hệ thực tiễn đều bị cho là sai , không phù hợp với đồ án .
thầy giảng bài hay và hiệu quả !
giảng viên nhiệt tình vui vẻ .
phòng học nên có rèm che sáng để khi chiếu slide được nhìn rõ hơn .
chương trình dạy lý thuyết và thực hành nên khớp với nhau hơn , tránh tình trạng thực hành trước khi học lý thuyết .
thầy giảng dạy nhiệt tình , dễ hiểu .
mong giảng viên ngày càng chấn chỉnh việc dạy học để các khoá sau được hiểu tốt hơn .
thầy dạy rất có tâm , và giảng cho sinh viên rất nhiều thứ !
nội dung khảo sat quá dài , nhiều mục lặp đi lặp lại , nhiều bạn khảo sát mà không cần đọc , toàn tích chàn .
dạy tốt và rất nhiệt tình chỉ dạy hoc sinh .
nhiệt tình , tân tâm .
nhưng học mới thấy kiến thức thầy dạy rất hay , bám sát thực tế , thầy dạy rất nhiệt tình , vui vẻ , khác với mọi người nói .
bài tập rất hay .
thầy cô cần cho nhiều dạng bài tập sát với đề thi hơn .
thầy giảng hay nhưng nên tự tin hơn , nói to hơn để học sinh hiểu bài một cách rõ ràng hơn .
mong thầy vui tính , gần gũi với sinh viên hơn .
giáo viên vui tính , hòa đồng , nhiệt tình .
cung cấp kiến thức trọng tâm .
cố gắng truyền đạt một cách tốt nhất để sinh viên được hiểu .
giọng của giảng viên nhỏ dù đã sử dụng micro .
dù phương pháp học tập này khá hiệu quả nhưng vẫn có chút nào đó nghi ngờ từ phần thuyết trình của các bạn , liệu các kiến thức đó có chuẩn xác và cập nhật chưa .
giáo viên có phong cách giảng dạy nghiêm túc .
cô rất vui tính nà , không khí lớp lúc nào cũng vui hết , cô dạy rất hay , dễ hiểu !
giảng viên giảng dạy rất tốt , thường xuyên cung cấp thêm nhiều kiến thức .
thầy luôn nhiệt tình , có những chia sẻ rất gần gũi với sinh viên .
có khả năng truyền đạt tốt .
thậm chí còn không có bài nào khó bằng các bài trong nội dung của lớp chuyên tin ở các trường cấp 3 .
thầy dạy tận tụy và tâm huyết .
thầy nên có cách dạy mới cho môn học này để được kết quả tốt cho tất cả mọi người thay vì để rớt rất nhiều người !
lịch thi thực hành cần được thông báo sớm tới sinh viên và phù hợp với thời gian môn học .
cô nên giảng kỹ và chi tiết từng bài vì nhiều bài đa số các bạn chưa hiểu thì cô lại giảng nhanh để chuyển qua bài khác .
dạy tốt đúng trọng tâm những gì cần biết .
nhiệt tình , lên lớp đúng giờ , dạy dễ hiểu .
nếu em buồn ngủ , dù lên lớp em vẫn sẽ ngủ , mà ngủ ở trên lớp thì đau lưng và tê chân lắm .
cơ mà em học môn này em hiểu colonlove .
thiếu kinh nghiệm truyền đạt .
bài giảng thú vị .
em nghĩ nội dung thực hành nên gần với đồ án hơn .
thầy nhiệt huyết và giảng bao quát đề cập đến nhiều khía cạnh của bài học vấn đề .
giảng viên giảng bài kỹ .
hệ thống đồ án chấm điểm theo mức độ hoàn thành của sinh viên , tạo sự ganh đua không hề nhẹ với những nhóm làm chung đồ án , kích thích sáng tạo không ngừng tìm hiểu xây dựng thêm chức năng mới cho đồ án nếu muốn được điểm cao .
nhiệt tình , tâm huyết .
ít chú trọng phần ngữ pháp .
giảng viên còn chưa tận tâm , phong cách giảng dạy chưa thu hút được sinh viên .
giảng rất dễ hiểu , hướng dẫn làm thực hành tốt .
thầy dạy rất nhiệt tình , khi dạy thầy luôn đi tới từng sinh viên để hướng dẫn .
giảng viên nhiệt tình trong giảng dạy và chấm điểm .
cách truyền đạt kiến thức đối với em là rất hiệu quả , trao đổi bài với sinh viên , cô rất nhiệt tình !
giảng dạy hay , dễ hiểu , tận tình .
kiến thức rộng , kinh nghiệm thực tế nhiều , truyền cảm hứng cho sinh viên .
cách dạy sáng tạo .
giảng bài dễ tiếp thu .
em rất hài lòng với cô .
thầy dạy dễ hiểu , sinh động .
cô chưa nắm bắt được thực trạng học của sinh viên .
ảnh hưởng đến tiến độ học tập và quỹ thời gian của sinh viên ( do học bù ) .
cô giảng bài dễ hiểu .
điều em hài lòng nhất đó là thầy đi rất đúng giờ và không dạy quá nhanh .
nên có giáo trình thống nhất cho tất cả các lớp và học kỳ học .
em nghĩ cần có các bài tập lớn để nâng cao khả năng lập trình của các sinh viên .
rất nhiệt tình với sinh viên .
giảng viên có phương pháp giảng dạy hay , cập nhật , phù hợp với sinh viên .
giảng dạy tốt và có tâm .
dạy lý thuyết hơi nhiều .
giảng viên chấm bài quy chụp theo kết quả .
thời lượng môn học quá dài , sinh viên cảm thấy mệt mỏi .
giảng viên vui tính dễ tương tác với sinh viên .
nhiệt tình hay giúp đỡ sinh viên khi không biết , cho nhiều bài tập .
thầy cho điểm phần nào còn theo cảm tính , chưa được công bằng .
thầy giảng dạy rất nhiệt tình .
thầy nhiệt tình , bài giảng phong phú đa dạng .
không có gì đặc biệt .
mỗi tháng chỉ gặp giảng viên một lần rất khó cho việc học hỏi , hướng dẫn từ giáo viên .
thầy nên chuẩn bị riêng một slide cho mình để giảng dạy , không nên lấy slide của người khác rồi đến khi sơ sót , thầy lại lấy cái lý do " đây không là slide của tôi " , " cái này tôi cũng không rõ nữa " .
thầy cho làm các bài tập tại lớp trong khi sinh viên chưa biết gì về vấn đề đó .
đôi khi đi quá sâu vào một vấn đề bên lề .
giảng viên dạy tận tâm , nhiệt tình , dễ hiểu .
cô thật nhiệt tình .
phòng thực hành tốt .
nói chuyện lan man , không liên quan đến môn học quá nhiều .
giảng viên rất tận tâm .
phân bổ hợp lý thời gian học và nên cho xem nhiều video hơn là nghe .
thầy bận nhiều nên cũng nghỉ nhiều , hi vọng thầy có thể sắp xếp thời gian .
giáo viên sử dụng giờ trên lớp hiệu quả .
giáo viên tận tình , dạy truyền đạt tốt .
giảng viên dạy tốt , nhiệt tình .
giảng viên tạo cảm hứng cho sinh viên học tập .
chán .
thầy nhiệt tình , tận tâm giúp đỡ sinh viên .
dạy quá chậm , quá cặn kẽ .
thầy wzjwz174 ít cho bài tập về nhà .
thầy đôi khi nói hơi khó hiểu .
giảng viên tận tâm , nhiệt tình , hỗ trợ giải đáp thắc mắc môn học cho sinh viên .
nên đi sâu vào vấn đề , giúp sinh viên hiểu tốt môn học , và nên có những ứng dụng cụ thể mà môn học đem lại .
làm bài tập .
cứ ngỡ được 10 điểm là chắc chắn rồi .
thầy yêu cầu quá cao đối với một sinh viên có thể tiếp thu mọi kỹ năng cần truyền đạt vào một đồ án .
thêm phòng thiết bị để thực hành .
dễ hiểu đầy đủ .
điểm .
giáo viên tốt bụng , vui tính .
slide quá khó hiểu , nhiều chỗ không giải thích rõ ràng , đặc biệt là các bài hướng dẫn thực hành .
nói rõ mục tiêu cũng như các bước làm của lab , khối lượng bài tập vừa phải .
giải đáp kịp thời những thắc mắc cho sinh viên .
giảng viên nhiệt tình , phương pháp dạy dễ tiếp cận , dễ hiểu .
phòng học cần lắp thêm quạt và ổ cắm vì sinh viên phải sử dụng laptop để làm bài tập , cần có thêm màn che cửa sổ để có thể theo dõi bài giảng trên slide tốt hơn .
bài tập không cho ví dụ về nhà để xem lại .
giảng viên thiếu rất nhiều hoạt động để việc học bớt nhàm chán khi quá bám sát bài học .
thầy dạy dễ hiểu , rất hài lòng .
micro và các thiết bị âm thanh , máy chiếu cần nâng cấp .
cách giảng bài dễ hiểu , hay .
đầy đủ kiến thức .
chất lượng phòng máy rất tệ .
thầy giảng ngắn gọn , đầy đủ .
tốt giỏi chu đáo .
tuy có phần chém gió kinh điển nhưng kiến thức , hiểu biết rộng , đặc biệt về công nghệ .
chờ học sinh gửi email mới show được slide to lên , giảng cho qua loa không hỏi học sinh có hiểu gì hay không ?
tạo niềm vui cho bọn em tuy lý thuyết bọn em rất đuối sức .
nhiệt tình , truyền cảm hứng .
thầy hài hước , giọng truyền cảm .
thầy dạy rất nhiệt tình , tâm huyết , dễ hiểu .
không hiểu cách chấm bài thi của thầy .
tiết học chưa được thu hút .
giảng viên nên thay đổi phương pháp giảng dạy để tương tác nhiều hơn với sinh viên .
cần vào thẳng nội dung .
thầy đẹp trai , dạy dễ hiểu , hay trò chuyện thực tiễn với học sinh .
cô dạy trên lớp và thực hành tận tâm .
em rất hài lòng về thầy .
thầy quá bảo thủ , thầy luôn cho rằng ý kiến của thầy là đúng nhất , ngoài ra mọi ý kiến khác đều sai .
thầy wzjwz252 giảng bài rất thu hút , kiến thức thầy rất rộng , luôn giải đáp thắc mắc cho sinh viên .
giảng viên rất hòa đồng vui vẻ , nhiệt tình trong giảng dạy .
giảng viên tận tâm , tạo điều kiện cho học sinh làm bài tập .
cần giải bài tập nhiều hơn .
kiến thức thực tiễn của thầy rộng , giảng dạy vui vẻ .
cô cũng không cung cấp hay giải thích gì đáp án của bài thi .
thầy rất nhiệt tình , nói rất nhiều đến khản giọng mà sức truyền tải không bằng thầy wzjwz159 .
kiến thức giảng dạy môn tiếng anh hầu như không giúp ích nhiều cho sinh viên trong việc tìm hiểu các tài liệu chuyên ngành .
thấy rất hiền , rất chi là hơi trẻ con .
giảng dạy hay , dễ hiểu , cuốn hút sinh viên .
cách tìm kiếm chúng ở đâu , khai thác chúng ở đâu chứ không phải là phải nhớ mấy cái phương thức hay các hàm rồi viết lên giấy vào đề thi cuối kỳ .
giảng hơi nhanh , chưa kỹ lắm .
những phần trọng tâm bài tập thì cũng không nói được " đây là phần quan trọng có trong đề thi các em cần chú ý " .
nghe , nói luyện tập cao .
giáo viên giảng hay dễ hiểu .
sử dụng phần mềm crack .
nhiều khi dạy quá thời gian .
tuy dạy chậm giúp học sinh dễ hiêu tuy nhiên nhiều bài khó thì sẽ khiến sinh viên dễ chán .
thầy vui tính , thương sinh viên , dạy dễ hiểu .
thầy bằng nhiệt tình tận tụy với sinh viên trong việc hướng dẫn đồ án .
dạy dễ hiểu , thân thiện .
có các phần ôn tập không liên tới bài kiểm tra .
không nên tổ chức thực hành hình thức 2 .
sự thân thiện và tận tình đối với học viên .
thầy giảng bài nhiệt tình , gần gũi với sinh viên , nội dung không hiểu có thể hỏi ngay thầy tại lớp .
giảng viên cần nắm vững xem sinh viên có hiểu được bài hay không và đưa ra phương án để sinh viên nắm vững kiến thức .
thầy thiện nhiệt tình .
truyền đạt thực tiễn vấn đề .
giáo viên rất nhiệt tình và tâm huyết đối với sinh viên .
âm thanh thầy giảng hơi nhỏ , khó khăn trong việc nghe giảng .
nên thay đổi hình thức khảo sát với môn học này thì môn học này không có lên lớp và chỉ có đến hạn thì báo cáo với giảng viên .
sinh viên hỏi , nhận câu trả lời cũng như không hỏi .
thầy dạy khá nhiệt tình , vui tính .
em nghĩ chỉ nên bắt buộc các bài tập có dạng căn bản , còn bài tập tương tự thì chỉ khuyến khích sinh viên làm thêm .
thầy dạy rất hay ạ !
không thống nhất trước về hình thức thi và làm bài tập , đến những tuần cuối cùng mới công bố .
nhằm giảm thời lượng giảng dạy cũng như sự thú vị khi học môn toán .
giảng viên dạy nhiệt tình , dễ hiểu .
em mong cô cũng như toàn thể các giảng viên hãy xem xét lại việc điểm danh vì đại học dù sao cũng là tự học chứ không phải như là phổ thông nữa .
cô cực kỳ nhiệt huyết , cô rất dễ thương colonlove cô yêu học trò của mình , cô cực kỳ khách quan , phong cách làm việc của cô rất giống người nước ngoài , em thích cô .
giảng viên nhiệt tình , tận tâm với công việc , slide dễ hiểu , hoạt động học tập sôi nổi .
chú ý giữ sức khỏe , nhất là cổ họng colonsmile .
thầy tận tâm , nhiệt tình .
máy ở phòng thực hành quá tệ .
thầy rất dễ thương .
giảng viên nhiệt tình , thân thiện .
thầy truyền đạt rất tận tình , dễ hiểu lượng bài tập , nội dung thi hợp lý , vừa sức với sinh viên .
giảng viên nên đến đúng giờ hơn và cho nhiều bài tập hơn .
em thấy những nội dung như vậy rất mơ hồ , có tính áp đặt suy nghĩ cho người học .
cần nâng cấp máy tính trong phòng thực hành , nhiều kit de2 bị lỗi cần sửa chữa hoặc thay mới .
em thấy môn này nhiều lý thuyết không đáp ứng đủ trong việc làm đồ án .
tạo điều kiện cho sinh viên làm việc nhóm .
phương pháp dạy chưa hay .
hay bị về trễ colonsad .
cần dạy chi tiết hơn .
cô giảng rất nhiệt tình .
dạy rất chi tiết và đầy đủ những kiến thức quan trọng .
đề thi thực hành cần nêu yêu cầu cụ thể , rõ ràng hơn .
giọng của giảng viên rất khó nghe nên không thể nghe giảng hết những điều thầy nói .
giảng dạy hay , nhiệt tình .
giảng viên biết cách truyền đạt , giảng rất hay và dễ hiểu .
dạy hơi nhiều , và hơi nhanh .
nên tạo không khí thoải mái cho tiết học để sinh viên dễ hiểu bài và thêm yêu thích môn học của giảng viên .
giảng dạy tận tâm .
cả năm toàn học vòng lặp " if " " for " " while " đến bữa cuối mới lơ mơ học được struct với tạo file header mà ra đề 5 điểm trong phần đó .
gần gũi , thân thiện với sinh viên , khả năng truyền đạt kiến thức tốt .
quá dễ dẫn đến buồn ngủ .
giảng viên không có tính hài hước .
vui tính , nhiệt tình .
thầy vui tính , giảng bài hay , đưa nhiều thông tin thực tế vào bài giảng .
thẩy wzjwz311 rất vui và nhiệt tình .
giáo viên giảng dạy lôi cuốn .
nhiệt tình , dễ gần , truyền đạt tận tâm .
phương pháp truyền đạt của giảng viên chưa hiệu quả lắm .
giáo viên chưa tạo được không khí vui vẻ trong lớp học .
thầy giúp em biết mạch số là gì .
có lúc thầy lạc đề .
thầy dạy hơi chậm .
lần được học thầy , thấm nhiều thứ quá .
nhiều phần trong slide bài giảng của giảng viên không chính xác .
môn học cần phân chia hợp lý giữa các phần , phần nào khó cần nhiều thời gian để học nó , phần nào đã học thì chỉ ra những điểm đặc biệt cũng như thời gian học phần đó rút ngắn lại để các phần chưa học khác sẽ có thời gian nhiều hơn .
thực hành đúng tiêu chí môn học , đi từ dễ đến khó cho sinh viên học tập từng bước dễ hiểu , giảng viên tích cực giải đáp thắc mắc và hỗ trợ sinh viên trong giờ thực hành .
dạy dễ hiểu , sâu rộng .
thầy dạy nhiệt tình , vui vẻ .
thầy cực kỳ tâm lý , vui tính , dạy nhiệt tình và tận tụy với học trò .
thầy luôn chủ động tạo tranh luận và kiểm tra bài tập đầu giờ để sinh viên dễ dàng nắm bắt kiến thức .
nội dung tiết học còn lan man , cảm tưởng như thầy đang dạy về tiếng anh chuyên ngành , chứ không đào sâu về kỹ thuật .
nên tự tin hơn trong việc giảng dạy .
giảng viên có cập nhật thông tin mới nhất về tình hình thực tế .
giáo viên rất nhiệt tình đối với sinh viên .
cảm thấy hứng thú khi lên lớp .
cùng một kiến thức nhưng cách truyền đạt của thầy dễ hiểu hơn , phù hợp với đại đa số sinh viên và tất nhiên là hữu dụng cho các môn khác chứ không hề lan man , thiếu trọng tâm như các giảng viên toán khác .
giảng viên chưa bám sát được sinh viên .
nhiều lúc thầy vẫn nói lý thuyết nhiều gây nhàm chán .
phần kiểm tra , thi cử đối với môn này nên đề cao tính tư duy logic của người học cũng như khả năng áp dụng kiến thức đã học vào thực tế thực nghiệm bằng cách chủ yếu đánh giá cao phần thực hành , viết code , làm project .
do môn còn mới nên nhiều vấn đề trục trặc trong quá trình thực hành thầy vẫn chưa giải quyết được , nhưng vẫn rất ủng hộ thầy .
luôn đảm bảo giờ giấc trong tiết học .
phòng lab chán lắm , hư hỏng hết cả .
nội dung môn học còn khô , cứng !
cô nói hơi nhỏ nên hơi buồn ngủ .
có lúc dạy khó hiểu .
thầy cho bài tập lạ , đa dạng .
sau khi đã học xong môn nhập môn điện tử , em thiết nghĩ môn học này cần có thêm những phần học về thực tế , để sinh viên chúng em có thêm động lực khi học những phần lý thuyết đôi khi " khô khan " và " xa lạ " đồng thời sẽ tạo được sự đam mê với bộ môn điện tử nói chung ngay từ những ngày đầu học " nhập môn " .
giáo viên vui tính , tích cực .
thầy dạy nghiêm túc .
cơ sở dữ liệu năm nay đã kết hợp với thiết kế cơ sở dữ liệu rồi , kiến thức nhiều mà thi có phần trắc nghiệm nữa thì đánh giá kiến thức học được chưa đảm bảo cho lắm ạ .
nội dung có liên hệ nhiều với thực tế .
nhiệt tình , luôn luôn giúp học sinh hiểu vấn đề cặn kẽ .
ra đề thì phải có đáp án , để sinh viên tập dần thói quen đọc code .
em nghĩ là cần thêm bài tập trên lớp và giải ngay trên lớp .
môn học chỉ nên thuyết trình tìm hiểu về egov không làm đồ án .
giảng viên có nhiều phương pháp giảng hay .
thực hành hình thức 2 khó có thể tham gia học thường xuyên lắm ạ !
cô giảng rất hay , rất nhiệt tình khi giảng dạy , rất vui tính .
giáo viên luôn chia sẻ những ứng dụng của kiến thức đã học với thực tiễn , chia sẻ khá nhiều kinh nghiệm thực tế vô cùng bổ ích với sinh viên .
thầy dạy nhiệt tình , rất chu đáo .
thầy dạy rất nhiệt tình với sinh viên .
em thấy rất hài lòng về môn học này , nên em không có ý kiến gì khác cả .
bàn ghế còn bụi .
cô vui tính , dạy tốt .
nhiệt tình , giỏi hay giúp đỡ sinh viên và cho nhiều bài tập .
kể chuyện hay .
tôi đã thấy giảng viên chỉ nhìn qua chưa đầy 30 giây và cho điểm 9 ngay lập tức .
phòng thực hành nên nâng cấp máy tính .
thầy ít khi nhắc lại về phần đã dạy hôm trước .
thầy nên tham gia thực hành cùng sinh viên , không phải là chỉ ngồi một chỗ , tụi em tự mày mò làm xong rồi thầy mới xuống chấm điểm .
mong muốn giảng viên nào cũng áp dụng như vậy thì quá tốt .
giảng viên cần chuẩn bị giáo án trước khi đến lớp , giảng viên diễn đạt không tốt cần phải học cách diễn đạt cho sinh viên dễ hiểu .
cần học môn lập trình trực quan trước .
cách truyền đạt kiến thức kém hiệu quả , cô dạy giống như là không dạy , chỉ đọc chữ trong slide rồi cho sinh viên làm bài tập .
làm tốn thời gian truyền đạt , dẫn đến hứng thú lên lớp nghe giảng bị hạn chế .
thầy luôn tạo cơ hội để sinh viên có thể được thực hành .
thêm phần anh văn chuyên ngành vào nội dung học .
cảm ơn cô và chúc cô nghỉ đẻ vui vẻ , mẹ tròn con vuông !
thầy dạy tốt , giảng dễ hiểu .
mở rộng kiến thức nâng cao cho sinh viên .
chưa có thời gian cho sinh viên ngẫm nghĩ điều mình mới học mà đã qua nội dung khác để theo kịp chương trình .
dạy dễ hiểu .
thầy vui vẻ , thoải mái .
thầy tận tâm , dạy dễ hiểu , vui tính , lớp học thoải mái dễ tiếp thu .
em thích học môn này với cô wzjwz157 .
cô tận tình hướng dẫn chỉ bảo .
cập nhật điểm thi giữa kỳ chậm , nên sinh viên không biết mức độ phấn đấu như thế nào !
giảng dạy tận tâm , nhiệt tình , dễ hiểu .
đôi khi trong giờ học kể vài chuyện về đời để đỡ chán =) .
thầy không vui tính .
giảng nhiều phần nâng cao làm sinh viên bối rối .
thầy dạy vui vẻ .
cô dạy dễ hiểu , hỗ trợ tốt cho các bạn .
thời gian nộp bài tại lớp hơi ngắn .
cần có sách học hay , chi tiết , hiệu quả colonsmilesmile .
phương pháp giảng dạy còn khó hiểu .
tận tình chu đáo .
nội dung lý thuyết và thực hành của môn học không có bất kỳ liên hệ gì với nhau nội dung lý thuyết không phù hợp với môn học và không tạo được sự quan tâm và mong muốn của sinh viên về kiến thức quản trị mạng như mong đợi .
cần có khả năng truyền đạt tốt hơn !
giảng viên dạy có hiệu quả cao , mang tính thực tiễn .
giáo viên truyền đạt kiến thức đầy đủ , dễ hiểu , nhiệt tình giảng dạy .
em xin lỗi nhưng đó là sự thật !
cô tận tâm , hỗ trợ nhiệt tình .
không có giáo trình .
phương pháp tư duy cho sinh viên , để sinh viên tự giải quyết các vấn đề .
giảng dạy dễ hiểu , linh động trong nhiều bài tập .
giảng viên giảng dạy tận tình , vui vẻ giúp học viên nhận thức được nhiều kiến thức .
cải thiện chất lượng phòng máy thực hành .
nếu được chọn , cô luôn là lựa chọn hàng đầu cho các môn kinh tế .
cần thêm bài tập và rèn luyện kỹ năng giao tiếp .
nhiệt tình giảng dạy .
thoải mái về thời gian .
em còn chưa thấy mặt thầy nữa , hoặc có nhưng quên rồi colondoublesurprise .
các nội dung môn học thầy triển khai không đúng theo khung , mới vào mà thầy dạy servlet thì rất khó hiểu , sinh viên có góp ý qua thầy chủ nhiệm nhưng vẫn không thay đổi .
mọi việc điều được sinh viên tự học , tự tìm hiểu thông qua các trang mạng , thông qua việc email trực tiếp với giảng viên .
slide bài giảng còn lẫn lộn anh việt , phần tiếng việt thì giảng viên lại dùng google dịch nên đọc không hiểu .
cách truyền đạt tốt , tận tâm .
cô rất nhiệt tình và thân thiện với sinh viên .
giảng viên tận tâm với việc dạy học , tạo cảm hứng học tập cho sinh viên .
cần cho nhiều thời gian để sinh viên có đủ thời gian hoàn thành đồ án môn học .
thầy rất vui tính , truyền tải thông tin tuyệt vời .
đôi lúc hỏi một số câu hỏi rất mơ hồ khiến sinh viên không biết đang được hỏi về khía cạnh nào , cũ hay mới ( chương trước hay chương hiện tại ) .
hy vọng thầy sẽ cải tiến làm cho hoạt động sôi nổi hơn .
quá nhàm chán , không nâng cao được kiến thức .
thầy dạy khá nhiệt tình vui tính .
thầy khá nhiệt huyết và gần gủi với sinh viên .
bài tập khắt khe .
theo thời khóa biểu hiện nay thì học thực hành trước nên sinh viên lúc thực hành chưa hiểu vấn đề nên khó khăn trong việc làm bài .
cô nên tăng tốc độ giải bài hơn .
tài liệu tiếng anh gây khó khăn cho ôn thi .
giảng dạy tận tình , vui vẻ .
giảng viên dạy có tâm huyết , kỹ càng với sinh viên , nhiệt tình giúp đỡ .
khả năng truyền đạt kiến thức không cao .
cần nâng cao chất lượng trang thiết bị .
giảng viên vui tính , thân thiện .
đầu tư các thiết bị cho sinh viên mượn , như điện thoại android , windows phone .
thầy dạy tốt và tâm huyết .
việc phân chia nhóm không hợp lý dẫn tới chất lượng học tập không tốt .
thầy nhiệt tình , vui vẻ .
tận tâm nhiệt tình , giảng giải cho sinh viên chưa hiểu tỉ mỉ .
phần máy tính không hỗ trợ cho việc học nhiều , chỉ làm sinh viên phân tán .
sự nhiệt tình , tâm huyết .
đó là tiền của họ , họ muốn dùng thì tùy họ , người khác nghèo không phải lỗi của họ , chưa kể tiền thuế họ đóng góp cho nước cũng đủ để gọi là xây dựng rồi .
các dạng bài tập rõ ràng , tài liệu cung cấp đầy đủ .
giảng viên dạy tận tình , cung cấp đầy đủ kiến thức cho sinh viên .
cần tăng thời gian học .
nên tổ chức thêm những buổi hội thảo liên quan đến nội dung môn học .
dạy đúng trọng tâm .
đề nghị thầy share slide giảng dạy trên lớp .
nên trang bị trang thiết bị cho phòng thực hành và phòng lab để sinh viên có thể thực hành và học trực tiếp trên thiết bị thật .
thầy giảng dạy rất nhiệt tình và vui tính .
nên cải tiến hệ thống chấm điểm online , update bài tập cho tất cả học sinh làm rồi có bảng xếp hạng , như bên codefun của miền bắc .
bài giảng thực tế .
kiến thức thầy dạy rất hay và bổ ích .
hạn chế dạy bằng slide .
nói sâu về vấn đề khó .
thầy lên lớp không đúng giờ giấc , thường xuyên đi trễ .
chất lượng phòng máy kém .
phong cách giảng dạy rất hay .
giáo viên giảng dạy sử dụng nhiều ví dụ thực tiễn .
cần tuân thủ đúng và đủ giờ .
thầy rất nhiệt tình và năng động , học thầy có thêm nhiều kiến thức mới không chỉ gói gọn trong nội dung môn học .
thầy giảng bài kỹ , dễ hiểu !
nhiệt tình giảng dạy , giải đáp thắc mắc rất chi tiết , cung cấp đầy đủ kiến thức cần thiết để kiểm tra .
thầy giảng nhanh và cách truyền đạt hơi khó hiểu , đưa ra khá ít ví dụ để sinh viên có thể hiểu bài rõ hơn .
các giảng dạy của giảng viên còn khó hiểu , rối rắm .
điện thoại không liên lạc được .
chưa học nhiều với thầy nên chưa có ý kiến gì về thầy .
nội dung thực hành nên thay đổi doubledot mỗi tuần thực hành các phần lý thuyết trên lớp và giảng viên hướng dẫn làm đồ án cuối kỳ .
giảng viên tăng cường giải đề của các năm .
thiếu thiết bị thật để thực hành .
nhiệt tình giúp đỡ sinh viên .
giảng bài rất dễ hiểu .
thực sự em vẫn chưa hiểu ngoài việc để làm bài tập thì wireshark được dùng để làm việc gì khác .
em nghĩ cơ sở vật chất vẫn còn yếu kém , ngồi xa không thể nhìn rõ được slide bài giảng của cô giáo , phòng học rất nóng .
thầy giải nhiều bài tập cho sinh viên giúp sinh viên củng cố kiến thức sau khi học lý thuyết .
cô rất vui vẻ , nhiệt tình , tâm huyết .
cần có các thiết bị di động thật để sinh viên thực hành khi cần thiết , vì các chương trình mô phỏng trên máy tính là không đầy đủ .
thầy dạy dễ hiểu , code mẫu đầy đủ .
điều em hài lòng nhất đó là thầy với tốc độ phù hợp và rất dễ hiễu .
nên thống nhất lại nội dung môn học so với cách thi của phòng đào tạo .
thầy dạy hay , nhiệt tình , không bao chê bai sinh viên dù mặc dù không tốt mà hướng sinh viên đến suy nghĩ tích cực hơn , cố gắng hơn .
giảng dạy nhiệt tình , quan tâm tới sinh viên .
cần tăng chú ý về kỹ năng cần thiết trong toeic như nghe , đọc .
kính mong giảng viên có thể cho thêm nhiều bài tập nhằm giúp sinh viên luyện tập , nắm bắt nội dung môn học và vận dụng nó hiệu quả hơn , giúp ích cho việc học các môn sau này .
cần chú trọng hơn vấn đề học thực hành phòng máy không đáp ứng yêu cầu doubledot không có trình biên dịch giáo viên thực hành không sử dụng hiệu quả giờ thực hành .
thầy wzjwz239 nói chuyện cọc lốc , không hiểu vấn đề gì hỏi thầy thì thầy lại như quát vào mặt , tạt nước lạnh , … nói chuyện xưng hô mày - tao ( có lúc thì xưng tớ - cậu nhưng lời nói đầy ẩn ý ) , hay nói móc và tìm cách bắt bẻ sinh viên .
thầy có hướng dẫn đồ án rất tận tình , luôn giải đáp các câu hỏi và thắc mắc của sinh viên về đồ án rất nhanh .
giúp sinh viên cảm thấy thoải mái trong giờ học .
cô giảng dạy tận tình .
hơi khó tính ạ .
kiến thức nhiều , khó tiếp thu , phân loại chưa rõ .
thầy nên cho thêm bài tập về nhà .
những điều này nghe tưởng chừng không liên quan đến môn học , nhưng lại giúp cho sinh viên phần nào có định hướng được công việc tương lai của mình .
em học ở phòng mà bên cạnh là công trình đang thi công , khá là ồn ào , vì thế khi học đến phần nghe , em không thể nghe được gì , và bài nghe bị gián đoạn .
thầy không sửa bài tập , trên lớp thầy chỉ giảng lý thuyết theo em như thế là ít có hiệu quả .
thầy ít quan tâm .
giảng dạy tích cực , dễ hiểu .
không dùng điểm để đánh giá , nó làm sinh viên không dám thực hiện .
dạy hay , dễ hiểu , tận tình .
không khí lớp học thì không được sôi nổi .
bài tập thực hành mỗi tuần hơi khó , mong rằng ở mỗi bài tập giảng viên có thể cung cấp bài giải kỹ càng để sinh viên có thể nghiên cứu và hiểu được cách làm .
thầy rất thoáng và thoải mái .
thầy cần có tương tác với sinh viên qua mail hay moodle vì có đôi lúc có thắc mắc nhưng thầy không phản hồi .
kiến thức đơn giản .
phần lý thuyết lặp lại nên chán , không thu hút .
thầy dạy rất hay và rất nhiệt tình .
giảng viên giảng dạy theo đúng thời gian môn học .
thầy rất dễ gần .
khi sinh viên hỏi phải có câu trả lời chính xác không được bỏ qua những câu hỏi của sinh viên .
chấm điểm dựa trên mức độ thấu hiểu bài , hay đưa ra lời khuyên hữu ích .
luôn nhiệt tình trong giảng dạy .
thầy vui vẻ .
giảng bài kỹ càng , dễ hiểu .
cần tăng thời gian thực hành nói lên .
cô giảng dạy rất nhiệt tình và dễ hiểu .
giảng dạy tốt .
nhiệt tình , cô dễ thương =) .
giảng viên dạy truyền cảm hứng , sử dụng thời gian hợp lý .
giảng viên dạy tận tâm nhiệt tình .
thì có thể lướt nhanh hơn vì phần này khá dễ .
giảng viên có chuyên môn rất tốt , kiến thức rộng , giải đáp được mọi thắc mắc của sinh viên .
giảng viên hiền lành , nhiệt tình giúp đỡ khá nhiều cho sinh viên khi sinh viên không hiểu bài .
giảng viên rất tận tình !
thầy rất nhiệt tình , năng nổ .
truyền đạt có cảm hứng , hướng dẫn sinh viên học tập thế nào sau khi ra trường để xin việc .
học thoải mái , ít áp lực .
cô dễ thương và giảng bài tận tình .
cô dạy rất tốt , nhiều bài tập .
thầy giảng dạy nhiệt tình dễ hiểu , sửa bài tập cẩn thận .
giảng viên rất đảm bảo giờ lên lớp .
thầy là giảng viên dạy toán hay nhất trường .
môn học này thật sự rất khó và chương trình học hơi nặng , lúc trước môn này dược chia ra làm 2 môn là cấu trúc dữ liệu 1 và cấu trúc dữ liệu 2 , năm nay lại gộp thành một nên sinh viên khó tải nổi kiến thức .
cần kết nối được mạng trong phòng lab .
nhiệt tình , phương pháp giảng dạy rất hiệu quả cách truyền đạt rất dễ hiểu và dễ tiếp thu biết cách truyền cảm hứng và tạo động lực học tập cho sinh viên .
luyện nghe nhiều hơn .
giảng viên giảng dạy rất truyền cảm , tạo cảm giác ham học và hệ thống bài tập dồi dào phong phú .
thầy có cách giảng bài rất hay và dễ hiểu .
thầy dạy bằng slide bài giảng hơi nhanh .
cách dạy của cô hay , thú vị , tạo động lực .
thầy dạy vui vẻ , không có áp lực quá khắt khe .
giải thích cặn kẽ đi sâu hơn nữa .
cho bài tập nhiều em rất thích colonsmile .
giảng viên vui vẻ nhiệt tình .
giảng viên nhiệt tình , phương pháp giảng dạy dễ hiểu .
giảng viên rất tâm huyết và nhiệt tình , giảng bài dễ hiểu .
thầy wzjwz127 dạy rất nhiệt tình .
cô nhiệt tình và đưa ra bài giảng hợp lý , dễ hiểu , có thể vận dụng làm bài .
giảng viên dạy nhiệt tình , truyền đạt kiến dễ hiểu .
thời gian học tập luôn thiếu sót , giảng viên chưa nhiệt tình giảng dạy .
rất thích được học cô .
tiếp cận với sinh viên một cách thân thiện , phương pháp dạy khoa học , dễ tiếp thu , dễ hiểu .
chữ viết nhỏ .
thường xuyên cho nghỉ mà không thông báo .
dạy hơi cao so với năng lực .
giáo viên nhiệt tình , tận tâm giúp đỡ sinh viên .
thích thầy chia sẻ kinh nghiệm .
quá khó tính , giờ cao su , giảng dạy lan man không hiệu quả .
giảng viên giảng không hay , đã vậy còn không nhiệt tình , không vui vẻ , không tạo cơ hội cho sinh viên hỏi về bài giảng .
thầy dạy không có sức hút , nhàm chán , gây buồn ngủ cho sinh viên .
thầy thật sự là một giảng viên dạy học rất có tâm .
thầy dạy nhiệt tình , rất hăng hái .
giọng cô êm êm , dễ buồn ngủ .
truyền đạt nhiều kinh nghiệm tốt cho sinh viên .
khi phản ánh kết quả bài tập không đúng thì cô lại lơ , cười rồi bỏ đi , không có một đáp án cụ thể .
thầy khá hài hước , nói những việc thực tế về ngành it , rất thiết thực .
thầy wzjwz177 rất gần gũi với sinh viên , thầy phát âm tiếng anh cũng rất dễ nghe .
phòng học ồn do cạnh khu xây dựng .
giảng bài dễ tiếp thu nhiệt tình .
lớp đã nghỉ 4 tuần liên tiếp chưa tính một vài ngày nghỉ khác .
em mong phần thực hành được hỗ trợ nhiều hơn nữa từ phía giảng viên .
giảng bài khó hiểu .
cô dạy rất nhiệt tình , cung cấp thông tin đầy đủ nhưng vẫn tạo điều kiện cho sinh viên tìm hiểu thêm .
thầy rất nhiệt tình với học sinh .
dễ học dễ hiểu .
hình như em đăng ký thầy dạy mà thầy dạy mấy buổi người khác dạy mấy buổi thì phải .
chưa giảng dạy nhiều về bài tập , cũng như hướng dẫn sinh viên hướng giải quyết nó .
thầy rất tận tình , luôn luôn giúp đỡ , hỗ trợ sinh viên .
thầy giảng rất hay và dễ hiểu , phong cách dạy độc đáo .
thầy wzjwz237 rất vui và nhiệt tình .
nên đưa môn wzjwz129 vào giảng dạy ngay sau môn wzjwz130 và trước khi học các môn chuyên ngành .
chất lượng tốt giáo viên nhiệt tình .
giảng viên dạy rất nhiệt tình .
thầy dạy sát theo slide nhưng một số kiến thức bài tập lại khó hơn nhiều .
trao dồi thêm về kỹ năng speaking và listening .
ít bài tập .
cô dạy có tâm huyết với học sinh , truyền đạt tốt , dễ hiểu .
đảm bảo giời lên lớp .
ngiêm túc , cứng rắn về vấn đề tự học .
em mail bổ sung bài thực hành giáo viên không hồi đáp , mail xin sửa điểm giảng viên không reply đồng ý xem xét hay không đồng ý .
thời gian cô up slide lên module còn chậm .
thầy đưa ra những demo thực tế , giúp sinh viên dễ hiểu .
nope .
thầy cho khá nhiều bài tập đa dạng .
các phần tiếng việt trong slide được ghi một cách khó hiểu và không rõ ràng , nhiều chỗ trong slide bài giảng có vẻ như được dịch bằng google dịch từ năm 2009 .
cô quan tâm đến sinh viên và truyền đạt kiến thức rất bổ ích .
không thực tế .
tiết học của thầy rất vui .
học trong phòng chất lượng cao hơn , phòng học hiện tại không có máy lạnh .
giảng viên chưa truyền đạt tốt , dạy còn chán , không có sự thu hút trong cách dạy lắm .
hướng dẫn rất tận tình , trình bày hướng dẫn rất đẹp , có phong cách , thể hiện một thái độ rất nghiêm túc trong công việc giảng dạy .
giảng bài dễ hiểu , dễ vận dụng .
thầy vui tính dạy dễ hiểu và cung cấp nhiều thông tin hữu ích cho sinh viên .
thầy quá chuyên nghiệp .
cô giảng có hơi khó hiểu .
tạo bầu không khí thoải mái cho sinh viên .
em rất hài lòng về phương pháp giảng dạy của thầy .
dạy nhiệt tình , theo sát môn học .
vì tính cô kỹ nên đôi lúc nói quá nhiều về một vấn đề ( lặp đi lặp lại ) làm mất thời gian trên lớp và sử dụng giờ học không hiệu quả .
mong giáo viên có thể giải đáp nhiều bài tập cho sinh viên hơn trên lớp .
đầu tư thêm nhiều công cụ dạy học .
giảng viên rất đúng giờ .
cách giảng dễ hiểu .
thang điểm đưa ra đầu khóa học không rõ ràng , nhất quán so với thang điểm cuối khóa .
thầy hứa sẽ up điểm giữa kỳ sớm mà điểm giữa kỳ thì tới giờ này vẫn chưa có ?
thực hành nhiều .
nhiệt tình với sinh viên , tư tưởng thoải mái .
cho sinh viên chép bài để nhớ kiến thức hơn , rèn luyện nhiều bài tập , dạy nhiệt tình .
nhiều hoạt động .
giảng viên áp dụng mô hình scrum để làm project là tốt nhưng không thành công .
hay kể các chuyện liên quan đến thực tiễn giúp bọn em tiếp thu nhanh hơn và cũng có hứng thú trong quá trình học .
đây là điều gây bức xúc với sinh viên .
khó hiểu ạ .
ân cần , tận tụy .
máy chiếu chưa rõ nét cho toàn thẻ sinh viên trong phòng .
cô nhiệt tình , sẵn sàng giảng lại các kiến thức mà sinh viên chưa nắm được khi học lý thuyết .
nâng cao trang thiết bị phòng học .
giảng viên nhiệt tình , hết mình truyền đạt kiến thức .
cô có thể giảng phần lý thuyết kỹ hơn được không ạ .
thầy nên share lại slide cho sinh viên !
nhiều tâm huyết với nghề .
dạy tốt , tận tình .
thầy rất nhiệt tình trong việc trả lời các câu hỏi phụ của sinh viên .
hiện tại em không nhớ nổi mặt của thầy fraction cô như nào nữa colondoublesurprise .
phòng thực hành cần nâng cấp và bổ sung thêm thiết bị để mọi người đều có điều kiện thực hành thực tế nhiều hơn .
giảng viên nên trao đổi với sinh viên nhiều hơn , giao bài tập và giải thích những thắc mắc của sinh viên về môn học .
cô thân thiện với học sinh , truyền cảm hứng , động lực tốt .
thầy kiểm tra quá nhiều .
thầy rất khắt khe trong việc dùng từ chuyên ngành .
thầy dạy rất tốt .
những gì được học nó nhằm mục đích gì ?
cần cung cấp thêm tài liệu học tập môn học này .
cách dạy của thầy rất nhàm chán , không có nhiều hoạt động thực tế , bài tập thầy cho chỉ áp sát lý thuyết mà chưa thực tế .
nên dành nhiều thời gian cho bài tập và hướng dẫn cụ thể phương pháp giải hơn .
đôi khi học sinh nào bận muốn về trước thầy vẫn cho .
nhiều lúc lớp chỉ có hai người đi học .
có thể chia nhóm ra làm thực hành !
thầy wzjwz83 rất nhiệt huyết trong việc giảng dạy .
thầy vui quá đi hi hi .
giảng viên nhiệt tình , chắt lọc nội dung cũng như mở rộng nhiều kiến thức về bộ môn .
thầy giảng rất hay , rất tận tâm với sinh viên .
em mong có sự thống nhất giữa thầy cô trong quá trình giảng dạy môn này .
chưa ổn .
giảng viên tận tâm , dạy tốt .
sử dụng giờ học hiệu quả .
cách nói chưa lôi cuốn .
thầy không đảm bảo giờ lên lớp , nếu có nghỉ thầy cũng không thông báo trước rất vô lý .
nhiệt tình truyền đạt kiến thức cho sinh viên .
lý thuyết và thực hành nên đi đôi với nhau .
thân .
thầy dạy quá tệ .
không có nhiều bài tập để làm thêm .
phòng học quá sáng , màn chiếu bị mờ rất khó nhìn , xin ban quản lý lắp rèm để sinh viên và giảng viên thuận tiện trong việc học tập và giảng dạy .
giáo viên quá tốt .
cần cân bằng việc giảng dạy giữa sinh viên yếu và khá trở lên .
nhiệt tình , giảng dễ hiểu , dễ thương .
giảng viên dạy rất dễ hiểu .
tài liệu cung cấp thiếu .
thầy nên đánh giá kỹ hoạt động trên lớp của từng thành viên trong nhóm , ai đóng góp nhiều , nghiêm túc .
giáo viên lên lớp muộn , nghe điện thoại trong lúc lên lớp thường xuyên , nghỉ dạy không thông báo .
đề nghị nên cho bài tập về nhà .
mong thầy giảng giải và cho bài tập từng bước nhiều hơn .
thầy cho đề thực hành cũng khá hay , nhưng mà thật thì em toàn code mấy bài đó trên notepad rồi nộp , không test gì cả , nhưng được cái là đồ án 10 thì điểm thực hành cũng 10 luôn .
khó hiểu , không sinh động .
chỉ dạy nhiệt tình .
giáo viên truyền đạt những vẫn đê sâu .
chưa cung cấp cách nhìn sâu hơn về môn học vào thực tế hiện nay , chỉ mới mang tính trừu tượng .
giảng viên dạy dễ hiểu , và đầy đủ nội dung .
không hướng dẫn kỹ .
nhiệt tình , chi tiết .
thầy cho chép bài ít thôi , tập trung sửa bài được không ạ .
khả năng truyền đạt chưa đi vào lòng người cho lắm !
thầy rất nhiệt tình , dạy rất kỹ , thầy cũng rất vui tính .
giảng viên nhiệt tình , vui vẻ , giờ học vui .
cô dạy không hấp dẫn , tuy hay nhưng không kích thích được sinh viên hoạt động .
thưa , không có ạ .
kiến thức môn học mang lại tương đối đầy đủ và thực tế giúp sinh viên nắm rõ phương pháp và cách thức để học tập các môn chuyên ngành sau này .
cách giảng dạy , tạo không khí sôi nổi trong lớp .
trình bày bài giảng một cách khoa học và hợp lý .
tuy nhiên , giờ trên lớp thầy chưa thực sự sử dụng hiệu quả lắm khi thiếu tương tác với sinh viên trong lớp để nắm tình hình học viên của mình .
thầy dễ thương , nhiệt tình , dạy dễ hiểu .
nên cho thời gian học nhiều hơn 2 tiết .
cô vui tính , hiền , khá nhiệt tình và gần gũi với sinh viên colonsmilesmile .
những gì quan trọng cần nắm bắt và tìm hiểu thêm .
cá nhân em thấy đôi khi nhìn thầy em cảm thấy hơi sợ sợ .
rèn luyện được kỹ năng giao tiếp , mạnh dạng đứng trước lớp nói tiếng anh .
thầy hướng dẫn thực hành hay .
cập nhật kiến thức thực tế .
giảng viên nhiệt tình , luôn luôn đến lớp đúng giờ .
chỉ có vấn đề thầy dạy hơi nhanh .
giảng viên truyền đạt còn chưa tốt .
tình trạng nghỉ không thông báo cho sinh viên để sinh viên đứng đợi giảng viên gần hết giờ rồi ra về nhiều lần .
cô giảng dạy chi tiết trong quá trình học .
kiến thức chưa có trọng tâm .
tiết học vui vẻ , thoải mái .
chưa tương tác nhiều với sinh viên .
thân thiện , nhiệt tình .
yêu cầu quá cao đối với một sinh viên , mặc dù chỉ là một đồ án nhưng không nhất thiết phải quá chi tiết về mọi khía cạnh cụ thể .
cô hướng dẫn phương pháp học tập hiệu quả .
thầy cần hoạt động trao đổi nhiều hơn với sinh viên .
thầy dạy rất dễ hiểu , đúng trọng tâm bài học .
cho quá nhiều bài tập , chỉ nên cho bài tập ví dụ điển hình .
giúp em hiểu ra được nhiều cái hay .
thầy giảng rất hay , dễ hiểu .
giảng viên giảng bài hơi nhàm chán , gây cảm giác buồn ngủ , có nhiều chỗ hơi lan man .
giáo viên giạy theo cách quá thụ động , tạo sự nhàm chán cho sinh viên !
thầy rất tận tâm nhưng không có kỹ năng sư phạm .
nội dung hơi nhiều nên giảm bớt lại .
thầy chỉ dạy rất tận tình , luôn hỏi học sinh phần nào chưa hiểu và giảng lại rất kỹ , những bài giảng của thầy rất hay .
mong thầy giải bài tập trên lớp .
do thời gian mỗi buổi học khá ngắn nên giảng viên cần tập trung vào những chủ đề quan trọng , phần còn lại nên để sinh viên tự tìm hiểu .
giáo viên rất tận tâm nhiệt tình .
mong rằng những môn có thực hành , giáo viên nên mở chat box và forum cho sinh viên dễ trao đổi với nhau , cũng như nhanh chóng nhận được lời giải đáp thắc mắc từ giáo viên .
cô dạy quá hay rồi .
thêm hệ thống ổ điện ngầm dưới nền nhà để tiện cho việc sinh viên có thể cắm laptop phục vụ học tập .
chất lượng môn học phù hợp .
cô dạy rất nhiệt tình và rất kiên nhẫn với sinh viên .
có sai nhận sai và sửa đổi khắc phục .
thầy dễ tính , dạy dễ hiểu , thầy dạy hay .
giáo viên dễ gần , tận tâm .
thầy rất vui tính dạy dễ hiểu .
không có hoạt động giảng dạy nào không hài lòng .
lên vừa cho học lý thuyết vừa cho thực hành .
môn học với kiến thức không quá nặng .
nội dung thực hành đã cũ , không được đổi mới và không sát với thực tế .
các code ví dụ không được chiếu hết trên slide .
chỉ dạy tận tâm .
thầy dạy nhiệt tình , chia sẻ những kiến thức bổ ích .
thầy dạy rất nhiệt tình , dễ hiểu , tận tâm .
giảng hơi ít .
em mong môn này có thể áp dụng nhiều hơn trong những đồ án .
giải ví dụ , bài tập nhiều hơn .
thành thật mà nói thì sau khi học buổi đầu xong thì em không muốn học thêm buổi thứ hai .
đề nghị thầy xem lại việc chấm chéo đồ án và báo cáo chéo đồ án .
bài dạy phụ thuộc nhiều vào slide , cách truyền đạt chưa thực sự phù hợp với cá nhân .
có slide bài giảng tiếng anh giúp nâng cao trình độ đọc hiểu tài liệu chuyên ngành và nâng cao kiến thức cho sinh viên .
học đúng giờ nhưng ra về thì sớm hơn quy định .
chuyên nghiệp .
giảng viên thoải mái , hòa đồng .
thầy dạy rất tốt !
cách truyền đạt kiến thức của thầy đối với em thì em cảm thấy không phù hợp lắm , em cần phải rất rất tập trung và hỏi đi hỏi lại nhiều lần mới có thể nắm bắt kiến thức .
thầy cho nghỉ hơi nhiều .
giảng viên nên cung cấp tài liệu học tập cho sinh viên !
thầy dạy nhiêt tình , kỹ càng !
thầy dạy hay , nhiều kiến thức mở rộng , được học trên slide tiếng anh .
thầy dạy tốt không phụ thuộc nặng vào chương trình .
slide bao nhiêu thầy đọc lại bấy nhiêu , cực kỳ khó hiểu và buồn ngủ .
cải tiến trang thiết bị phòng thực hành .
giảng viên nên dạy đúng giờ hơn hạn chế cho sinh viên về sớm .
em hi vọng trong các tiết học thầy có thể đi sâu vào kiến thức chuyên môn và giảm bớt thời lượng của hoạt động liên hệ thực tế .
chân thành cảm ơn thầy .
không có ý kiến nhiều .
không có .
cách chấm điểm của giảng viên không đánh giá đúng năng lực của sinh viên .
em không có ý kiến về mục này ạ .
thời gian và cách thức thầy dạy .
giảng quá khó hiểu .
các thiết bị âm thanh cần được đảm bảo hơn .
nên phát hành giáo trình chuẩn cho môn học .
dưới đây là hình thầy cung cấp toàn bộ tài liệu trong quá trình học .
lịch thực hành không được thông báo .
thầy dạy rất tốt , nhiệt tình và rất dễ hiểu .
lắp quạt phù hợp vì phòng có 2 dãy quạt 2 bên nhưng ngồi ở dãy giữa vẫn nóng , cần có màn che cửa sổ và có ổ cắm điện .
lên lớp toàn cho làm paper .
kiến thức được đưa vào ứng dụng nhiều bài toán .
giảng viên làm rất tốt trong việc giảng dạy bộ môn thực hành .
cô wzjwz253 nhiệt tình , giảng bài kỹ .
thầy wzjwz199 rất nhiệt tình trong quá trình giảng dạy .
sau kỳ thi giữa kỳ cấu trúc dữ liệu lý thuyết ( chủ yếu là thi về thuật toán sắp xếp ) thì thầy mới cho làm bài tập về các thuật toán sắp xếp .
giảng viên nhiệt tình , gần gũi với sinh viên .
có nghĩ 2 buổi không hề báo trước .
them nhiều tài liệu và video hướng dẫn .
giảng viên nên cho số lượng bài tập vừa phải , giải chậm và sâu ở mỗi dạng toán đặc biệt là những dạng toán khó .
cần có nhiều buổi thực hành trên thiết bị thật hoặc giảng viên nên đem thiết bị thật làm vài bày mẫu trên lớp .
môn học nên tập trung vào chuyên sâu các mục , nên có biên soạn giáo trình mới , chuyên sâu hơn .
thầy dạy dễ hiểu , rất hay .
thời khóa biểu phân chia không hợp lý , chưa học lý thuyết đã phải học thực hành .
cung cấp nhiều bài tập cho sinh viên tham khảo .
thầy cô dạy chưa sâu vào bài học .
nói nhỏ , rất khó nghe .
thầy hầu như không giải đáp thắc mắc của sinh viên khi bài tập mắc lỗi hoặc có nhưng rất hời hợt .
chưa thực sự tận dụng tốt thời gian và chưa mở rộng vấn đề .
công bằng .
thầy giảng rất kỹ và dễ hiểu , cho rất nhiều bài tập giúp sinh viên ứng dụng và nhớ được những gì đã học .
cô dạy dễ hiểu , vui vẻ với sinh viên , cung cấp đầy đủ kiến thức cần thiết .
bài giảng hơi khó hiểu .
nên muốn nhà trường tăng thêm thời gian học lý thuyết của môn này .
thường xuyên tổ chức thảo luận , thực hành nói .
giảng viên dạy có phần hơi nhanh .
giúp chúng em học tập tốt hơn .
thầy dạy hay tận tình .
thầy dạy rất hay , chi tiết .
tận tụy với sinh viên .
thầy rất nhiệt tình và có kiến thức sâu rộng , cung cấp nhiều kiến thức hay .
hầu như trong cả năm học , giảng viên chỉ đi dạy đúng thời khoá biểu chỉ từ 2 đến 3 ngày , còn lại giảng viên lại tự ý dời lịch học sang ngày thứ 7 mà không hỏi ý kiến của sinh viên , vì vào ngày thứ 7 có rất nhiều sinh viên có lịch học môn khác .
cần thêm nhiêu bài tập thực tế .
không tập trung vào giảng kiến thức cho học sinh hiểu .
thật sự rất thất vọng về việc dạy thực hành của thầy !
góp ý doubledot thầy nên có cách tiếp cận khác để cân bằng giữa vấn đề ngoại ngữ và kiến thức chuyên ngành .
thầy dạy lý thuyết được .
thầy dạy nhanh , hay !
nên cho nhiều bài tập hơn .
giảng viên nhiệt tình , quan tâm đến học sinh .
môn học có 5 lab mà chỉ học 2 lab là thi cuối kỳ , thầy nên lên lớp đủ số buổi quy định .
slide hơi khó hiểu .
giáo viên thực hành cần quan tâm , chỉ dẫn sinh viên tận tình hơn .
giảng viên lên lớp đầy đủ .
giảng viên nhiệt tình , hỗ trợ sinh viên tốt .
giảng viên hay cho nghỉ học mà không báo trước .
trang thiết bị còn hỏng hóc nhiều , thường xuyên trục trặc trong giờ học .
hiểu tâm lý học sinh nên mọi người trong lớp đều chú ý giảng bài .
phòng wzjwz325 thiết bị âm thanh hay xảy ra trục trặc làm gián đoạn buổi học .
vui tính , thân thiện .
nhiệt tình , năng nổ .
không có sự thoải mái khi học tập .
giảng viên dạy tận tâm , nhiệt tình , lên lớp đúng giờ .
mong cô cung cấp nhiều tài liệu có hướng dẫn giải cụ thể các dạng toán để đáp ứng nhu cầu tự học .
giảng viên nhiệt tình , vui vẻ , hoà đồng , gần gũi giúp sinh viên khá nhiều trong việc tiếp thu kiến thức .
mong nhà trường xem xét lại để có sự nhất quán trong công tác dạy và chấm thi .
truyền đật kiến thức tốt , dễ hiểu .
tài liệu thực hành nên nêu rõ mục tiêu cũng như kiến thức cần đạt được sau bài thực hành .
và giảng dạy khó hiểu .
ít quan sát sinh viên thực hành .
có một bạn trong phòng của em học thầy ở học kỳ trước hâm mộ thầy !
bài tập cuối kỳ làm quá nhiều .
cô dạy có tâm , post tài liệu và bài tập lên moodle rất đầy đủ .
giảng viên truyền đạt chưa hay .
thầy dạy hay , dễ hiểu , vui tính .
cô dạy khá nhanh nên khó theo kịp bài giảng .
giảng viên nhiệt tình , tận tâm trong quá trình giảng dạy .
thầy quan tâm sinh viên .
hướng dẫn cụ thể hơn .
quá chú trọng vào việc luyện kỹ năng thi toeic .
thầy rất đúng giờ giấc .
thường thì 8h kém 10 mới bắt đầu học .
cần cho biết rõ hơn nữa về cách thức vận dụng vào trong từng bài tập .
vui vẻ , hài hòa , giảng dạy tích cực .
cần cung cấp tài liệu bài giảng đầy đủ ngay từ những ngày đầu bắt đàu học .
như vậy có đảm bảo được chất lượng giảng dạy không .
cô rất vui tính , nhiệt tình , giảng bài tập chi tiết , dễ hiểu .
cập nhật điểm thực hành và nhận xét đầy đủ .
điều chỉnh máy chiếu phù hợp với kích thước phông màn !
giảng viên cần chú ý thêm về vấn đề lịch thi speaking , thông báo cho sinh viên biết và chuẩn bị trước nội dung thi .
có những kiến thức cần thiết trong khi thực hành nhưng lý thuyết rất lâu sau mới dạy đến .
cung cấp các tài liệu ít .
cung cấp và thường xuyên cập nhật thêm tài liệu về môn học nhiều hơn , sử dụng giờ lên lớp hiệu quả hơn .
em thật sự rất thích phong cách dạy học của cô wzjwz146 .
giảng viên ra đề thi hay .
giảng viên đánh giá rất chủ quan về ý kiến của mình .
nội dung thực hành nên sát với lý thuyết hơn .
chỉ cần học sinh siêng năng là sẽ làm được và hiểu rõ hơn về lý thuyết sau mỗi lần làm bài thực hành .
giáo viên thân thiện , nhiệt tình .
chưa có slide giảng dạy hiệu quả .
lên lớp đảm bảo thời gian và công tác giảng dạy .
thầy chậm trễ trong việc gặp sinh viên để thảo luận về vấn đề đồ án .
theo em nghĩ anh văn cần 2 tiết là đủ .
nên bỏ phần thi lý thuyết .
giảng viên tận tình giúp đỡ .
hướng dẫn thực hành kỹ lưỡng , đảm bảo sinh viên hiểu được cách làm .
wifi yếu .
giảng viên trẻ nhưng giảng dạy tốt , tạo hứng thú cho người học .
dạy với slide tiếng anh .
kiểu như giảng viên chưa chuẩn bị , chưa từng đọc tới cái đề vậy .
thầy cần giải những ví dụ ra trên bảng để sinh viên dễ hiểu hơn .
giảng viên cung cấp đầy đủ kiến thức , tài liệu học tập .
sự tận tâm , nhiệt tình và truyền đạt kiến thức cần thiết cho sinh viên .
chưa hiểu bài lắm .
giờ quen miệng , nói câu đó quài .
giảng dạy đầy đủ bài học .
thầy không dùng micro nên ngồi ở xa không nghe rõ .
cập nhật tài liệu đầy đủ cho sinh viên !
có quá nhiều bài tập .
giảng viên chưa cung cấp đầy đủ tài liệu môn học .
những sinh viên được lòng giảng viên trên lớp sẽ qua môn một cách dễ dàng , còn những sinh viên còn lại chỉ cần sai sót nhỏ sẽ rớt môn .
tạo nhiều trò chơi giúp sinh viên đỡ thấy nhàm chán .
hướng dẫn nhiệt tình .
cung cấp kiến thức gần với thực tế .
giảng viên nhiệt tình , đánh giá đúng năng lực .
nhiệt tình , quan tâm đến sinh viên .
tăng cường chất lượng phòng học .
cô giảng rất chán slide tiếng anh dùng nhiều từ chuyên ngành , nên nếu không bắt kịp những gì cô giảng thì cũng khó để hiểu được bài giảng .
còn vài điều về bài học vẫn chưa được giải thích cho mọi sinh viên hiểu .
cách giảng dạy rất hiệu quả , lớp học vui .
thầy bận công tác và thay giảng viên khác mà giảng viên đó dạy không tốt bằng thầy wzjwz292 làm chúng em rất khó nắm bắt kiến thức .
tiết học có phần khô chán .
cô vui vẻ , giúp lớp cùng nhau hoạt động sôi nổi .
giảng viên tăng cường giải bài tập , giúp sinh viên dễ hiểu bài .
thầy rất vui tính , giảng hay và kỹ .
môn này rất khó kiếm tài liệu , phần lớn kiếm được lại là tài liệu tiếng anh .
kiến thức hay !
đúng giờ , tận tâm với lớp .
thân mến .
giáo viên hướng dẫn phần giao tiếp gượng ép thiếu tự nhiên , hay đánh vào đầu học sinh .
ví dụ giơ tay phát biểu cộng điểm , lên bảng làm bài tập cộng điểm .
cập nhật liên tục những công nghệ mới , không giảng dạy những công nghệ đã quá cũ trang thiết bị thực hành cần hoàn thiện .
dạy nghiêm túc , vui .
thầy quá tuyệt vời .
thầy đến tận nơi giảng bài khi không hiểu .
giảng viên kém vui vẻ .
dạy hay dễ hiểu .
giáo viên rất tận tình , quan tâm tới lớp .
chất lượng môn học hiện tại rất tốt .
thầy vui tính , dạy tốt , đi cặn kẽ vào bài học .
có những cái cô dạy lan man ngoài phần thi không cần thiết .
chu đáo và ân cần .
thầy dạy rất hay và dễ hiểu , tập trung sát vào phần trọng tâm .
giảng viên hướng dẫn rất chi tiết , nhiệt tình .
có giao tiếp tiếng anh và thực hành giao tiếp trong lớp học nhiều .
hạn chế cho ra ví dụ kiểu như 12 rồi cho bài tập kiểu như 245 .
có một thực tế là em học môn nhập môn lập trình ( thực hành  do cô wzjwz256 dạy ) nội dung chương trình lại đi trước , nhanh hơn cả môn học lý thuyết ( không phải do môn thực hành học nhanh hơn mà do môn lý thuyết học chậm hơn ) ?
điều này có được do cô thỉnh thoảng có mời các thầy nước ngoài đến dự và hỗ trợ các nhóm thuyết trình ngay trong lớp học .
cứ như kiểu đọc slide xuống vậy .
giảng viên tâm huyết .
thầy dạy rất sơ sài hầu như chỉ trong slide .
nên tìm được phương pháp dễ hình dung và thực tiễn hơn .
thầy trình bày bài giảng lộn xộn .
thấy giảng dạy nói môn này muốn học thì phải có phòng thí nghiệm .
phòng thực hành cần nâng cấp các bộ kit , thực hành chưa hiệu quả .
thầy dạy rất dễ hiểu , cho bài tập để tiếp thu .
giảng viên nên nói tiếng anh sau đó giải thích nghĩa .
phòng học quá nóng , máy chiếu mờ .
nội dung bài học được lồng ghép vào nhưng trò chơi .
cô tận tâm , nhiệt tình giúp đỡ .
khắc phục khuyết điểm " tôi không có lý do gì để xem bài tập của em cả " .
môn học tuy khó nhưng kiến thức rất có ý nghĩa cho sau này .
thuyết trình trên lớp .
thầy có kiến thức sâu và rộng .
ida pro 64-bit hoàn toàn có thể phân tích các file thực thi 32-bit nhưng các thanh ghi phức tạp hơn nhiều thay cho ida pro 64-bit không phân tích được cái file thực thi 32-bit colonsmile .
lắp thêm rèm của để máy chiếu được hiệu quả hơn .
tốt , tận tình với sinh viên .
giảng viên hướng dẫn thực hành cần nhiệt tình giúp đỡ sinh viên trong quá trình thực hành .
em nghĩ thầy nên tăng cường sửa nhiều bài tập hơn .
phòng học vô cùng nóng , quạt chỉ để trang trí .
thầy không cung cấp đủ tài liệu trên website môn học , toàn bộ tài liệu sinh viên phải đi nhờ mấy bạn lớp khác để có tài liệu mà học .
nhờ vậy trình của sinh viên lên rất nhiều sau mỗi buổi thực hành và làm bài tập .
không co ý kiến .
cho bài tập hơi khó .
loại kiến thức thầy truyền đạt rất có sức thu hút .
dễ thương .
thầy chấm điểm còn cảm tính và có phần chưa công bằng .
tận tâm gọi những sinh viên không tập trung để trả lời câu hỏi .
giảng viên cần phân bổ số lượng bài tập tương đồng với nội dung lý thuyết .
khi học sinh nào có ý kiến muốn phát biểu thì thầy tranh luận tới cùng .
giảng viên lên lớp chỉ đưa bài thực hành cho sinh viên làm , và từ đầu đến cuối buổi hoàn toàn không nói một câu nào !
cần tăng cường hoạt động nhóm và cần nhiều bài tập hơn cho môn học .
giáo trình hợp lý .
giảng viên nhiệt tình , giảng dạy tốt , dễ hiểu .
nhiệt tình , chu đáo , dạy dễ hiểu .
tận tâm với bài giảng .
chứ không được nói kiểu bài này dễ , tự tìm hiểu là được , có gì không hiểu hỏi .
không hiểu gì khi ngồi nghe trong lớp .
cách trả lời thắc mắc cho sinh viên về bài học khiến sinh viên khó chịu ( vì sinh viên chưa hoàn hảo nên đôi lúc có những câu hỏi " trên trời " , thầy có kinh nghiệm thì nên chỉ rõ lỗi sai của sinh viên chứ không nên hỏi vặn vẹo , gây khó chịu ) .
hỗ trợ thêm thiết bị cho việc giảng dạy môn anh văn , nếu có điều kiện có thể cho sinh viên học kỹ năng nghe anh văn trong phòng máy với trang thiết bị như tai nghe .
thầy wzjwz212 dạy nhiệt tình .
hơi căng .
giảng viên dạy tận tâm , nhiệt tình , vui vẻ với sinh viên , dạy đầy đủ kiến thức cần thiết .
thầy vừa dạy slide tiếng anh vừa dịch sang tiếng việt kế bên câu tiếng anh để khi về nhà tụi em đọc lại dễ hiểu hơn .
vui vẻ hòa đồng nhiệt tình chỉ bao nhiêu đối với một giáo viên là đủ .
ít dạy bài tập .
giảng viên không cung cấp đủ tài liệu để làm đồ án .
dạy dễ hiểu , nhiệt tình , tuyệt vời .
tận tình tích cực .
cô dạy rất là nhiệt tình , dễ tiếp thu không chỉ hỗ trợ về kiến thức môn học mà về kỹ năng mềm cô rất quan tâm đến sinh viên về cả phần học tập cũng như cuộc sống .
thầy dễ tính thoải mái , vui tính , nhiệt tình .
giảng viên dễ chịu vui tính .
chưa tận tâm trong giảng dạy , không nghiên cứu kỹ bài giảng trước khi lên lớp .
giảng phần bài tập hơi nhanh .
giúp sinh viên hiểu chuyên sâu hơn về lý thuyết đã học trên lớp , tạo điều kiện tối đa cho sinh viên .
cách nói chuyện dí dỏm , gần gũi đem lại không khí thoải mái , vui vẻ cho mỗi buổi học .
thầy lên lớp đúng giờ và đều đặn .
máy chiếu mờ phòng học hơi nóng .
có thể phần thực hành sinh viên sẽ có hai sự lựa chọn doubledot tự xây dựng một chương trình phân loại văn bản , như vậy chương trình sẽ có thể không xử lý được những đoạn văn bản phức tạp hoặc lớn thế nên cách chấm điểm sẽ có phần nương tay đối với phần áp dụng này .
anh này dạy dễ hiểu , vui tính , nhiệt tình , dễ thương .
vì môn học này không hay .
người học thì chỉ biết học , lao đầu vào học , mà không hề hay biết những thứ đó bản chất là gì .
bài tập ở lớp giúp ích rất nhiều cho việc học .
giảng viên tâm huyết , nhiệt tình , hiểu tâm lý học sinh .
nhiệt tình giúp sinh viên giải đáp thắc mắc .
có một số phần chưa phân bổ hợp lý lắm .
nói to , chậm rãi , dễ hiểu , truyền đạt nhiều kiến thức quan trọng , có tính thực tế .
chỉ có học lý thuyết .
giảng bài chi tiết , nhiệt tình .
cô dạy nhiệt tình , tận tâm , dễ hiểu .
thầy rất hiểu tâm lý học sinh , rất vui vẻ trong việc dạy .
lâu lâu pha trò cười tạo hứng thú học tập cho sinh viên .
cô dạy rất nhiệt tình , giờ học của cô rất vui và thoải mái nên dễ tiếp thu hơn .
những bài giảng của thầy phù hợp với năng lực của sinh viên công nghệ thông tin ngoài những điều trong giáo án sinh viên hiểu được rất nhiều điều về thứ khác bài giảng của thầy rất lý thú , sinh động .
giảng quá nhanh .
cần cải thiện hệ thống âm thanh vì đôi lúc gặp trục trặc và không rõ .
ghi quá nhiều , giảng dạy còn khó hiểu , nên sửa bài tập cho về .
hệ thống phòng máy còn nhiều vấn đề doubledot chuột , bàn phím hỏng , vdotv .
giảng dạy chi tiết và thường xuyên ôn lại kiến thức !
hướng dẫn thực hành chưa tận tình , thời gian còn ít .
giảng viên giảng hơi nhanh một số phần .
giảng dạy nhiệt tình , cô phát âm rất tốt và ngữ pháp rất chuẩn .
tiến độ dạy còn chậm , những phần dễ cần đi nhanh hơn một chút giới thiệu lướt qua , những phần khó như sắp xếp quick soft trở lên , cây nên làm rõ hơn .
dễ chịu .
thầy nghiêm khắc khiến học sinh tập trung học hơn .
tương tác với sinh viên rất tốt .
nên có những cách giảng dạy sinh động với sinh viên .
đảm bảo đầy đủ khối lượng kiến thức cần có của môn học .
update các bài học mới , bổ ích .
có nhiều ví dụ lấy thực tế nên dễ hiểu .
em cảm ơn thầy đã đọc ạ .
cho nhiều kiến thức bổ ích .
làm mất tinh thần khi nộp bài .
bài giảng hay và hiệu quá , bài tập bám sát kiến thức .
máy tính trường nên nâng cấp .
thầy dạy dễ hiểu vui tính , rất tâm huyết .
thầy wzjwz281 rất nhiệt tình , có khả năng truyền đạt kiến thức thực hành cao và luôn có bài tập trên lớp .
thầy rất tận tâm và nhiệt tình chỉ dạy sinh viên .
theo em nghĩ , đã làm đồ án môn học thì không nên thi cuối kỳ , mà thi cuối kỳ thì nên bỏ đồ án môn học .
thầy giảng bài rất hay , dễ hiểu , và thực tế .
nội dung các bài thực hành cần có hướng đi bao quát hơn .
thầy dạy rất dễ hiểu , vui vẻ , dễ chịu .
xin cảm ơn !
môn học tuyệt vời .
cách truyền đạt khó có thể cho tôi nắm bắt được nội dung môn học .
có những cái học không biết để làm gì sau này vậy tại sao không giảm tải nó đi .
cơ sở vật chất phòng wzjwz300 chưa đáp ứng được nhu cầu giảng dạy , cần lắp thêm ổ điện cho giáo viên .
cô wzjwz73 dạy môn này rất truyền cảm , em rất thích môn này .
môn học có phần không hợp lý , vì từ giữa kỳ qua phần sau tức từ chương 4 chuyển qua chương 5 trình độ của môn học tăng rất nhanh , có nhiều sinh viên không hiểu không nắm bắt được bài .
cần hạn chế dạy bài giảng điện tử .
có em nào có muốn hỏi hay thắc mắc gì không " đó là câu mà giảng viên hay nói nhưng thực sự đa số sinh viên không biết gì để hỏi thì khó mà hỏi được .
vui vẻ , hòa đồng .
thầy dạy thực tế , nhiệt tình với sinh viên .
bàn giáo viên rất dơ , quạt máy thì chạy như không có chạy , mở chỉ thêm tốn điện , không có mát .
cô rất vui và rất gần gũi với học sinh .
tuy nhiên việc giảng dạy khá chậm .
slide còn khá khó hiểu .
thầy dạy rất vui , có sự tận tâm trong giảng dạy .
thầy tận tâm và nhiệt tình .
nội dung môn học nên tập trung vào chuyên ngành học .
cô giảng hay , nhiệt tình .
lòng nhiệt tình .
lên lớp đầy đủ nhưng không biết mặt thầy là ai .
em mong học kỳ tới , nhà trường cung cấp cho những lớp phần mềm chất lượng cao chúng em nhiều sự lựa chọn giảng viên cho môn học game cơ bản để chúng em có thể nhanh chóng hoàn thành môn học và ra trường đúng tiến độ .
đầy đủ .
tính điểm quá trình không công bằng .
giảng viên và sinh viên sử dụng hai ngôn ngữ lập trình khác nhau trong quá trình học và cả hai phía đều không biết đủ về ngôn ngữ khác nên gây rất nhiều khó khăn trong quá trình học .
dạy khó hiểu , thực sự chưa hiệu quả .
chỉ dẫn cách giải bài tập rõ ràng .
cô nhiệt tình , giảng bài kỹ .
môn học cần thiết kế để sinh viên có cơ hội khảo sát thực tế .
đề thi quá khó so với bài tập trên lớp !
dạy đầy đủ chương trình .
giảng dạy tốt , chỉ bảo tận tình .
thầy rất tận tình vui vẻ .
hoạt động thuyết trình của sinh viên chiếm nhiều thời gian .
có lẽ phải nâng cấp trang thiết bị .
thầy biết rõ sự chênh lệch về trình độ giữa khóa 9 và khóa 10 trong lớp nên đưa ra cách đánh giá hợp lý , thầy nói rõ điểm mạnh và điểm yếu của nhóm sau mỗi lần báo cáo .
giảng dạy tốt , đi dạy đúng giờ .
thầy giảng bài không sát với đề thi .
cần nâng cao hệ thống thiết bị giảng dạy .
chưa hiệu quả .
hướng dẫn chu đáo .
không mang lại hiệu quả .
thầy rất tận tâm giảng dạy .
gợi ý tỉ mỉ đến từng chi tiết .
sự nhiệt huyết của giáo viên .
giảng dạy hay , nhiệt tình , dễ hiểu .
thầy rất chăm chút và nhẹ nhàng với những sinh viên mà thầy quen biết , khi báo cáo thầy đều cho các bạn qua môn hoặc điểm rất là cao mặt dù thầy nói đồ án yêu cầu một người làm , tuy nhiên có nhóm hai thành viên cùng làm một đồ án và có hai nhóm có cùng một project như nhau , y chang code ( copy từ cùng nguồn internet ) thầy vẫn cho qua môn .
thầy không gửi tài liệu , thông báo lên moodle , thầy thường xuyên bận nên không đảm bảo giờ gặp sinh viên như đã thông báo .
giảng viên đôi khi đến lớp muộn .
thầy dạy vui lắm .
thầy trẻ trâu .
ứng dụng của môn học đó giúp gì cho sinh viên .
thầy dạy hay , em rất thích tiết học của thầy .
môn học quá sâu làm và mới mẻ rất khó nắm bắt để làm bài tập .
cô dạy rất có tâm .
thầy có hơi đi trễ chút xíu .
tương tác với sinh viên cực kỳ tốt .
nội dung truyền đạt rõ ràng , có cho kiểm tra định kỳ , giúp sinh viên ôn bài hiệu quả .
nên tăng cường học nghe , nói .
giảng viên thiếu các bài tập cụ thể để học sinh ứng dụng để nhớ .
kiến thức của môn này có lẽ hiếm khi nào tụi em dùng tới .
thầy nên nói nhiều về ứng dụng thực tế , như mình công thức này thường áp dụng cho những thiết bị nào .
tiếng anh nói lưu loát .
giọng cô nhỏ , không nên sắp ở giảng đường vì sẽ rất dễ gây buồn ngủ và không nghe rõ được .
nhiệt tình và tâm huyết .
thầy dạy thực tế .
em và các bạn thuộc các lớp phần mềm chất lượng cao hầu như không ai muốn đăng ký môn học game cơ bản do giảng viên này đảm nhận , nhưng kỳ vừa rồi nhà trường chỉ cung cấp cho chúng em duy nhất một sự lựa chọn là giảng viên này nên chúng em không còn cách nào khác .
cô rất nhiệt tình , giải thích rõ bài tập .
giảng viên nhiệt tình , có truyền đạt kiến thức và kinh nghiệm thực tế .
trang thiết bị nên tốt hơn .
cô dạy hơi nhanh nên em không kịp hiểu .
giảng viên dạy không nhàm chán .
chưa đào sâu vào các vấn đề mà chỉ nói đụng đến phần bề mặt và tốn nhiều thời gian vào các vấn đề đơn giản .
nhiệt tình , luôn giúp đỡ học sinh .
cô giảng nhiệt tình , dễ hiểu .
nhắn tin xem mà không trả lời .
cô hay dạy lố giờ .
cô giảng dạy tận tình , luôn quan tâm đến học sinh .
tài liệu giảng viên luôn soạn đầy đủ , dễ hiểu .
nhiệt tình , lên lớp đều và có phương pháp giảng dạ tốt .
phải dừng lại một ít thời gian chỉ để đánh dấu cộng điểm và tính điểm , rối ren .
nhưng mà phòng thực hành hiện tại thì chỉ trang bị máy có 1 gb ram thôi .
thầy dạy dễ hiểu , cho nhiều ví dụ sinh động .
cô nhiệt tình giảng dạy , tương tác với sinh viên rất tốt .
có đôi chỗ cô hơi khó .
truyền đạt nhiều kiến thức cần thiết .
giảng viên chưa định hướng được mục đích học môn này cho sinh viên .
giảng viên phải chuẩn bị bài giảng trước khi đến lớp hoặc đã là được bài tập đề ra một cách thuần thục và giảng dễ hiểu .
thầy nên cho deadline dài ra 1 tí ( bình thưởng chỉ 3 ngày sau khi thực hành ) .
nên chú trọng vào thực hành .
sử dụng hợp lý thời gian lên lớp , giúp đỡ sinh viên nhiều hơn trong quá trình học trên lớp .
giáo viên giỏi .
bài tập về nhà khó .
cô giảng nhiệt tình dễ hiểu , giúp sinh viên giải quyết nhiều vấn đề trong lúc thực hành .
cô có khả năng truyền đạt tốt , giảng dạy kết hợp với luyện tập các kỹ năng cơ bản trong môn học rất linh hoạt và hấp dẫn , cô có sự nhiệt tình lớn .
giảng viên dạy rất tận tâm .
ok hết .
mong thầy kiểm duyệt đề thi kỹ hơn trước khi đưa vào làm đề chính thức .
về các ví dụ .
bằng chứng là kỳ thi cuối kỳ điểm trải dài từ 1 - 5 điểm .
giảng bài kỹ , dễ hiểu , nhiệt tình .
nên chú trọng hơn về giao tiếp tiếng anh .
thầy dạy rất nhiệt tình luôn luôn xuống giữa lớp để giao tiếp với sinh viên một cách dễ dàng luôn đưa ra những ví dụ xung quanh lớp giúp sinh viên dễ dàng hiểu bài hơn .
thầy rất nhiệt tình , giảng rất kỹ càng .
khả năng truyền đạt , giao tiếp rất kém , kiến thức không vững , thiếu khả năng tương tác với sinh viên .
giảng viên có tâm .
giảng viên tận tình , giảng dạy hay , chất lượng .
không có ứng dụng trong thực tế .
thầy rất hay đi trễ , giờ học cũng bị kéo đài ra , những bạn có việc phải bỏ về trước .
giáo viên chưa đi sâu vào vấn đề bài học .
thầy không cho làm đồ án .
hòa đồng , vui tính .
tăng cường thiết bị .
giảng viên cho nhiều thử thách hay .
hướng dẫn làm bài tập thực hành cụ thể .
có sự tận tụy .
có lẽ vì thế , mà cô cho tụi em đồ án lớn và bài tập theo tuần nữa , nên tụi em khá là căng thẳng , tụi em còn phải làm đồ án của các môn khác nữa .
thầy nhiệt tình colonhihi .
giảng viên nên tập trung nhiều giờ giảng lý thuyết hơn để giúp sinh viên hiểu và hiểu sâu hơn về bài học .
thầy dạy rất hay , mong rằng sẽ được học thầy trong những môn khác .
nhà trường nên cài bộ microsoft visual studio phiên bản mới hơn 2010 .
dạy chậm .
có bài soạn cho sinh viên xem trước .
thầy rất hay tới trễ , có khi trễ hơn 30 phút và dạy hay kéo dài thời gian , quá thời gian học vì thầy đi trễ .
chỉ tại em thiếu từ vựng anh văn .
giáo viên thực hành chưa nhiệt tình , sinh viên cảm thấy học thực hành khó và không có người hướng dẫn .
chưa sử dụng moodle trong quá trình giảng dạy , nhất là trong việc cung cấp tài liệu học tập .
cô rất dễ thương .
cô tận tình với sinh viên .
khi lấy điểm quá trình thì lấy đại , ngay những bài chưa hề nhắc đến hay đề cập đến bài tập , tài liệu thì không cung cấp bài tập chỉ trừ slide bài giảng lý thuyết .
thầy dạy rất vui và dễ hiểu .
về đồ án môn học này , giảng viên nên cho trước bản thiết kế kiến trúc tòa nhà của công ty , trung tâm thương mại .
thầy giảng bài dễ hiểu rõ ràng .
thầy wzjwz323 quá tuyệt , em yêu thầy hi hi .
đợi các bạn ngồi vào bàn hết cô mới sắp xếp chỗ ngồi nên gây mất thời gian làm bài của sinh viên .
dạy ở giảng đường mà không ngồi trên thì khó thấy bảng colonbigsmile .
cô nên tận tâm đi ạ .
vui vẻ , hài hòa , tích cực trong giảng dạy .
em rất thích học cô .
em ít khi lên lớp .
nên cho bài tập để giải thêm .
giảng dạy nhiệt huyết kết hợp mở rộng kiến thức .
micro hay bị hú và rè .
cần cho sinh viên tập nói các topic trong cái unit trước để sinh viên tự tin hơn về khả năng nói của mình .
quá tốt .
thầy dạy vui , nhiệt tình .
em không hiểu bài nhiều .
thầy toàn đưa ra yêu cầu nhưng không giảng dạy , có những bài tập thầy chỉ quăng code để sinh viên tự đọc tự hiểu chứ không hề giải thích gì cả !
vô trễ không được điểm danh .
giảng bài dễ hiểu chuyên sâu .
quan tâm .
học sinh luôn thích những giáo viên thân thiện với học sinh để tăng được sự tương tác giữa đôi bên .
tăng thời lượng cho phần nghe nói .
em nghĩ môn này nên minh họa nội dung lý thuyết bằng một đề tài suốt tất cả các nội dung , giống như làm một đồ án luôn vậy , như thế sẽ dễ nắm bắt và hiểu lý thuyết hơn .
vừa học được kiến thức chuyên môn vừa học được cách làm người .
giảng viên và giảng viên thực hành dạy môn học cho sinh viên theo hai hướng khác nhau , làm sinh viên rất khó nắm bắt .
cô dạy nhẹ nhàng không gay gắt hay hung dữ .
nhưng kiến thức cơ bản còn chưa nắm thì làm sao mà làm được .
giải thích chi tiết bài học hơn .
đồ án thực hành khác xa so với lý thuyết học trên lớp .
cải thiện chất lượng phòng học và các trang thiết bị hỗ trợ việc học tập .
cô nhiệt tình , giúp đỡ sinh viên , tạo không khí học tập thoải mái .
thầy wzjwz123 dạy rất hay và rất nhiệt tình !
nên thay đổi các hoạt động khác nhau hoàn toàn .
nâng cao trang thiết bị học tập .
cần tăng thời gian môn học lên 30 - 50% để sinh viên có điều kiện tiếp thu sâu hơn kiến thức .
thầy dạy lý thuyết suông quá ạ .
giảng viên luôn tạo không khí vui vẻ trong giờ học .
nội dung môn học quá nặng và nhiều thứ không cần thiết với ngành nghề của sinh viên .
cô giảng bài còn ít chỗ khó hiểu , không sâu sắc .
trên lớp , khi giảng dạy , giảng viên sử dụng rất nhiều câu nói , từ ngữ thô tục , chửi thể rất vô văn hoá .
thầy giảng bài rất kỹ .
thật sự rất hài lòng .
chả có gì hài lòng .
hình thức giảng dạy hay , thông qua các mini game để truyền đạt kiến thức .
chuẩn bị đầy đủ các phần mềm , chương trình cần thiết sẵn trong các phòng thực hành phù hợp với đặc trưng môn học .
giảng viên có vai trò rất lớn đối với việc tối ưu code của sinh viên .
mang tính thực tiễn cao cho việc thi toeic cũng như thực hành ngoài xã hội .
giảng viên cập nhật thông tin về bài học thường xuyên , đầy đủ , mới mẻ .
thầy giảng bài khó hiểu , đôi khi còn mơ hồ .
cần chuẩn bị bài giảng một cách thật chính xác và không làm việc riêng khi lên lớp .
giảng viên nhiệt tình giảng dạy , các bài tập đa dạng phù hợp với lý thuyết .
giảng viên nhiệt tinh , tâm huyết .
thầy dạy vui dễ hiểu , không khí lớp học thoải mái .
có kiến thức sâu rộng , giảng bằng tiếng anh .
nên chú trọng nói nghe nhiều vì đã là anh văn 3 rồi .
cô giảng khá dễ hiểu , nhiệt tình chạy vòng vòng lớp hướng dẫn từng sinh viên .
năng nổ nhiệt tình dễ hiểu .
tiếng anh là môn đòi hỏi phải cần thời gian để luyện , nhưng ở đây nhà trường sắp lịch 1 ngày 4 tiết .
giáo viên dạy nhanh , có cái khó hiểu .
phương pháp giảng dạy chủ động , giúp sinh viên không chỉ nâng cao kiến thức chuyên môn mà còn cả kỹ năng nghề nghiệp doubledot thuyết trình , tư duy phản biện .
cách truyền đạt chưa giúp sinh viên hiểu được tổng quát của vấn đề !
cần sắp xếp phòng học cho hợp lý hơn , kèm theo các thiết bị , công cụ chiếu .
thầy giảng bài dễ hiểu và rất vui tính .
giáo viên nói tiếng anh còn chưa được tốt .
nên có phần đáp án bài tập tham khảo cho các deadline bài tập .
độ bao quát kiến thức trong môn học của thầy rất rộng nhưng đưa vào tất cả chỉ trong một môn học thì không thích hợp .
gây bối rối , hoang mang cho sinh viên trong những quyết định về bài tập , đồ án , không rõ ràng , không quyết định chính xác .
giáo viên nhiệt tình , tâm huyết , thường cho làm việc nhóm trong giờ học .
thầy dễ thương , nhiệt tình .
giáo viên truyền đạt được tất cả các nội dung bài học .
nên chỉ đưa ra nội dung chính và công thức , cách làm bài .
giảng tận tình vui vẻ .
lịch học không rõ ràng , khó nắm bắt lịch .
thực sự vẫn chưa hiểu wireshark ngoài mục đích làm bài tập thì em có thể dùng làm việc gì khác .
giọng truyền cảm , cho ví dụ cụ thể .
sửa chữa những thiết bị máy tính hư trong phòng máy .
thầy wzjwz243 là một giảng viên rất tâm huyết với sinh viên , thầy truyền đạt rất dễ hiểu bài và kỹ càng .
giảng dạy khó hiểu , gây áp lực quá nhiều , kéo dài thời gian giảng dạy làm sinh viên không thể ăn trưa .
thầy nên bỏ ra một vài tiết để làm bài tập vì lượng ví dụ thầy cho khá nhiều .
cần cho thêm nhiều tài liệu , nhiều bài tập để sinh viên tư nghiên cứu .
hòa đồng , vui vẻ và biết tiếp thu ý kiến sinh viên .
chưa nhiệt tình lắm .
giáo viên giảng dạy tốt , phát huy tốt khả năng nghe nói và đọc của sinh viên .
bảo thủ trong cách giảng dạy , không giải đáp thắc mắc hỗ trợ sinh viên khi đang thực hành .
phải học quá nhiều phần không cần thiết , nên giảm bớt vài nội dung , ví dụ doubledot vector ngẫu nhiên 2 chiều , phân phối poison .
thầy dạy kỹ , dễ hiểu , minh họa lý thuyết kỹ , liên tưởng thực tế .
không đăng bài tập hằng tuần sớm để sinh viên có thời gian thực hiện .
cô thường xuyên kiểm tra bài .
thầy dạy dễ hiểu , sinh động , có nhiều ví dụ cụ thể !
thầy luôn cố gắng giúp học sinh hiểu rõ bản chất .
lượng kiến thức thì nhiều mà thời gian dạy thì ít , mong phòng đào tạo có thể xem xét và chia ra dạy mỗi môn 1 - 3 ngôn ngữ , ví dụ như html , css làm 1 môn học , js và jquery làm 1 môn , php làm 1 môn .
có phương phát giảng dạy dễ hiểu .
có nhiều câu chuyện thú vị bên cạnh việc giảng dạy , tương tác với lớp nhằm tạo điều kiện cho việc tiếp thu kiến thức dễ dàng .
khi tụi em học môn đặc tả hình thức thầy wzjwz169 giảng dạy thì tụi em không hiểu thầy đang nói gì , không hiểu được môn này học để làm gì và nó có ứng dụng vào thực tiễn như thế nào .
theo em , tài liệu môn học còn thiếu .
dạy nhiệt tình với sinh viên .
giảng viên giảng bài có hiệu quả , kết hợp giữa lý thuyết và chương trình giúp sinh viên có thể nắm rõ .
giảng viên truyền đạt rất tốt , rất dễ hiểu .
cô wzjwz62 có phương pháp giảng dạy theo em là phù hợp với đặc thù của môn anh văn , cô luôn tạo ra những hoạt động dạy học đầy hứng thú và luôn bảo đảm kiến thức được truyền tải đến sinh viên một cách tốt nhất , đúng và đầy đủ nhất .
cô cũng rất thân thiện và gần gũi với sinh viên .
đi học thể dục thật ra em không biết thầy nào với thầy nào đâu , vì lâu lâu mới có thầy dạy .
cô dạy hay , dễ hiểu , nhiều ví dụ minh hoạ , kết hợp cả lý thuyết và thực hành .
thầy dạy cho nghỉ nhiều .
em nghĩ đây là sự cố do phòng đào tạo buộc thầy thay đổi hình thức thi , ban đầu chúng em được thông báo là thi cuối kỳ trên máy tính , nhưng sau đó lại phải thi trên giấy .
phòng wzjwz98 dãy nhà wzjwz99 buổi chiều quá nóng và nắng !
khi thi thì thời gian quá ngắn để thực hiện trình bày dù đã nghĩ ra cách giải dạy sinh viên " làm nhanh những việc dễ " dạy sinh viên thành " thợ " .
thầy dạy không nhiệt tình , nhất là phần thực hành .
thầy rất tận tình .
có nhiệt huyết trong giảng dạy .
thầy hay dạy lố giờ sang thời gian ăn trưa .
kết thúc môn học , sinh viên không được chạm tay sử dụng bất kỳ phần mềm nào được giới thiệu .
nên tổng hợp ý chính các bài để ôn .
phương pháp giảng dạy khá tốt .
thầy trả lời mail không có thiện cảm .
bổ xung trang thiết bị thực hành thực tiễn cho môn này , không chỉ đơn thuần là thực hành trên máy tính không .
thầy rất nguyên tắc và mọi thứ được sắp xếp rõ ràng .
giáo viên giảng dạy đúng giờ quy định , nội dung bài học sinh động .
thầy đúng giờ giấc , giúp đỡ tốt trong quá trình thực hành .
đánh giá cao colonsmile .
các thắc mắc có thể giải quyết tốt với giáo viên lý thuyết , cho nên không cần phải có thêm 1 giáo viên thực hành .
thầy dạy có tâm , nhiệt tình với sinh viên .
thầy có khả năng truyền đạt kiến thức tốt , dễ hiểu và cho nhiều bài tập để sinh viên có thể ứng dụng .
giáo viên truyền đạt kiến thức đầy đủ cho học sinh .
nhiệt tình giải đáp mọi thắc mắc của sinh viên .
cô giảng dạy và chỉ dẫn học sinh rất tận tình .
cực nhiệt tình , thương sinh viên , giảng dễ hiểu .
nội dung thực hành chỉ là copy và paste , chưa tập trung vào nội dung giảng dạy .
thầy truyền đạt chưa được tốt lắm , khó hình dung .
cần tăng cường thêm tài liệu .
em nghĩ thi cuối kỳ môn này , nên thi với hình thức tự luận 100% ạ .
số lượng thuật toán nhiều , dàn trải , nên được tinh giảm bớt để tập trung và liên hệ ứng dụng thực tiễn nhiều hơn .
cách giảng dạy gây buồn ngủ .
bám sát chương trình .
thầy dạy rất hay , mang tính cập nhật .
thầy dạy hay , dễ hiểu , thầy thường xuyên cho chúng em làm các dạng bài tập .
làm cho người học bị rối .
cô tận tâm , nhiệt tình .
hay nhiệt tình .
sinh viên chịu khó sẽ làm được bài .
thầy dạy không hiệu quả .
vui tính , cách giảng thu hút .
giáo viên luôn đảm bảo đúng giờ giảng dạy , giảng bài dễ hiểu .
ảnh hướng tới kết quả chung của em .
tiếng anh không phải là môn dạy lý thuyết , ngữ pháp , nên em nghĩ cô nên thay đổi cách dạy .
thầy dạy khá hay và chi tiết , dễ tiếp thu .
sự nhiệt tình chu đáo của cô .
giảng dạy chi tiết hơn .
thầy sử dụng tiếng anh và tiếng việt lẫn lộn , gây khó hiểu .
rất tốt , không có ý kiến .
thầy nhiệt tình , tâm huyết , đẹp trai .
cho bài tập lấy điểm thực hành quá khó , hướng dẫn sơ sài .
lên lớp trễ 5 - 10 phút .
thầy nhiệt tình giảng dạy .
cần cung cấp thêm tài liệu học tập cho sinh viên .
em cần phổ biến nhiều thông tin hơn .
thầy nghỉ quá nhiều , đây là môn về kinh tế mà thầy làm quá khắt khe .
giảng viên thường xuyên đi trễ , việc giảng dạnh luôn bị kéo dài vì giảng viên quá nhiệt tình .
thầy dạy có hiệu quả , dễ hiểu , thiết thực .
thường xuyên đi ra ngoài , điện thoại , skype liên tục reo .
hơi nhiều bài tập .
cô dạy rất nhiệt tình và dễ hiểu .
giảng viên dạy rất nhiệt tình , giúp đỡ sinh viên rất nhiều .
đôi từ tiếng anh em chưa hiểu .
cần nâng cao hơn chất lượng giảng dạy .
thầy tận tâm với học sinh , nhiệt tình với học sinh .
không cần phải đi học thực hành trên phòng máy nhiều .
một số vấn đề cơ bản giảng viên nên lược bớt để không tốn thời gian .
thái độ rất nhiệt tình .
cho thêm nhiều bài tập .
sự nhiệt tình và tận tâm của thầy .
tận tâm và rất cập nhật thông tin cho sinh viên .
giảng viên hướng dẫn nhiệt tình .
giáo trình rõ ràng , bài tập đầy đủ nội dung đã học .
đưa thêm các ví dụ trong thực tiễn để sinh viên dễ tiếp thu bài .
cô nhiệt tình , giảng kỹ và dễ hiểu .
phòng học quá nóng , thiếu quạt .
thầy dạy rất tận tâm và nhiệt tình .
phòng máy không sử dụng được .
em học cảm thấy hơi khó hiểu , cô dạy hơi nhanh .
giảng viên dạy hay , nhiệt tình và dễ hiểu .
đi đúng giờ , dạy đủ kiến thức .
thầy theo rất sát sinh viên chúng em trong từng buổi học , thầy luôn làm ví dụ để sinh viên dễ dàng hơn trong việc code .
ít tiết nên sinh viên học có vẻ nhàm chán và khuôn mẫu , nên có thời gian để sinh viên tmf hiểu nhiều hơn .
thầy đến rất đúng giờ .
giáo viên không hướng dẫn sử dụng các tài liệu có hiệu quả và không hướng dẫn làm bài tập mà chỉ sửa bài tập .
giáo viên dạy nhiệt tình , đảm bảo kiến thức cho sinh viên .
nên để giáo viên có kinh nghiệm dạy môn này .
thầy dạy rất hay , ngắn gọn , tổng quát và dễ hiểu .
cô rất dễ thương , giảng dạy nhiệt tình và dễ hiểu .
cô rất gần gũi với học sinh .
thầy rất giảng rất nhiệt tình .
thương xuyên ôn tập kiến thức .
em nghĩ thầy nên up slide trước mỗi buổi học để sinh viên có thể xem bài trước ở nhà thay vì up slide sau mỗi buổi học ạ !
giảng viên nhiệt tình , quan tâm đến hầu hết các sinh viên trong lớp .
thầy dạy cực kỳ nhiệt tình , chắc là hơn 10 mấy năm đi học cả phổ thông lẫn đại học mới thấy được thầy dạy nhiệt tình vậy .
lý do lý thuyết không hiểu , dẫn đến thực hành cũng không hiểu .
thầy nhiệt tình và rất quý sinh viên , giải bài tập chi tiết và có kèm ví dụ sinh động , em rất thích thầy và mong thầy tiếp tục dạy lớp em .
cần sinh động hơn .
không cứng nhắc trong cách cho điểm .
truyền đạt chưa tốt lắm .
phòng máy quá cũ , internet không có , nhỏ , máy cấu hình quá yếu .
dễ hiểu , dạy hay , có nhiều phương pháp sáng tạo , kẹo ngon .
đảm bảo giờ lên lớp , số tiết dạy .
không hướng dẫn làm đồ án .
thầy có những mẫu truyện hay và ý nghĩa .
còn quá ít bài tập .
cung cấp thêm tài liệu , giáo trình môn học .
chia nhóm làm đồ án rất hay .
hơn nữa , lại dùng silverlight , dẫn đến tình trạng nhiều bạn không muốn học , vì học silverlight xong rồi , giờ đâu ai dùng nữa .
cô dạy hay và dễ hiểu và rất nhiệt tình .
thầy giảng rất hay , chúng em cảm ơn thầy .
giáo viên cần đảm bảo giờ lên lớp .
giảng viên rất tận tâm , chu đáo .
giảng dạy nhiệt tình , hài hước .
nhạt nhẽo và khá nhảm .
giảng viên giảng bài chưa hiệu quả , nhiều sinh viên không hiểu bài .
giảng viên dạy dễ hiểu , tận tình , đảm bảo giờ lên lớp , cung cấp đầy đủ kiến thức cần có cho sinh viên .
đồng thời , những câu hỏi thầy đặt ra rất sát và đòi hỏi kiến thức sâu so với bài học .
thầy dạy vui hiệu quả tận tình .
các thầy cô nên để micro gần miệng tí .
cần thay đổi chương trình giảng dạy cho phù hợp hơn .
cho ví dụ dễ hiểu .
có vài bạn nộp đồ án trễ nhưng vẫn được điểm rất cao .
thầy tận tâm , nhiệt tình , nghiêm khắc , giảng bài dễ hiểu , đánh giá kết quả học tập công tâm , chính xác .
nhiệt tình và dễ hiểu .
qua kỳ sau mong thầy có thể tìm ra được một phương pháp dạy phù hợp giúp bọn em cảm thấy hứng thú với môn học của thầy .
buổi nào cũng có thực hành, học lý thuyết xong ra thực hành liền sẽ có hiệu quả cao !
giảng viên dạy chậm giúp sinh viên theo kịp tiến độ , có sự tưởng tác nhiều giữa cả giảng viên và sinh viên , ví dụ minh họa bài tập phong phú sau mỗi phần lý thuyết giúp sinh viên nắm rõ bài .
nhiều khi đang làm thực hành mà không có mạng để tìm hiểu thứ mình cần .
thầy không dạy em môn này .
phòng thực hành wzjwz53 cần được nâng cấp .
giảng dạy nhiệt tình dễ hiểu , tận tâm với sinh viên .
lớp học quá đông nên rất nóng .
slide dễ hiểu .
cách dạy và nhiều bài tập hay .
giáo viên luôn tận tâm , nhiệt tình và có sự tương tác cao với sinh viên .
học gần công trình thì công thật không thể chịu nổi .
cần giảng kỹ hơn nữa .
cách thầy giảng dậy rất khoa học , đơn giản dễ hiểu !
kiến thức giảng rất khó hiểu .
bài giảng tạo sự hứng thú cho sinh viên , giảng viên nhiệt tình .
thực hành đầy đủ .
cô giảng rất dễ hiểu và tận tâm với học sinh .
giảng viên vui tính , khả năng truyền đạt tốt .
giảng dễ nghe , nhiệt tình .
cách giảng dạy của cô rất dễ hiểu , cô cũng rất quan tâm sinh viên .
học môn này khá vui .
chưa có nhiều hoạt đọng nhóm hay thuyết trình , chưa được đi thực tế doanh nghiệp .
nhiệt tình giúp đỡ các bạn sinh viên .
giáo trình toàn dùng c không dùng cplusplus nhiều dễ gây rối trong quá trình lập trình .
chưa bao giờ có ý định nghỉ tiết của thầy ( trừ trường hợp ngủ quên colonbigsmile ) .
đứng lớp đúng giờ , giải đáp mọi thắc mắc của sinh viên , nhiệt tình .
chỉ bảo tận tình .
thầy dạy hay và đưa ví dụ rất sát , dễ dàng hiểu bài khi trên lớp .
thầy nghỉ nhiều quá , làm tụi em cũng nghỉ theo .
nêu rõ mục đích cũng như ứng dụng của môn học ngay từ đầu .
giáo viên nhiệt tình , đảm bảo giờ lên lớp .
có nắm được lý thuyết của môn học .
cảm ơn cô rất nhiều .
rất nản .
nên cho thêm nhiều bài tập về nhà hơn .
thầy wzjwz187 dạy có tâm và luôn hỗ trợ khi có thắc mắc .
giảng viên nhiệt tình , có kinh nghiệm .
thầy cô chưa đưa nhiều vấn đề xã hội vào .
máy chiếu phòng wzjwz11 chất lượng quá kém .
luyện tập nhóm , làm bài tập nhiều .
đề nghị nhà trường nên đầu tư thêm cho phòng máy và cập nhật các phần mềm phục vụ cho học tập .
đôi khi không có sự nhiệt huyết .
cảnh cáo sinh viên đi trễ nhưng giảng viên đi trễ , thường xuyên vắng dạy không có lý do không có thông báo , gây bức xúc , hao tốn thời gian , phí đi lại của sinh viên .
thầy dạy rất tận tâm , nhiệt tình trả lời câu hỏi của sinh viên .
thầy nên demo các mạch bằng protues .
giọng nói , cử chỉ , cách truyền đạt của cô rất chi là dễ thương .
cách dạy của giảng viên .
dạy nói quá lan man làm chi sinh viên không tập trung .
máy tính của phòng thực hành không phục vụ được nội dung thực hành , giảng viên yêu cầu tự làm trên laptop rồi mang lên phòng thực hành chấm điểm , vậy phòng thực hành dùng để chấm điểm ?
thầy nhiệt tâm , vui tính .
giảng viên thực hành rất nhiệt tình và giải đáp được những vấn đề mấu chốt của môn học .
thầy rất nhiệt tình , thường nói thêm để mở rộng kiến thức cho sinh viên và thẳng thắn chỉ ra những thiếu sót của slide bài giảng để sinh viên không mắc sai lầm và hiểu rõ vấn đề .
còn khắt khe điểm quá , cho kiểm tra quá nhiều .
giảng viên không hướng dẫn sinh viên thực hiện các bài thực hành , không cung cấp tài liệu để sinh viên học tập .
giảng dạy cứng nhắc , áp đặp , không thu hút , gò bó sinh viên .
giảng dạy hay , đưa ra một số ví dụ thực tế để tăng sinh  động cho tiết dạy .
cho bài tập nâng cao khả năng tiếng anh .
em thấy học vậy cũng được rồi .
đề cương môn học chưa được cập nhật cho sinh viên .
thầy cần tập trung thật nhiều vào phần trọng tâm trọng điểm mà môn học đã được đề ra .
giảng viên cho bài tập nhiều , đầy đủ .
bài tập giảng viên cho tại lớp đáp ứng nhu cầu của sinh viên .
thầy dạy có tâm ạ .
kiến thức và cách dạy hay .
thầy rất vui .
gần gủi với sinh viên .
thầy dạy nhiệt tình và đúng giờ .
thường xuyên cho bài tập về nhà giúp sinh viên nắm rõ được kiến thức vững chắc hơn .
khá tận tình .
chọn thời gian báo cáo phù hợp cho sinh viên .
giảng viên nhiệt tình , đúng giờ .
giảng viên tận tâm , nhiệt tình , cho sinh viên thuyết trình các chủ đề cho trước , giúp sinh viên tăng cường khả năng làm việc nhóm .
dạy kiến thức khá là cao cấp , vượt hơn khả năng hiểu biết của đa số sinh viên .
thầy dạy hiểu bài .
thầy hay hát vu vơ , nghe cũng hay nhưng cũng rất buồn cười .
nâng cấp trang thiết bị , đặc biệt là loa nghe để có chật lượng tốt nhất .
giảng viên hướng dẫn rõ , chỉ dẫn từng sinh viên .
cô không đăng slide bài học lên trước mà chỉ đăng sau khi đã học xong vì thế khi không hiểu thì không có slide để đọc lại .
cách dạy của thầy chưa hiệu quả , nhiều lúc còn nâng đỡ một số sinh viên .
hình thức báo cáo đồ án cuối kỳ , không thể hiện được khả năng của sinh viên , dễ xảy ra trường hợp một người làm , cả đám người hưởng , vì thầy không yêu cầu bảng phân công công việc và chỉ chấm điểm chung cho cả nhóm dựa trên bài báo cáo được nộp , mặc dù một nhóm thầy quy định là 5 người .
tăng cường giao lưu thực tiễn tiếng anh .
thầy thường xuyên đi trễ , có tuần thì trễ 30 - 45 phút , có một tuần trễ tận 1 tiếng ( lúc này sinh viên đã ra về ) .
báo nghỉ không rõ ràng .
không truyền được cảm hứng học tập .
truyền đạt kiến thức tốt , thân thiện với sinh viên .
luôn liên hệ thực tiễn .
có tương tác với sinh viên .
cần có thêm nhiều tài liệu cho sinh viên nghiên cứu .
tuy nhiên thời gian lên lớp của thầy khá hạn chế và hầu hết thời gian thầy sử dụng chưa hiệu quả .
khá là tâm huyết .
cần cung cấp mục tiêu môn học .
thầy nên nói chậm lại một tí !
em muốn nhà trường xếp lịch làm sao để chúng em ít bị trùng lịch nhất ạ .
giảng kỹ dễ hiểu minh họa thực tế .
deadline các bài tập thực hành không cố định .
quá nhiều bài tập , tốn rất nhiều thời gian mà hiệu quả không có .
thầy còn giảng rất hài hước .
chữ cô rất xấu , cô dạy khó hiểu , không giải thích về bài thực hành mà chỉ đưa 3 clip rồi bảo sinh viên làm theo .
nói chung cũng tạm được .
cho ôn tập một đường ra đề một kiểu .
rõ ràng , căn bản , thực tế .
thầy rất có tâm với sinh viên , thầy không những dạy lý thuyết còn ví dụ những ứng dụng đó ở môi trường làm việc bên ngoài .
chưa được tham gia chiến dịch thực tế và tham quan công ty .
cách dạy hay , tạo động lực cho sinh viên .
giảng viên giảng dạy nhiệt tình , có nhiều bài tập hay .
cô rất tận tình trong giảng dạy , luôn cải tiến phương pháp dạy .
tạo điều kiện cho sinh viên .
giảng viên nhiệt tình , giảng dạy từ từ , dễ hiểu .
những thông tin thầy truyền đạt rất khó hiểu , sinh viên không hình dung được kiến thức đó .
thầy có chỉ dẫn kỹ càng nhưng do kiến thức môn học quá nhàm chán gây ra đa số sinh viên trong lớp hay cúp học .
đôi khi còn giảng dạy khô cứng .
cô quan tâm sinh viên , giảng bài hay dễ hiểu , yêu cô colonhihi .
dành quá nhiều thời gian trên lớp để chép bài lên bảng .
thầy có kiến thức sâu rộng , chúng em cần phải học hỏi nhiều ở thầy .
theo như yêu cầu của môn học , sinh viên phải mang lap để làm bài tập , tuy nhiên ổ cắm trong phòng chỉ có 2 ổ , không đáp ứng được nhu cầu dạy và học của giảng viên lẫn sinh viên .
cần nâng cao chất lượng cơ sở vật chất hơn .
giảng viên nên giảng bài cụ thể hơn .
được giảng viên hướng dẫn cụ thể dễ hiểu .
giảng viên ít giảng sâu về các ví dụ .
giảng viên dạy hay , dễ hiểu , nhiệt tình , khối lượng kiến thức được giảm tải để có thể nhớ phần trọng tâm .
thật sự bọn em cũng cạn lời , đành ngậm ngùi mò lên mạng tra search các kiểu hơn một tiếng đồng hồ mới làm được một câu .
thầy dạy giỏi , quan tâm tới học sinh , vui tính , mong là ngày nào đó thầy sẽ dạy lại lớp em .
môn học rất có ích .
nên đi sâu hơn vào nhưng vấn đề quan trọng và tránh đi quá sâu vào những vấn đề cơ bản và quen thuộc .
bài tập được làm nhiều , ân cần , tận tụy .
giảng viên thường hay cho lớp nghỉ , một kỳ nghỉ tới 4 - 5 lần , khả năng truyền đạt cần cải thiện thêm .
cách truyền đạt chưa thực sự hiệu quả .
giảng viên nhiệt tình thân thiện , giảng dạy có kế hoạch , đảm bảo kiến thức .
cố gắng làm nhiều bài tập hơn nữa .
thầy nên cho những ví dụ code demo để sinh viên hiểu hơn .
môn học không hữu ích đối với ngành học của em .
phương pháp dạy nhàm chán , chỉ đọc slide .
cô dễ thương , giải đáp thắc mắc tận tình .
thưa , thầy luôn đặt nền tảng kỹ và cho chúng em tìm tòi học hỏi nâng cao .
giáo viên để sinh viên tự học nhiều hơn .
cô dạy tốt truyền đạt hay dễ hiểu .
nội dung môn học chưa thống nhất , mỗi giáo viên dạy khác nhau , không thống nhất giữa các năm .
giảng viên thực hành quá khắt khe trong việc chấm và nộp bài , xin coi code của bọn em khi bọn em sai hay quên xóa file .
giảng viên đến lớp trễ , thường xuyên vắng nhưng không báo trước .
thầy nhiệt tình giảng dạy , nhiều vấn đề rất hay cần thiết cho sinh viên .
chưa bao giờ gặp mặt giáo viên từ lúc bắt đầu học đến bây giờ !
giảng dạy tận tâm , nhiệt tình tạo điều kiện phát triển kiến thức cho sinh viên .
giảng viên nhiệt tình , giảng dạy theo hướng mở để sinh viên có thể tự nghiên cứu thêm ngoài chương trình .
thầy dạy vui và dễ hiểu .
em rất thích cô .
giảng viên áp dụng nhiều phương thức giảng dạy độc đáo .
cần phải có phương pháp giảng dạy linh hoạt và sáng tạo để gây hứng thú cho người học .
giáo viên tuyệt vời , đẹp trai , vui tính , đá bóng hay .
cần thay đổi giáo trình cho phù hợp với kiến thức sinh viên .
về thái độ giải đáp thắc mắc cho sinh viên của giảng viên cảm giác rất khó chịu làm cho sinh viên không muốn hỏi thêm điều gì nữa .
bài giảng dễ hiểu , có kèm theo ví dụ cụ thể , thân thiện với sinh viên , giải đáp ngay khi sinh viên có câu hỏi .
hài hước .
thầy dạy rất trầm .
thầy dạy ứng dụng thực tế nên rất dễ hiểu .
sinh viên được được thuyết trình nhưng thật sự chưa hiểu quả .
thầy ra bài tập nhiều nâng cao năng lực thực hành .
thầy rất gần gũi và hướng dẫn tốt cho sinh viên .
nhiệt tình và giảng dễ hiểu .
gộp chung 2 lớp khác khóa lại với nhau dẫn đến sự không cân bằng về kiến thức giữa 2 lớp gây khó khăn cho lớp dưới .
thầy tâm lý , dạy hay .
thầy dạy tận tình , tạo không khí mới mẻ cho buổi học .
giảng viên khá hài hước , mang lại tiếng cười cho lớp trong quá trình giảng dạy .
kiến thức của cô chuyên sâu .
giảng viên hay nhớ nhầm việc dạy lớp này sang lớp khác .
thầy dạy rất tốt , em cảm thấy dễ hiểu .
sinh viên năm 3 trở lên đều có laptop cả rồi , vậy nên vào phòng máy là không cần thiết .
máy chiếu phòng wzjwz104 rất hay tắt , mở được một lúc là nóng quá rồi tắt , không sử dụng được nữa .
giảng viên nhiệt tình , tận tâm , tích cực trao đổi với sinh viên về kiến thức trong và ngoài chương trình .
nói rõ nội dung môn học , mục tiêu .
vui vẻ .
phòng học buổi trưa rất nóng , có thể trang bị thêm quạt thì tốt hơn .
thầy rất nhiệt tình , luôn đưa ra những ví dụ thực tế rất sinh động .
giáo viên dạy hay , nhiệt tình và cập nhật các kiến thức bên ngoài vào trong bài giảng .
nhà trường nên cho thực hành mỗi tuần một lần .
giảng viên ôn thi chuẩn xác .
lý do doubledot tới ngày thi ngồi ngay 2 máy hư .
thầy tạo được sự hứng thú với môn học .
thời lượng thực hành quá ít , kiến thức mới mà hướng dẫn ít !
dạy dễ hiểu , hài hước !
nhàm chán .
nhiệt tình , vui tính .
giáo viên dễ tính , dạy hay .
nhiệt tình , gần gũi sinh viên .
môn học cần được thiết kế chi tiết hơn từng phần học cụ thể để sinh viên dễ tiếp cận như doubledot học lập trình console và win form lẫn lộn , sinh viên chưa có cái nhìn khái quát và tổng thể về vấn đề cần làm dẫn đến khó tìm lối đi trong sự hỗn loạn kiễn thức , không có phương hướng kết quả học tập không cao , không hứng thú và đam mê .
thầy rất quan tâm đến khó khăn gặp phải của sinh viên trong lúc thực hành .
việc truyền đạt kiến thức chưa sâu , em thấy vẫn mông lung sau mỗi tiết học , chỉ hiểu sơ sơ .
giáo viên nhiệt tình , truyền đạt tốt .
không nên " hù dọa " sinh viên ở phía trước mỗi bài toán mà phải biến nó thành đơn giản để thực thi bài toán giảng viên cần phải làm những bài tập mẫu hơn là cho mấy trăm bài tập .
cách dạy của giáo viên rất tốt .
dạy hơi nhanh quá .
anh wzjwz278 như một người bạn vậy , rất gần gũi , thoải mái khi giao tiếp với sinh viên , kiến thức học được từ anh rất đầy đủ .
thầy lên lớp không đúng thời gian và không quan tâm sinh viên .
em thấy phòng thư viện tầng trên mà bọn em học không hề phù hợp với việc học anh văn vì thiết kế bảng và hệ thống máy tính khiến bọn em cứ phải mỏi cổ ngoảnh sang trái hoặc sang phải suốt cả buổi học vì bọn em cũng chả dùng máy tính để làm gì trong giờ học anh văn cả .
thân thiện với sinh viên .
cập nhật tính thời sự trong môn học , cung cấp tài liệu đọc thêm bổ ích .
giảng viên dạy rất buồn ngủ , không thu hút sinh viên vào bài giảng .
giọng hơi khó nghe .
giáo trình tốt , kiến thức trọng tâm .
cô rất dễ thương và được nhiều sinh viên yêu quý ạ .
cô dạy khá dễ hiểu và cô khá thoải mái .
hoàn toàn không hài lòng với cách đánh giá của thầy .
không có gì cả ạ .
thầy dạy buồn ngủ .
giảng viên trợ giúp nhiệt tình .
qua đó sẽ hiểu được thật sâu và rõ những lý thuyết đã được học .
giảng viên thường không lên lớp nếu có lên lớp thì chỉ ngồi lỳ một chổ không giảng bài hay hướng dẫn sinh viên thực hành .
thầy wzjwz262 nhiệt tình , truyền đạt tốt kiến thức , giới thiệu thêm nhiều nguồn tài liệu cho sinh viên .
mục tiêu môn học nên đặt ra là doubledot sinh viên được giới thiệu những gì .
thầy dạy rất hay , kiến thức rất thực tế , theo sát sinh viên từng bước một , hướng dẫn tận tình tận tâm , truyền đặt kiến thức dễ hiểu , thuyết phục .
lớp hay nghỉ , giáo viên chưa tận tình lắm .
nhiệt tình , thầy dạy kỹ .
thầy dạy không tạo được sự hứng thú .
thầy dạy rất tốt và trả lời các câu hỏi của sinh viên rất nhanh và chính xác .
giáo viên tận tâm , nhiệt tình , cách truyền đạt dễ tiếp thu .
thầy ví dụ thực tiễn , đáp ứng yêu cầu thực hành .
giảng viên tận tâm , tạo sự chủ động trong học tập cho người học .
thầy thân thiện dạy nhiệt tình .
đủ tài liệu .
cách chấm điểm các bài thực hành thông qua quay video thực sự chưa đánh giá đúng khả năng của sinh viên .
viết quá nhiều .
thầy đi dạy luôn đảm bảo thời gian , giải đáp thắc mắc rất nhiệt tình , ra trễ hơn các môn khác từ 15 - 25 phút .
thầy thường xuyên cho nghỉ trước khi kết thúc giờ học .
em muốn môn học gần với thực tế qua các ví dụ .
giảng dễ hiểu , vui tính và rất thân thiện với sinh viên .
em có ý kiến là nên hủy môn vật lý kỹ thuật .
giảng dạy tích cực .
sự hướng dẫn thực hành tận tâm , nhiệt tình .
hy vọng học kỳ tới thầy có thể kết thúc buổi học đúng giờ .
giờ thực hành quá ít , bài tập thực hành hằng tuần đều đó , giảng viên hướng dẫn không có nhiều thời gian để hướng dẫn trực tiếp .
giảng viên có kiến thức chuyên sâu về môn học .
nhiệt tình , có tâm huyết .
phần khảo sát doubledot các câu hỏi khảo sát quá dài dòng , nhiều câu lập đi lập lại sinh viên chán nản tích tràn lan đánh giá không đúng kết quả khảo sát không được chính xác .
giáo viên cần cho sinh viên nói nhiều thực hành giao tiếp trên lớp .
nên có phần thực hành về tìm hiểu phần cứng , các bộ phận trong máy tính .
tận tâm tận tình .
cô giải thích các vấn đề sinh viên đưa ra khá chi tiết !
nội dung nhập nhằng .
cô nên hoạt động trên website môn học nhiều hơn .
giảng viên hướng dẫn nhiệt tình , chi tiết .
các thành viên dễ gán kết hơn và có trách nhiệm hơn .
sử dụng hiệu quả thời gian lên lớp .
sự nhiệt tình , tận tâm của giảng viên .
dạy chi tiết .
giảng viên dạy rất nhiệt tình , phản hồi trực tiếp , gián tiếp thắc mắc của sinh viên rất tích cực .
thay đổi hình thức đánh giá môn học .
cho bài tập hay .
cần bổ sung phần kiến thức pattern severside .
điều đó dẫn đến nhiều sinh viên cũng sẽ phát âm như vậy .
giao đề tài thiếu công bằng .
dễ gây nhàm chán .
thầy dạy rất vui rất kỹ .
phòng học còn nóng và bụi bặm , máy chiếu tuy là vẫn thầy được nhưng như thế vẫn là mờ , đề nghị khắc phục vấn đề này .
cô giảng còn hơi khó hiểu .
khả năng truyền đạt tốt .
mỗi ngày khi đến môn học này là một cực hình tra tấn sinh viên cả lớp .
giảng viên giảng hay , giúp sinh viên tiếp thu kiến thức hiệu quả .
giảng đường quá nóng .
giảng dạy tốt , nhiệt tình chỉ bảo sinh viên .
thầy wzjwz81 là một giảng viên rất tâm huyết với sinh viên , thầy tận tình chỉ dạy tất cả những điều chúng em chưa rõ .
thầy dạy nhiệt tình , áp dụng nhiều bài tập , dễ hiểu .
đa số giảng sơ sài , chủ yếu là lước qua .
cho mượn kit về nhà đẻ thực hành .
yêu cầu đối với sinh viên cao , nhưng lại không đáp ứng cho sinh viên những kiến thức cần thiết .
chỉ tham gia chấm điểm không giảng dạy trong giờ thực hành của lớp một lần nào .
thầy không dạy lý thuyết mà chỉ nói sơ qua về một số bài tập nên em không biết nhận xét gì về thầy .
làm việc nhóm nhiều .
nhưng trường lại không sắp xếp được một giờ nào cho sinh viên học .
khả năng tương tác chưa tốt .
thầy khá đúng giờ .
nội dung bài giảng dễ hiểu , giảng viên nhiệt tình , vui tính .
nếu trang thiết bị đã không đáp ứng được thì tại sao trường không tạo điều kiện kéo dây mạng cho sinh viên cắm vào laptop .
có bài tập cuối giờ .
không có buổi học bù nào .
đa số các giờ đều do sinh viên thuyết trình nhưng thực tế sinh viên đứng thuyết trình còn chưa hiểu bài làm sao trình bày lại cho các bạn hiểu .
giảng viên giảng bài dễ hiểu .
làm phim khó quá thầy ạ .
em rất hài lòng về phương pháp giảng dạy của thầy ạ .
cô wzjwz6 rất nhiệt tình .
giảng viên rất có tâm huyết .
tất cả các hoạt động trên lớp .
sự tận tình đối với học viên .
đến lớp dúng giờ !
có một số phần giảng viên giải thích hơi khó hiểu .
nâng cao trang thiết bị phòng học doubledot máy chiếu , quạt .
khả năng truyền đạt không tốt , kiến thức chưa đạt .
thầy vui tính và thân thiện với sinh viên .
giáo viên hướng dẫn thực hành đến lớp trễ , và chưa hướng dẫn sâu sắc để sinh viên dễ dàng nắm được bài .
giảng không hiểu , nói nhiều .
cô rất tận tình với sinh viên .
thầy giảng bài tận tâm , nhiệt tình .
thầy dạy rất hay , hài hước trong công việc .
thiếu nhiệt tình , ít làm bài tập .
thích ngủ thì ngủ , ngoài ra chả có gì hài lòng .
tên môn học là lập trình ứng dụng web , tuy nhiên chỉ cho lập trình trên ngôn ngữ php , nên rõ ràng trong tên môn học với ngôn ngữ nào .
giảng viên vui vẻ , tận tình .
thầy không dạy nhưng báo trước rất sát giờ và thầy rất hay nghỉ dạy .
thầy dạy hay , vui nhiều phần thầy bồ sung có tính thực tiễn cao .
giảng viên nhiệt tình , quan tâm đến sinh viên , hiền .
nhiệt tình tâm huyết .
dùng những công nghệ phổ biến , nên tham khảo khung chương trình của khoa để biết sinh viên đã biết được những gì rồi .
tốt , dễ hiểu .
thầy dạy rất dễ hiểu sinh động .
em không thích cách giảng dạy của thầy wzjwz86 cho lắm .
giáo viên vui vẻ .
cần có nhiều tài liệu để học hơn , có các trò chơi để sinh viên dễ hiểu bài hơn .
chưa có nhiều kinh nghiệm về kiến thức .
cô dạy kỹ , vui tính , quan tâm sinh viên .
đôi lúc chưa đi sâu vào vấn đề giảng dạy .
có nhiều bài vận dụng .
giảng viên nghỉ 3 ngày không có lý do .
giảng viên cung cấp đủ kiến thức cần thiết để hiểu rõ phần lý thuyết để thực hành , có các ví dụ mẫu để sinh viên tham khảo .
chưa giúp sinh viên có thể làm việc nhóm với nhau .
nói chung là thầy quá tuyệt luôn ạ .
không biết .
nội dung môn học đầy đủ .
hướng dẫn học sinh giải bài tập tốt .
cảm ơn cô đã nhiệt tình hỗ trợ tụi em , giảng lại các nội dung mà thầy lý thuyết lướt qua .
cô nói rất nhỏ .
sử dụng máy chiếu slide ví dụ cụ thể hơn .
không nắm vững được kiến thức môn học .
thú vị .
thầy dễ tính .
hòa đồng , thân thiện với sinh viên .
tận tâm , giảng dạy tốt .
thầy nhiệt tình , đi dạy đầy đủ , vui vẻ .
thầy giảng rất hay .
đề nghị cô xem lại tài liệu giảng dạy của mình , slide nên đầu tư kỹ hơn .
thầy rất tận tâm , quan tâm tới sinh viên .
vâng không có ý kiến gì thêm .
có nhiều kiến thức mở rộng .
tránh tình trạng giảng viên đang dạy thì hết phấn , micro hết pin .
em thành thật chia sẻ , khoa nên bỏ môn học này .
giảng viên chỉ đọc lướt qua slide bài giảng rồi giao bài tập .
giáo viên giảng bài hơi khó hiểu và không có tài liệu tham khảo trên moodle .
giảng dạy nhiệt tình , luôn đổi mới nội dung .
đầu tư phòng lab thực hành trên thiết bị thật , có quy mô .
hay nhiệt tình năng nổ truyền đạt dễ hiểu .
thầy chuẩn bị bài giảng rất đầy đủ .
thầy rất vui tính , giảng dạy rất hay !
cách dạy hơi khó hiểu .
thầy không nên cho code trước mà nên để sinh viên tự làm , như vậy sinh viên sẽ nhớ lâu hơn .
cô tận tình .
hay điểm danh sớm .
hơi khó tiếp thu .
giảng viên cho quá nhiều bài tập nhưng lại ít hướng dẫn và giải .
thầy có thể giảng sâu hơn về trọng tâm của bài hơn một chút nữa được không ạ .
cô quá tuyệt vời .
nhưng thầy cũng cho thời gian hỏi lại những điều chưa hiểu .
phòng thực hành thì máy bị treo , bị hư hoài , dây mạng thì cắm lúc nhận lúc không .
giảng viên đã dạy tốt .
buổi học trước buổi cuối cùng của môn học cô wzjwz48 có dặn tuần sau có đi học , ai muốn đi thì đi , không đi cũng không sao vì buổi đó không điểm danh nhưng khi đến lớp thì không có ai dạy .
thầy dạy rất hay và rất vui .
thực hành chỉ cần sử dụng hình thức 2 .
nên có thêm ví dụ cụ thể của giảng viên cho từng dạng toán thay vì chỉ sửa bài tập của sinh viên .
em hy vọng là nội dung bài học sẽ cập nhật các phiên bản công nghệ mới , gần đây nhất .
lấy ví dụ từ thực tế dễ hiểu !
thầy nên cập nhật những kiến thức mới , thay vì vẫn sử dụng những nội dung kiến thức cũ .
giảng dạy tích cực , hiệu quả .
thầy rất vui tính , có thể do thầy trẻ nên thầy hiểu được tụi em và có phương pháp dạy khá trẻ trung và hay .
thầy giảng dạy nhiệt tình và bổ sung những kiến thức khác cần thiết cho sinh viên .
thầy dạy nhiệt tình , gần gũi , vui vẻ trong buổi học .
nên có kho tài liệu và bài tập mẫu cho sinh viên tham khảo .
cô dạy hay , tận tâm với công việc .
thầy lúc nào cũng chỉ nghĩ cho thầy chứ không nghĩ cho người khác .
rất thân thiện .
cô giảng lý thuyết quá nhanh làm em và nhiều bạn khác không nắm kịp , chủ yếu là về xem lại tài liệu mới hiểu được cơ bản , còn ở trên lớp thì chỉ sơ sơ .
hay điểm danh .
không đúng giờ lên lớp .
nhiệt tình tận tâm và vui vẻ .
các bài tập của nhóm đều tự làm , hoặc có tham khảo số liệu thống kê để phân tích thị trường nhưng lại làm tỉ lệ sao chép theo thuật toán của turnitindotcom > 30% ( theo thầy nói bài > 30 % sẽ bị 0 điểm ) .
cần cho sinh viên làm bài tập nhiều hơn .
thầy giảng bài khá dễ hiểu .
theo em thì trường nên tổ chức thêm những buổi seminar về các phần mềm , giới thiệu về các hướng phát triển phần mềm trong bộ môn này .
giảng viên dạy hơi nhanh , đôi lúc không bắt kịp bài .
giải thích rõ vấn đề , hướng dẫn rõ .
chất lượng giảng dạy tốt , tâm huyết nhiệt tình .
thầy dạy hay , dễ hiểu , có nhiều kiến thức bổ xung hay .
đề thi cuối kỳ quá dài so với thời gian kiểm tra .
cần có các bài tập thực tiễn hơn .
thầy luôn đúng giờ .
phương pháp giảng dạy của giảng viên giúp anh fraction chị hiểu được và vận dụng được kiến thức .
kiến thức thực hành không song song với lý thuyết , một số bài thực hành với kiến thức có khi trước cả khi được học ở lớp lý thuyết .
cô giảng bài rất nhiệt tình !
đảm bảo giờ lên lớp , truyền đạt hiệu quả , tích cực .
nên trang bị thêm các lớp thực hành để sinh viên có cơ hội thao tác trên thực tế nhà trường nên trang bị rèm cửa sổ để tránh ánh sáng làm mờ máy chiếu , gây khó khăn trong việc báo cáo đồ án cũng như dạy học .
nội dung thực hành và lý thuyết phải sát nhau .
nhiệt tình giải thích cho sinh viên .
giảng dạy tận tình , giải đáp thắc mắc thường xuyên .
nhiệt tình , tâm huyết !
thầy cô đảm bảo thời gian lên lớp .
máy chiếu khá mờ , âm thanh gặp nhiều vấn đề trục trặc .
điều em hài lòng nhất đó là giảng viên nhiệt tình va luôn tạo được cảm giác hứng thú khi mà học tiếng anh .
giảng viên giảng dạy nhiệt tình , dễ hiểu .
cần có các thiết bị thực hành đầy đủ .
mấy cái khảo sát trước em tưởng một là tốt nhất nên đánh nhầm rồi ạ .
thầy khá dễ .
phong cách dạy của thầy làm cho sinh viên thấy gần gũi , tạo cảm giác nắm bắt , hiểu được bài giảng tốt hơn .
cho bài tập cụ thể .
chỉ bảo sinh viên ở từng lỗi nhỏ .
và có một số vấn đề thầy khó hiểu .
thầy dạy rất nhiệt tình , rất tâm huyết , ôn tập rất kỹ .
sinh viên đến lớp mà không thấy giáo viên , rồi bị đuổi về .
tận tâm , nhiệt tình với sinh viên .
lịch dạy học thay đổi liên tục , không cố định .
cô giảng nhiệt tình .
cho sinh viên làm nhiều bài tập từ dễ đến khó để hiểu bài .
em thấy thầy dạy hay hơn thầy wzjwz301 hi hi .
cần giải thêm nhiều bài tập và các đề ôn thi !
giáo viên nên có định hướng cho sinh viên trong việc chọn đề tài nghiên cứu .
môn học chỉ đề cập các vấn đề chung của một ngôn ngữ hướng đối tượng đã học ở môn lập trình hướng đối tượng , lập trình windows , đa luồng , đồ họa .
slide dễ nhìn .
có nhiều tài liệu hay .
thầy dạy vô cùng chán và không có tâm huyết .
nên nâng cấp và bảo trì các phòng máy cũ thường xuyên hơn .
thầy rất hiểu tâm lý của sinh viên .
giảng viên nhiệt tình giảng dạy và giải đáp thắc mắc của sinh viên .
thầy giảng còn hơi khó hiểu khó tiếp thu .
đề thực hành quá khó .
thầy dạy có tâm .
nhiều cái đọc không thể hiểu nổi , phải mở sách tiếng anh ra đọc mới hiểu .
chưa thấy giáo viên bao giờ .
sử dụng song ngữ nên dễ hiểu .
thầy ơi giảng bài tự tin lên thầy , nói nhiều khi nhỏ quá không ai nghe được .
mang tính thực tế .
tập trung giảng dạy những kiến thức có ích cho chuyên ngành sau này hơn , những kiến thức không quan trọng nên bỏ qua hoặc dạy lướt qua .
dạy quá tệ .
giáo viên rất vui tính , niềm nở với học sinh .
hướng dẫn làm đồ án môn học chưa chi tiết , cảm thấy lý thuyết và thực hành không liên quan nhiều đến nhau .
thường xuyên vắng mặt , sinh viên đến học không có giảng viên , không rõ lý do , không có bất cứ thông báo nào trước , gây lãng phí thời gian , chi phí đi lại của sinh viên .
phải nâng cấp phòng máy .
thầy dạy rất hay , cảm ơn thầy ạ .
phương pháp giảng dạy chưa được tốt , cần phải cụ thể hơn để cho sinh viên dễ hiểu hơn nữa .
số buổi ôn tập còn ít .
cô rất nhiệt tình khi chỉ và dạy .
thầy thường hay cho từ khóa để tăng khả năng tự học của sinh viên , giúp sinh viên có ý thức tự học suốt đời .
rèn luyện tư duy .
chính vì lẽ đó , mong nhà trường có thể đòi lại quyền lợi cho sinh viên .
seminar quá nhiều .
cô dạy cực kỳ nhiệt tình , hiểu tâm lý học sinh , cách giảng bài hay .
liên hệ đến thực tiễn .
thầy sử dụng bảng và liên tục ghi chép từ tài liệu trong khoảng 60% thời gian đứng lớp làm tiết học rất chán và buồn ngủ .
giảng viên dạy học cực kỳ tận tình , cô wzjwz270 có giải đề và lưu ý trước khi thi cho cả lớp , cô cũng chỉnh sửa đồ án cho những nhóm trình bày để hoàn thiện hơn đồ án của các nhóm colonsmile .
thưa , thầy thực sự chuyên tâm trong quá trình giảng dạy và các bài tập thầy đưa rất bổ ích , mang tính thực tiễn .
thay đổi cách truyền đạt để môn học ít nhàm chán hơn .
phương pháp giảng dạy rất hay , nhiệt tình .
cô rất chu đáo , nhiệt tình .
cần có bài giảng trên slide và nhiều ví dụ hơn .
giảng viên giảng dạy nhiệt tình , giải đáp được thắc mắc của sinh viên .
môn học rất khó , giảng viên nên giải nhiều bài tập trên lớp hơn .
giảng viên dạy cực kỳ nhiệt tình , dễ hiểu , lớp học sôi nổi , đạt hiệu quả cao .
giảng viên quan tâm tận tình tới sinh viên , truyền đạt hiệu quả .
odoo còn quá rộng , khó sử dụng , chưa hiểu hết được các chức năng cần dùng cho đồ án như pos .
thầy chú trọng dạy những quy ước , nguyên tắc khi code để code rõ ràng , dễ hiểu .
chứ như tình trạng hiện tại là môn thực hành học trước , qua kỳ sau mới được học lý thuyết thì mất đi tính tiếp nối kiến thức trong quá trình học .
dạy quá thời gian quy định .
giảng viên dạy dễ hiểu , vui tính .
thầy dạy khá nâng cao , một số tụi em học không kịp .
sinh viên cần nhiều hơn những bài như vậy .
thầy tận dụng tốt thời gian và truyền đạt ý tưởng cũng như niềm vui học oop .
cần có nền tảng trước khi xây dựng cả một website .
giảng viên dạy hay .
thầy truyền tải đầy đủ kiến thức .
máy chiếu quá mờ , đề nghị thay đổi .
giảng viên giảng dạy dễ hiểu , cho bài tập và ví dụ hay , sát với bài .
giảng bài kém hiệu quả .
rất hữu ích .
lại dùng visual studio 2005 nên tôi xin có ý kiến về việc nâng cấp bản visual studio lên 2008 , 2010 để việc học và thi trở nên dễ dàng , hiệu quả hơn !
cô nhiệt tình , dạy hay , nhiều bài tập .
chưa truyền đạt kiến thức một cách hiệu quả nhất .
thầy vui vẻ dạy dễ hiểu .
chất lượng phòng thực hành quá kém .
cách dạy nhàm chán .
thầy đưa ra những ví dụ rất nhạy cảm , đặc biệt là đối với những bạn nữ .
thầy dạy hay , quan tâm học sinh , nhiệt tình .
cô dạy có phần hơi nhanh .
chưa nhận được sự hỗ trợ kịp thời từ giảng viên .
giáo viên tốt và nhiều năng lượng .
thầy dạy dạy hay , nhiệt tình , vui vẻ .
giáo viên thân thiện , giảng giải dễ hiểu .
thầy hay đi muộn .
cách giảng dạy của thầy rất tuyệt vời rất sát với thực tế .
vui , nhiệt tình với sinh viên , tận tâm giúp đỡ sinh viên .
giảng viên dạy dễ hiểu , phát âm chuẩn và thường tương tác với sinh viên trong buổi học .
quan tâm đến học , giảng dạy tận tâm , dễ hiểu .
thầy dạy tốt , có lượng kiến thức chất lượng cho sinh viên .
ra các dạng của đề thi !
thầy có tâm huyết trong việc giảng dạy , sẵn sàng giảng lại những kiến thức chưa rõ .
môn bài tập ta thường học trong phòng với đồ lau bảng không sạch làm ảnh hưởng đến các bài tập tiếp theo khi các bạn làm đè lên phần bôi chưa sạch .
mong cô có thể giảng dạy nội dung dễ hiểu hơn .
đi dạy đúng giờ và bù đủ số buổi vắng .
quan tâm đến nhiều sinh viên hơn vì trong lớp trình độ khá chênh lệch mà cũng không quá nhiều sinh viên .
mỗi học kỳ có thể là đồ án khác nhau cho toàn bộ sinh viên để doubledot tránh tình trạng " xào " lại các đồ án cũ, nên có chung một quy tắc chuẩn để chấm điểm cho sinh viên .
cô dạy rất tâm huyết và hiệu quả .
tuân thủ đúng giờ học .
không có ý kiến thêm .
buổi nào cũng muộn hơn 15 phút .
giảng bài .
giảng viên rất tận tâm , nhiệt tình .
bỏ môn này hoặc đưa ra chương trình học đơn giản , dễ hiểu hơn cho sinh viên , nắm chắc còn hơn học nhiều mà chẳng được bao nhiêu .
giáo viên nên giảng bài cho học sinh , không nên ngồi để học sinh tự nghiên cứu .
hay cho nghỉ liên tục vì đi công tác .
thầy thân thiện vầ nhiệt tình .
anh văn là môn học quá khó đối với em .
cho nhiều bài tập để học tập cũng như ôn thi .
hồ bơi bẩn .
thầy rất thẳng thắng trong các cuộc nói chuyện , giảng bài , điểm thi .
còn trong bài thầy dạy hơi nâng cao nên không kịp tiến độ chương trình học .
dạy nhiệt tình , hướng dẫn dễ hiểu .
tới khi đi làm thì không chuyên về lĩnh vực nào .
có thêm các đồ án mang tính chất sáng tạo .
thầy sử dụng tiếng anh để sinh viên làm quen tên các thiết bị .
giảng viên nhiệt tình , vui vẻ , giải đáp hết mọi thắc mắc sinh viên .
nên gắn chặt hơn nữa môn học với thực tiễn .
mặc dù không được gặp giảng viên trong học kỳ qua nhưng em cũng đã cơ bản hoàn thành được đồ án .
bài tập về nhà quá ít .
các phòng máy nên được cài đặt phần mềm liên quan đầy đủ hơn .
cô là giáo viên rất nhiệt tình với sinh viên , mong cô cứ như vậy hoài .
cô giáo tận tâm , nhiệt tình .
giảng viên cho nhiều bài tập để làm .
thầy giảng thực tế vào bài tập .
chưa thấy rõ mục tiêu của môn học .
thầy để tụi em tự tìm hiểu cũng là một cách hay nhưng hơi khó đối với tụi em .
nhiều kiến thức nói nhanh và khó hiểu .
thầy dạy hay , cách dạy thu hút và thầy rất tâm huyết , giỏi , kiến thức sâu rộng , có phương pháp dạy khoa học , dễ hiểu .
cập nhật giáo trình chung để giảng dạy môn học .
cần cho slide về đọc .
cô dạy rất nhiệt tình và chi tiết .
cách dạy vẫn như kiểu cũ không có tính hiệu quả cao .
giảng viên nhiệt tình , có tâm .
giảng viên không nhiệt tình và tận tâm .
giải đáp thắc mắc và không bao giờ dạy hụt bài .
chương trình học dường như quá nặng .
nhiệt tình trong công việc .
thầy vào lớp trễ , kéo dài thời gian dạy học qua tiết trống , dạy không đúng với trọng tâm ra đề thi , chấm điểm cuối kỳ quá chậm .
thầy nói rõ .
giảng viên khó tính , thỉnh thoảng lớn tiếng với sinh viên , không tôn trọng ý kiến của sinh viên .
em rất hài lòng về giờ thực hành này .
thầy thường xuyên bận việc đột xuất và báo nghỉ sát giờ .
nên có nhiều môn học hơn .
thường xuyên kiểm tra kiến thức sinh viên , đảm bảo được chất lượng kiến thức môn học .
thầy dạy hay , nhiệt tình , vui vẻ , cho đề dễ .
thầy giảng dễ hiểu và quan tâm học sinh .
giảng viên cần sử dụng thời gian trên lớp hiệu quả hơn .
cần hiểu rõ thêm cách kết nối prolog với c .
cô giảng bài nhanh quá colonsad .
giảng viên nhiệt tình với sinh viên , ví dụ sinh động dễ hiểu .
giảng viên giảng dạy dễ hiểu , kỹ càng , tận tâm trong giải thích và dạy học .
giảng viên giảng dạy rất nhiệt tình , luôn đến lớp đúng giờ , quan tâm đến việc học tập của sinh viên .
chương trình học khá nhiều không có thời gian làm bài tập để hiểu hơn về môn học .
nhưng mà thầy hơi nghiêm khắc và khó tính .
thầy dạy tận tâm , nhiệt tình , tâm huyết , vui tính .
gửi mail mà không thấy cô trả lời .
cô tận tình , dạy dễ hiểu , không gây áp lực cho sinh viên .
giảng viên nên viết bài làm nên bảng sau khi cho sinh viên nên chữa vì chữ các sinh viên nhỏ khiến các sinh viên khác không chép được bài về học .
giảng viên lên lớp đúng giờ , giảng viên tính tình vui vẻ .
có thêm các tài liệu tham khảo .
không có , do em không có khả năng tiếp thu đối với môn này thôi .
thường xuyên nghĩ và phải đi học bù .
nhiệt tình với học sinh .
không có điều không hài lòng .
phải đầu tư thêm trang thiết bị cho phòng thực hành .
giáo viên rất dễ tính , dạy tận tình .
giảng viên hài hước nhiệt tình .
giảng viên hay nói chậm và còn giải thích lại bằng tiếng việt , điều này không thực sự cần thiết .
tổ chức các cuộc thi liên quan tới kỹ năng giao tiếp anh văn .
thầy cho nhiều ví dụ hơn .
thầy giải đáp thắc mắc của sinh viên rất nhiệt tình , có tâm .
giảng dạy đúng trọng tâm .
giảng viên nhiệt huyết .
chấm điểm quá nhiều , chưa quá quan tâm đến việc sinh viên đã hiểu hay chưa .
cô không cung cấp đáp án của bài tập .
phương pháp dạy tốt .
thiếu nhiệt tình .
thầy dạy rất hay , dễ hiểu .
vui vẻ , dễ hiểu .
tài liệu môn học còn thiếu cập nhập .
thầy dạy nhiệt tình , có tâm .
cần có giáo trình đầy đủ .
ít thực tế .
thầy hay up slide lên wed trường rất chậm ( thứ 3 học thì thứ 2 thầy mới up ) .
giảng viên tận tình , có kinh nghiệm sư phạm .
dùng hệ thống we code .
em thấy việc này khá bổ ích .
lớp học rộng rãi , giãng viên dạy nhiệt tình .
giảng viên không đảm bảo giờ lên lớp và nghỉ mà không thông báo trước làm mất thời gian của sinh viên .
giảng viên cần trao đổi thêm với sinh viên thông qua website môn học .
giảng viên nhiệt tình , thân thiện , truyền đạt kiến thức tốt .
cần tập trung giảng dạy những phần có liên quan đến chuyên ngành sau này hơn .
giảng dạy dễ hiểu , đầy đủ .
thầy nên giảng kỹ hơn từng dòng code , từng ký tự , câu lệnh , biến .
nhà trường nên trang bị rèm cửa sổ để tránh ánh sáng làm mờ máy chiếu , gây khó khăn trong việc báo cáo đồ án cũng như dạy học .
thầy wzjwz107 dạy rất tốt và giúp chúng em học thêm các kỹ năng mềm .
bài tập quá nhiều , sinh viên làm không kịp .
cô không nói bằng micro nên nghe rất khó .
thầy dễ thương colonlove dạy dễ hiểu , thầy vui tính !
linh kiện , máy tính của trường đã cũ , hư hỏng nhiều mà học phí năm học nào cũng tăng .
chưa tạo động lực , thúc đẩy sinh viên nhiều .
tăng cường làm bài tập trên lớp !
cách dạy hơi khó hiểu một tí .
rất cần cho việc phát triển sau này .
cô giảng dạy nhiệt tình và tận tâm .
thầy nên nói chậm lại một tí .
kiến thức học khá vừa sức với sinh viên .
đó là việc giáo viên vừa giảng bài vừa code cho xem dễ hiểu và hình tượng ra những gì giáo viên muốn truyền đạt !
thầy không dạy chỉ đưa tài liệu tự tìm hiểu thôi .
cô dạy nhiệt tình nhưng nói qua rất nhỏ , khó nghe .
cô giảng bài cụ thể .
cô dạy rất dễ hiểu , cô vui tính nữa colonbigsmile .
khi có nhóm lên seminar thì phải có ít nhất ba câu hỏi thì mới " đậu " , không cần biết câu hỏi là gì , không đủ ba câu thì phải làm lại .
cung cấp thêm tài liệu phục vụ môn học cho sinh viên , trình bày rõ mục tiêu bài học và sử dụng giờ lên lớp một cách hiệu quả hơn .
lớp học cần đảm bảo số sinh viên vừa đủ .
cô nhiệt tình giảng dạy , vui tính , dễ chịu với sinh viên .
cô giảng dạy có tâm và nhiệt tình giúp đỡ sinh viên , giúp sinh viên hiểu sâu và vận dụng các vấn đề đã học vào thực tiễn .
cô giảng dạy nhiệt tình , dễ hiểu .
truyền đạt tốt và dạy chậm giúp sinh viên dễ hiểu .
trong khi thầy dạy sinh viên chỉ hiểu được vài gạch đầu dòng thì lại làm một vấn đề mà google cũng bó tay .
em xin góp ý như thế ạ .
chưa có sự tương tác tốt với giáo viên lý thuyết .
giảng viên dạy đúng giờ , dễ hiểu , bám sát đề cương .
thiếu động lực để học tập .
tóm lại , em hoàn toàn không hài lòng về chất lượng giảng dạy của thầy .
thầy nên dạy thực hành chỉ cặn kẽ hơn , giúp sinh vên nắm bài tốt hơn .
nội dung thực hành không hỗ trợ nhiều cho nội dung lý thuyết .
ngoài ra , nếu được , mong thầy bổ sung các hướng dẫn giải sơ bộ cho các bài tập ( như những môn học khác của thầy đứng lớp ) .
tại trường đang có 2 công trình đang xây nên lúc vào học rất ồn .
hay và tận tình .
phần thực hành wireshark quá mơ hồ .
vui vẻ , tận tâm , nhiệt huyết , nhiều kinh nghiệm .
cách dạy hay .
hơi có phần cá nhân nhưng tiếng của thầy hơi khó nghe .
điểm quá trình chưa thật sự công bằng với sinh viên .
cái cần đi sâu phân tích nhưng do thời gian và lịch đưa ra nên đành bỏ qua dạy cái mới để kịp chương trình .
giọng thầy nơi hơi buồn ngủ .
cô dạy slide về lý thuyết hơi nhanh .
thầy nói rất rõ .
theo em , cần trang bị và sửa chữa máy chiếu .
thầy không đến lớp mà khôg thông báo .
dạy khá nâng cao , cần phát huy để sinh viên có cơ hội được học thêm nhiều hơn .
nói khó nghe , dạy hơi nhanh .
toàn đến gần thi thầy mới dạy hết chương trình học .
giảng viên đưa ra nhiều kinh nghiệm thiết thực về các kỹ năng để áp dụng vào đời sống .
thay đổi đề cương môn học cho phù hợp với tình hình thực tế hiện nay , có thể áp dụng , liên hệ với thực tế .
cần nhiều bài tập hơn nữa .
giáo viên giảng dậy có kết hợp với các thông tin mới nhất .
đôi lúc không vui tính .
thêm các buổi học ngoại khoá .
không cho vừ vựng và bài tập thêm .
dạy cho có , qua loa , sử dụng thời gian không hợp lý , nội dung 3 tiết dạy trong 3 phút .
giảng viên tận tâm , nhiệt tình , còn trẻ nhưng kiến thức rất tốt .
mong giáo viên có thể giải tham khảo đề thi các năm , hoặc các dạng câu hỏi của anh văn .
thầy có tích hợp vừa học vừa chơi làm cho bài học không khô khan , và cô đọng lại , rất dễ hiểu , rất tận tình .
trước khi thi thầy dặn là đề thi có 70% trắc nghiệm nhưng thực tế lại 100% tự luận .
chưa sinh động , hiệu quả giảng dạy kém hữu ích .
truyền đạt kiến thưc tốt , dễ hiểu .
chữ viết trên bảng đôi khi hơi khó đoán .
khiến lớp không có hứng thú học .
thầy rất thiếu nhiệt tình .
nâng cấp hệ thống máy vi tính trong phòng thực hành doubledot phòng thực hành altera không có kết nối internet , nên cần phải đảm bảo kết nối mạng để hiệu quả thực hành đạt hiệu quả cao hơn .
nên hướng dẫn làm bài tập nhiều hơn , học lý thuyết quá nhiều .
không nên làm một bài tập nhóm quá lớn làm khó khăn cho sinh viên .
mong thầy tập trung vào nội dung giảng dạy .
trong khi yêu cầu của thầy thì phải đạt độ chuẩn xác rất cao mới qua được môn .
mong được là học trò của thầy nhiều hơn ạ .
giáo trình cần thay đổi theo hướng mới lạ hơn .
không nên dạy các môn toán trong giảng đường do khó quan sát bảng .
cần có thêm các ví dụ liên hệ thực tiễn , chuẩn bị kỹ và giảng bài lưu loát hơn , thay đổi cách dạy để sinh viên được chủ động hơn .
giáo viên xinh quá .
phòng máy không đáp ứng được yêu cầu .
giảng viên dạy dễ hiểu , nhiệt tình giảng giải cho sinh viên .
lợi ích doubledot sinh viên rèn luyện kỹ năng làm việc nhóm , tránh tiếp thu thụ động , học được cách trình bày trước đám đông .
thụ động trong quá trình tương tác với sinh viên .
nên có thêm chỉ thực hành để cho sinh viên nắm rõ hơn về máy tính .
cần có bộ giáo trình chuẩn cho sinh viên trước khi bắt đầu học môn này .
bài tập quá khó .
giảng viên có tâm , ân cần , nhiệt tình , dạy dễ hiểu .
hoặc dạy thêm các kinh nghiệm khi phỏng vấn xin việc , xin học bổng , xin thực tập .
giảng viên nên giảng nhiều hơn .
cô nói hơi khó nghe và những điều học được ít gây được hứng thú nơi sinh viên .
giảng dạy rất nhiệt huyết .
hy vọng cô sẽ dạy kỹ hơn .
em rất thích phong cách dạy của thầy .
em hài lòng về chất lượng đào tạo của môn học này .
mong cô giúp đỡ nhiều hơn .
phụ thuộc vào slide quá nhiếu .
môn học nên cho thêm nhiều dạng bài tập dưới dạng tiếng việt , vì trong giảng đường máy chiếu mờ , chữ tiếng anh nữa nhìn rất phiền phức cho những bạn ở sau !
giảng viên dạy còn hơi nhanh .
cần có đề cương môn học cụ thể hơn , nội dung môn học cần được cập nhật .
cô dạy quá hay quá xuất sắc , rất tâm huyết với nghề , cô nghỉ ngày nào sẽ bù ngày đó nhiều lúc còn bù thêm , cô chỉ rất cặn kẽ những vấn đề cần thiết .
nên có phòng thực hành để mô phỏng lại lý thuyết đã được học từ đó sẽ dễ hiểu hơn và nhớ lâu hơn !
giảng viên nhiệt tình trao đổi , giải đáp thắc mắc của sinh viên .
em nghĩ thầy nên cho sinh viên phân tích nhiều bài toán hơn .
cô rất nhiệt tình , giảng bài chi tiết , vui tính .
năng động , nhiệt tình .
giáo viên hướng dẫn chi tiết , nhiệt tình với sinh viên .
em rất vui khi được học tập dưới sự giảng dạy tận tâm của cô .
dễ thương coloncontemn .
cần có các tiết thực hành với trang thiết bị hiện đại .
giảng khá nhanh .
thường trễ 30 phút .
thầy dạy nhiệt tình , rễ hiểu .
cho nhiều bài tập và hướng dẫn giải rõ ràng .
do môn này khó đối với em nên kiến thức thầy truyền đạt em thấy rất khó hiểu .
cô dạy rất tận tâm nhiệt tình .
cô wzjwz257 dạy giải tích 2 rất chuẩn , truyền đạt tốt , dễ hiểu , rất hăng hái trong quá trình phân tích bài giảng , gửi tài liệu và bài tập đầy đủ , nhưng cô dạy có hơi nhanh .
giảng viên không biết cách diễn đạt , nghỉ 2 tuần không thông báo trên moodle .
dạy hiệu quả .
giọng cô em nghe không được .
thầy nhiệt tình với sinh viên .
thời gian bài tập tương đối tốt .
giảng viên giảng rất hay , bám sát thực tế , phần kiến thức học được có thể áp dụng được trong nhiều lĩnh vực , không riêng gì công nghệ thông tin .
cô dạy rất tốt , nhiệt tình dễ hiểu .
thầy tận tâm , nhiệt huyết , giải đáp câu hỏi của sinh viên , có bổ sung tài liệu tham để giúp sinh viên củng cố và nắm vững kiến thức .
cô thoải mái .
tạo không gian học tập vui vẻ !
thời gian lên lớp còn ít !
em cám ơn !
nhiệt tình , chịu khó lắng nghe !
nhiệt tình , tâm huyết với sinh viên .
em rất hài lòng .
cô dạy rất nhiệt tình và có tâm .
tuy nhiên , nếu được cô nên bổ sung các bài tập cá nhân về cả lý thuyết và thực hành , bên cạnh các bài tập nhóm thì sẽ giúp các bạn bổ trợ thêm kiến thức rất nhiều .
có nhiều bài tập hay .
giáo viên dạy hơi lan man , không tập trung vào vấn đề chính của buổi học .
cô quá khó tính , giảng bài chưa thật sự thu hút .
nếu như trên lịch thông báo giờ học từ đầu năm là thứ 7 thì em sẽ sắp xếp được lịch học phù hợp hơn .
giảng viên hướng dẫn sinh viên nhiệt tình , giải đáp đầy đủ các thắc mắc .
thầy giảng giải nhiệt tình và rất dễ hiểu !
cô dạy chậm dễ hiểu .
không thấy không hài lòng về giảng viên .
nâng cao chất lượng phòng máy .
sinh viên học thầy theo kiểu đối phó chứ thật chất không hiểu sâu vấn đề .
giảng viên nhiệt tình , tâm huyết với sinh viên .
thầy dạy đúng trọng tâm , dễ hiểu , vui tính , cách giải rất hay , rất chuyên nghiệp .
sửa bài cho sinh viên giúp sinh viên tiến bộ .
thầy dạy tốt , nhiệt tình .
giảng viên hòa đồng , vui vẻ , tận tình giải đáp thắc mắc của sinh viên .
sử dụng dụng cụ dạy học có chất lượng tốt , ví dụ như máy nghe tiếng anh chất lượng tốt .
cô tạo mọi điều kiện thuận lợi nhất cho sinh viên học tập .
không gian học thoải mái , giảng viên không tạo áp lực cho sinh viên .
nhiệt tình , giải bài tập nhiều .
cô dạy rất hay !
giảng viên nên nói rõ ràng cho sinh viên nghe được và hiểu .
tài liệu môn học cần trình bày rõ ràng , đầy đủ hơn vì nhiều chỗ trình bày rất khó hiểu .
đồng thời , giảng viên rất tích cực , năng nổ trong việc giảng dạy , cung cấp cho sinh viên nhiều kiến thức bổ ích và cũng luôn vui vẻ , hoà đồng nhằm khiến sinh viên cảm thấy thoải mái khi đến lớp .
nên tóm gọn lại nội dung slide .
vui vẻ , biết lắng nghe ý kiến của sinh viên .
dạy rất từ từ , chi tiết , cho nhiều bài tập .
trường ta cần những giáo viên nhiệt huyết và tài năng như vầy .
giảng viên nhiệt tình , dạy đúng giờ .
chúng em không theo kịp !
dạy hay và muốn học thêm nữa ở môn khác .
dễ tính , thoải mái , không gây áp lực , tạo động lực phát biểu .
giảng viên nhiệt tình , phương pháp giảng dạy hiệu quả .
thầy giảng hơi khó hiểu , lên lớp hơi muộn , chưa đúng giờ .
giáo trình môn học quá mơ hồ nghèo nàn nên giảng viên cũng không biết nên dạy theo thế nào .
giảng rất hay , giảng nội dung quan trọng không lan man .
nội dung truyền đạt để sinh viên thực hành chưa thực sự tốt .
thầy giảng bài rất hay và nhiệt tình .
thầy rất nhiệt tình , dù lớp có vắng hay đông đủ .
nhiệt tình , vui vẻ hòa đồng với sinh viên .
nhưng trong khi đó tụi em không hiểu một chút gì về môn học mà giảng viên đang giảng dạy thì chép vào để làm gì .
cô cho bài tập thực hành tại chỗ .
có nhiều trang thiết bị giảng dạy hơn .
cần xem xét lại khi đặt ra những yêu cầu về chấm chéo đồ án các nhóm cũng như trong lớp doubledot quá nhiều yêu cầu , nhiều việc phải làm trong thời gian ngắn dẫn đến sự chuẩn bị không tốt từ các nhóm , vdotv .
chỉ điểm danh 3 buổi cuối rồi lấy điểm quá trình .
giảng hơi khó hiểu tý .
môn thực hành này chưa có tài liệu hướng dẫn .
hướng dẫn và đánh giá đúng kết quả học tập .
nhiệt tình !
giảng viên có kỹ năng tốt , truyền đạt dễ hiểu , dễ áp dụng .
thầy điểm danh nhiều quá ạ colonsad .
cần thêm phần ngôn ngữ sql kết hợp với ngôn ngữ lập trình c để có thể lập trình được cho một cơ sở dữ liệu .
hiểu rõ khả năng từng sinh viên .
không nên nói là sinh viên phải nghiên cứu vấn đề này nhưng doubledot giảng viên phải cho mỗi chương khoảng 30 bài và có đáp án .
cô đưa ra nhiều hướng giải quyết khi sinh viên gặp vấn đề với đồ án !
giảng viên truyền đạt tốt .
slide bài giảng chất lượng kém .
cho nghỉ nhiều , học bù trùng lịch với môn khác .
thầy chu đáo và tỉ mỉ .
làm sinh viên khó liên hệ giữa lý thuyết và thực hành , dẫn tới không hiểu mình đang được học gì !
chất lượng đào tạo của môn học này đã tốt rồi .
nên đưa những giảng viên có kinh nghiệm dạy thực hành .
hơi khó nghe .
hướng dẫn thực hành nhiệt tình .
hay bỏ lớp hơn cả tiếng đồng hồ .
nhiệt tình , tận tình .
thầy giảng dạy rất tận tâm .
áp dụng nhiều kiến thức thực tế .
sắp xếp lịch hợp lý hơn để không bị trùng lịch học của sinh viên .
thầy dạy hay , dễ hiểu !
cô giảng bài và hướng dẫn làm bài nhiệt tình .
thầy giảng rất dễ hiểu .
thầy giảng bài thú vị , dễ tiếp thu , dạy học vui tính và nhiệt tình .
bài thi chả liên quan , và thật sự cảm thấy kỹ năng nghe và nói mới là cần thiết nhất .
cô dễ thương , nhí nhảnh , truyền đạt dễ hiểu thấu hiểu tâm lý sinh viên colonsmile .
thầy dạy rất hay cho em hiểu được nhiều điều dot kết thúc môn học em cảm thấy nó rất bổ ích cho chúng em .
tương tác với sinh viên rất nhiều và giải đáp mọi thắc mắc dù về kỹ thuật lập trình hay liên quan đến máy tính .
bài tập về nhà của thầy rất nhiều , rất hay .
giáo trình quá dài yêu cầu giảm bớt .
nên cho thêm nhiều dạng bài tập của những phần được học ở gần cuối kỳ như chuỗi , cấu trúc .
thầy rất tận tâm trong công việc giảng dạy .
tuy nhiên nhà trường dường như chưa thật sự đầu tư vào mảng câu lạc bộ về ngôn ngữ , kỹ năng quan trọng vô cùng cần thiết hiện tại của sinh viên .
thầy thực sự rất chuyên tâm trong giảng dạy và những bài giảng thực sự dễ hiểu .
phòng thực hành quá kém chất lượng , máy móc không đảm bảo .
theo em giảng viên cần phân loại các dạng bài tập theo từng buổi học để sinh viên dễ tiếp thu hơn chứ không nên một lần tung ra quá nhiều bài tập trên moodle mà không hướng dẫn làm cho sinh viên cảm thấy nặng nề .
kiến thức nhiều , dạy tốt .
wifi các phòng thực hành thường rất yếu .
cô rất nhiệt tình trong việc truyền đạt kiến thức cũng như sẵn sàng trả lời mọi thắc mắc của sinh viên .
cô rất tận tâm , nhiệt tình và có trách nhiệm cao .
giảng dạy dễ hiểu , ngắn gọn , không cầu kỳ .
chữ thầy hơi khó nhìn .
trong quá trình dạy thầy có liên hệ thực tế nhiều .
nếu như một người không xem bài " kỹ " trước ở nhà .
cô tận tình giảng dạy , thân thiện .
bài tập hợp lý sát bài học , dễ hiểu .
thầy chuẩn bị tài liệu thực hành cho sinh viên tốt .
nếu có thêm nhiều ví dụ trong slide cho bọn em dễ ôn bài hơn là tự tìm kiếm lúc quên .
khả năng truyền đạt của giảng viên còn gây khó khăn cho sinh viên .
thầy này không có dạy lớp em .
giảng viên rất hay nghỉ giờ mà không có thông báo trước cho sinh viên .
cách tổ chức thi giữa kỳ không hiệu quả , ảnh hưởng đến sự công bằng và kết quả học tập của sinh viên .
nội dung giảng dạy quá nhiều so với thời lượng môn học .
cô giảng tận tình , dễ hiểu , thân thiện với học sinh colonsmilesmile .
thầy tận tình , nhiệt huyết .
giáo viên đến đúng giờ , dạy nhiệt tình và cho bài tập để làm .
nhưng chưa đảm bảo giờ bài tập coloncontemn .
thời gian thực hành ít .
kiến thức giảng viên truyền đạt là vô cùng súc tích và dễ hiểu .
em chưa được thầy dạy thực hành môn này .
hài lòng về mọi mặt của giảng viên .
giáo viên dạy dễ hiểu và sinh động , không gây cảm giác nhàm chán .
thầy dạy nhiệt tình , giảng bài chi tiết .
cần có tài liệu bằng hình ảnh , video trực quan sinh động hơn , dễ nắm bắt bài học nhanh chóng hơn .
một môn học trong cùng một giờ chỉ nên có một giảng viên đứng lớp để đảm bảo sự liên tục của bài học .
nên trang bị rèm che cửa .
nghỉ nhiều , khả năng truyền đạt chưa cao , chưa thực sự làm môn học thu hút .
kiến thức có ích cho công việc sau này .
có hoạt động outdoor , rèn luyện kỹ năng quay phim , dựng phim .
sử dụng hệ thống nộp bài và chấm điểm bằng wecode và hackerrank chưa chính xác .
tận tình trong việc giải đáp thắc mắc của sinh viên .
bài tập trên lớp làm quá nhanh , có thể không theo kịp .
thầy dạy rất nhiệt tình , không bao giờ về trc giờ ( thêm giờ nữa chứ ) cái diễn đàn của thầy rất hiệu quả , nói chung thầy tốt .
mong thầy sẽ sửa bài tập về nhà nhiều hơn ( nếu có thời gian ) .
cần giáo trình hay hơn .
giáo viên nhiệt tình giúp đỡ sinh viên , thân thiện .
đến lớp hơi muộn do giao thông .
phần thi nghe , nhà trường nên trang bị hệ thống loa cho tốt , chứ máy cassette mấy bạn ngồi ở cuối lớp không nghe được gì cả quá nhỏ ồn .
thầy rất nhiệt tình truyền đạt kiến thức , và giải đáp mọi thắc mắc của sinh viên , cung cấp tài liệu lý thuyết đầy đủ và có chọn lọc .
dù sao em cũng cám ơn thầy đã dẫn dắt bọn em ở học kỳ hai này ạ .
dạy đầy đủ kiến thức trên lớp , giảng sâu vào bài khiến sinh viên hiểu bài rõ ràng hơn .
giảng viên truyền đạt hơi khó hiểu .
cố gắng giảng lại đến khi sinh viên hiểu bài mới thôi .
vui tính dạy cũng dễ hiểu .
cô hay cáu gắt , khó tính , cứ hay giận dỗi .
kiến thức rất nhiều và trừu tượng giảng viên nên thêm những phương pháp giảng dạy mới cho giờ học hiệu quả hơn .
phòng máy ngon hơn .
giáo viên dạy nhiệt tình dễ hiểu .
giao nhiều bài tập về nhà .
giảng bài rất hay .
phù hợp với thực tiễn .
thầy dạy nhiệt tình , giải đáp thắc mắc của học sinh một cách tận tình .
thực hiện nhóm nhiều .
nội dung giảng dạy còn quá chung chung .
dạy kỹ , sinh viên học cảm thấy dễ hiểu , vận dụng được nhiều kiến thức để học môn này .
thầy không dạy kỹ , bỏ sót một số phần và không sử dụng giờ lên lớp hiệu quả , học theo cdio nhưng không có khác biệt quá lớn với các lớp khác , thất vọng .
thực sự phải học toán suốt 3 năm cấp 3 và chưa kể năm 12 , và lên đại học phải học toán thì là 1 cảm xúc khó tả , vừa ngán và vừa nản .
bản thân em chưa học qua môn tấn công mạng nên những kiến thức ở môn bảo mật internet còn khá mới với em .
thầy chưa chuẩn bị bài kỹ khi lên lớp .
phần sửa bài tập quá nhanh .
nhiệt tình , hiểu học sinh .
báo cáo cuối kỳ thầy tập trung cả lớp trong một buổi .
thầy có vẻ hơi có chịu .
dễ hiểu , chỉ bảo tận tình !
thầy rất thương học sinh .
giảng viên cần chú ý quan sát sinh viên hơn và hỏi xem sinh viên nào chưa hiểu .
cô dạy rất hay và very good , đặc biệt cô còn bổ sung nhiều kiến thức nâng cao hơn để sinh viên đươc học tốt hơn .
nội dung thi cũng chỉ toàn lý thuyết .
khiến sinh viên cảm thấy tiếp thu nhanh .
giảng viên rất nhiệt tình , giảng dạy khá kỹ càng .
nâng cao kiến thức cho sinh viên rất tốt , giảng dạy dễ hiểu .
he's very funny .
cần có giảng viên có đầy đủ kiến thức và kinh nghiệm giảng dạy về môn học này .
chưa chuẩn bị bài giảng kỹ càng trước khi lên lớp .
luôn có ví dụ minh họa thực tế .
khổ lắm .
cô dạy nhiệt tình , dễ hiểu , quan tâm sinh viên .
môn này chủ yếu là để làm nhóm .
thầy dạy dễ hiểu , sẵn sàng giúp đỡ sinh viên , tận tâm , nhiệt tình .
giáo viên nhiệt tình , đảm bảo giờ lên lớp , dạy kỹ .
thầy ít hướng dẫn các bài tập , cách vận dụng kiến thức cần thiết vào bài tập thực tế .
cô rất dễ chịu colonsmile .
nên có nhiều bài tập vận dụng về nhà cho sinh viên .
nội dung môn học nên được cập nhật .
chưa tận dụng hết thời gian môn học để truyền đạt cho sinh viên còn yếu .
hợp tác .
cô dạy khá dễ hiểu .
thực hành em không có học với giảng viên này , da có thể nhầm lẫn gì chăng .
cách dạy thực hành với những ứng dụng thực tế rất hay ( thực hành trên tín hiệu âm thanh ) , khiến cho học sinh có cảm giác muốn học , không giống như khi làm các bài tập gò bó , quy củ .
giảng viên hay thường xuyên quên up slide lên courses cho sinh viên , trong quá trình học sinh viên đã nhắc rất nhiều lần nhưng giảng viên quên up , đề nghị giảng viên xem xét lại vấn đề này .
hay gây buồn ngủ .
tốc độ giảng dạy phù hợp để sinh viên có đủ thời gian để tự thực hành kiến thức vừa học ngay tại lớp .
theo em , môn học cần có sự hệ thống lại , đặc biệt nêu rõ các mối quan hệ giữa các bài với nhau , giúp sinh viên vận dụng tốt hơn kiến thức của mình .
cách truyền đạt kiến thức vẫn chưa tốt .
nên tổ chức các buổi dã ngoại để học các kỹ năng hoặc mời các doanh nghiệp về nói chuyện , truyền đạt kinh nghiệm .
thầy rất vui tính .
phòng thực hành có quá nhiều máy bị hỏng .
khả năng nghe , đọc hiểu được nâng cao .
rất thích phương pháp giảng dạy của thầy .
thầy nghỉ không báo trước quá nhiều , số buổi lên lớp 50% .
thầy dạy thì nên dạy sớm để dễ học , dễ nhớ , ban đầu thầy ít dạy vào kiến thức chính , đến giai đoạn cuối của kỳ là khi bận rộn nhiều thì thấy mới bắt đầu dạy kiến thức .
có tinh thần trách nhiệm cao .
cách giảng dạy còn hơi khó hiểu .
chẳng hạn , sinh viên chuyên ngành mạng thì không nên quá đào sâu vào nội dung mà chỉ cần đưa ra những nội dung nền tảng , cần thiết nhất .
ngôn ngữ thực hành nên trang bị trước cho sinh viên .
bài tập lớn mà thầy wzjwz74 đưa ra cũng khá là chung chung , không yêu cầu rõ ràng , cụ thể .
đôi lúc không đi sâu vào vấn đề dạy .
giáo trình phần căn bản về web lặp lại các môn khác nên học rất nhàm chán .
ảnh hưởng đến việc thực hành .
giảng viên truyền đạt kiến thức tốt , có nhiều kinh nghiệm , phát âm tốt .
giáo viên lên lớp đều , giảng bài tích cực .
có lúc nhiều vấn đề trong bài học giáo viên chưa giải đáp được .
giáo viên dạy nhiệt tình và dễ hiểu .
cô dạy nhiệt tình , truyền đạt kiến thức tốt .
nên cân bằng hai bên .
giáo viên không đến lớp trong các buổi thực hành nhưng không báo trước .
sự nhiệt tình của thầy cô .
máy chiếu phòng wzjwz3 cần được sửa chữa hoặc thay mới để lớp có đủ điều kiện học .
thầy chuẩn bị tài liệu , slide khá ok , đủ để người xem hiểu được .
nên cho sinh viên hiểu rõ tổng quát của môn hoc ngay từ đầu học những gì , học để làm gì , và nó ứng dụng trong thực tế như thế nào ví dụ cụ thể .
thầy dạy hay , dễ hiểu và nhiệt tình .
giáo viên cực kỳ nhiệt tình .
cô rất tận tâm và quan tâm đến sinh viên .
giáo viên tận tâm nhiệt tình .
thầy giảng hay , đưa ra ví dụ dễ hiểu .
dạy muôn từ 15 - 20 phút so với giờ quy định dù lên lớp đúng giờ khiến cho việc sắp xếp những công việc sau giờ học của sinh viên gặp khó khăn .
hỗ trợ sinh viên tối đa .
bài tập đa dạng và phong phú .
giảng viên nhiệt tình trong khi dạy .
em không có ý kiến gì thêm .
môn học khá khó .
thầy nhiệt tình trong quá trình giảng dạy , có thêm video cho học sinh về tự học thêm .
cô giải nhiều bài tập , dạy dễ hiểu .
cô giúp cho tụi em xác định được mục tiêu và mong muốn đạt được khi học môn học này .
giảng viên tận tâm , nhiệt tình với học sinh .
theo quan điểm của em về các môn học chuyên ngành của sinh viên thì nhà trường không nên bắt buộc sinh viên phải thi học kỳ để lấy điểm số .
em cảm ơn .
em cám ơn .
thầy nên chia nhóm theo ngành , để các bạn có thể trả lời những câu hỏi sâu về ngành mình đang thuyết trình , ngành mình đang học .
luôn dạy quá giờ ( khoảng 30 phút ) , ảnh hưởng đến giờ trưa của sinh viên và truyền đạt không được thu hút .
giảng viên cần nhiệt tình hơn trong công tác giảng dạy .
thầy dạy rất tận tâm và nhiệt tình !
nhiệt tình giúp đỡ , cho nhiều bài tập hữu ích và thực tiễn cao .
giảng viên khó có thể truyền đạt hết kiến thức .
nội dung thầy giảng mang tính cập nhật , có nhiều nội dung hay .
tiết học rất thoải mái , dễ tiếp thu .
gửi mail không trả lời .
thầy cần hướng dẫn các bạn làm bài tập khi mới bắt đầu thực hành vì các phần mềm dùng thực hành có mới với các bạn sinh viên .
thầy dạy rất ổn , bổ sung vững kiến thức lý thuyết .
chất lượng giảng dạy tốt , em rất hài lòng với cách dạy của cô .
giảng viên tích cực .
thầy vui tính , dạy hay , đầy đủ kiến thức để thi .
thường xuyên hỗ trợ sinh viên qua diễn đàn .
slide khá nhiều chữ khiến sinh viên hơi buồn ngủ , ít hình ảnh , ví dụ minh họa .
dạy và ôn tập tận tình .
giáo trình môn học nên cập nhật thường xuyên .
tận tình , giảng dạy dễ hiểu , vui vẻ .
thầy giảng rất tận tâm .
tận tình , cung cấp thông tin và giải đáp thắc mắc tốt .
bù lại cách chấm điểm sẽ đặt nặng phần hiểu vấn đề hơn như thầy wzjwz119 đã từng trình bày .
giáo viên nhiệt tình vui tính .
cách truyền đạt qua lời nói khó hiểu .
phòng học được trang bị tốt hơn , đảm bảo tốt cho công tác giảng dạy .
chuyên môn sâu , nhiệt tình , hiệu quả trong giảng dạy , vui tính , dễ hiểu .
vui tính , dạy dễ hiểu .
giảng bài cụ thể , chi tiết .
hình thức 2 cần có sự phân bố thời gian gặp sinh viên hợp lý , không thể để cuối kỳ , gặp rồi cho đồ án liên tục , ảnh hưởng đến việc ôn tập cho kỳ thi cuối kỳ của sinh viên .
cô dễ thương quá em nhìn cô nhiều hơn nhìn code cô viết colonsmallsmile !
thầy dạy tốt nhưng cần giảng mẫu cho sinh viên nắm bắt trước khi giao bài tập về nhà .
em biết là cô rất buồn vì chúng em không chú tâm tới môn học của cô .
giảng viên dạy tốt .
kiến thức giảng hơi khó hiểu , nhưng giải bài tập hay hướng dẫn sinh viên làm bài thì dễ hiểu và còn tận tình chỉ bảo cho sinh viên những gì không biết , cô có thể nói lại , giảng lại một vấn đề vài lần nếu sinh viên vẫn chưa hiểu !
dạy đúng theo giáo trình .
mong giảng viên chủ động trong việc truyền đạt kiến thức hơn , tránh trường hợp đợi hỏi mới trả lời , vì sinh viên làm sao biết cái mình cần hỏi đề hỏi khi lực học mới chỉ ở mức trung bình .
cần giảng dạy kỹ phần trigger các từ cơ bản vì tìm kiếm trên mạng tương đối khó khăn dù chúng tương đương lập trình cơ bản .
thầy nhiệt tình , giảng kỹ , tận tâm với sinh viên .
giảng viên cần có kỹ năng sư phạm , truyền đạt nội dung môn học , thái độ nhiệt tình hơn .
sản phẩm mình làm ra , đem người khác báo cáo thì không được hợp lý .
thầy giảng hay , nhiệt tình .
giảng dạy dễ hiểu , nhiệt tình .
giảng viên tận tâm , nhiệt tình , phương pháp giảng dạy của giảng viên giúp hiểu được và vận dụng được kiến thức .
giảng viên giảng dạy nhiệt tình , bám sát chương trình .
dạy ít về phần code .
thầy không công bằng trong đánh giá .
giáo viên giảng dạy đầy đủ kiến thức , dễ tiếp thu , nhiệt tình giảng dạy .
thầy đi rất đúng giờ , giảng dạy rất nhiệt tình !
mà hơn nữa ngủ ở lớp học còn rất dễ bị đau lưng .
thầy rất hay liên hệ nhưng thứ học được ra thực tế , như những ứng dụng của các linh kiện , vdotv .
thầy thường vào lớp trễ .
thầy dạy dễ hiểu , hướng dẫn chi tiết .
giảng viên đến khá trễ .
thầy dạy phần hai có phần hơi khó khăn trong việc điểm danh , cả khi thầy có nhầm lẫn thầy cũng không chịu nhận .
giảng dạy còn nhiều thiết sót .
một môn học rất hay .
thầy tận tâm .
các thiết bị giảng dạy môn học có thể không đảm bảo chất lượng , nhiều thiết bị hoạt động không tốt như doubledot loa , máy chiếu .
hướng dẫn dễ hiểu .
giáo viên hướng dẫn nhiệt tình , vui vẻ , dễ tính .
giảng dạy nhiệt tình , giờ học đúng không đi trễ về sớm .
giảng viên nên quan tâm nhiều hơn đến mức hiểu bài của sinh viên qua mỗi giờ học bằng cách hỏi những câu hỏi liên quan ở cuối giờ qua đó cộng điểm để tạo thêm sự yêu thích môn học .
cô tuy còn trẻ nhưng rất tận tâm với sinh viên , khi sinh viên có vấn đề gì hỏi cô , cô đều giải thích rất kỹ , đôi khi còn nói thêm những vấn đề liên quan .
cô lên lớp đúng giờ , tiết học được chuẩn bị tốt , cô rất thân thiện !
thầy dạy rất chậm rãi kết hợp với biểu đồ vẽ trên bản đồ giúp sinh viên dễ hiểu hơn .
rất hòa đồng .
thầy dạy hay dễ hiểu .
giọng nói truyền cảm .
giảng viên giảng ít , phần lớn tự sinh viên tìm hiêu trên mạng .
nên phân bổ thời gian hợp lý hơn .
bài tập nhiều , đa dạng .
tận tâm , nhiệt tình , thân thiện , hướng dẫn ân cần , theo sát năng lực học tập của sinh viên .
giới thiệu những mảng mới cho sinh viên .
đồ án cho sinh viên làm rất mơ hồ , đa số không thể hiểu được giáo viên đang yêu cầu làm gì .
bởi chúng em đang đi học , phải học của nhiều môn khác nhau .
giảng viên nhiệt tình thân thiện , trình độ cao .
giảng viên nhiệt tình , vui vẻ , chịu khó .
thầy rất tận tâm , nhiệt tình .
giảng quá nhanh với phần bài tập , không nắm bắt được các dạng bài làm nó như thế nào .
cách giảng viên liên kết nội dung bài học với những thông tin mang tính thực tế .
giáo trình anh văn chưa phù hợp , gây chán vì nhiều kiến thức đã biết qua rồi .
cô dễ thương .
rất thân thiện , nhiệt tình , quan tâm sinh viên , dạy hay và dễ hiểu .
cần có những lớp training cho các bạn yếu , mất căn bản .
mặc dù giảng viên đã có chỉnh đốn nội dung ngay trên lớp , nhưng không có tài liệu về nhà đọc lại thì sao nắm được ?
giảng viên có kinh nghiệm .
không có nhiều tài liệu môn học được cung cấp cho sinh viên ngoài slide bài giảng của giảng viên .
chất lượng kiến thức được giáo viên truyền đạt hay .
thầy nên giảng chậm hơn để sinh viên có thể theo kịp bài và cho sinh viên copy slide bài giảng .
thầy dạy hay , nhiều kinh nghiệm , có phần demo trực tiếp trên visual studio giúp dễ hiểu .
nhiệt tình giải đáp thắc mắc của sinh viên , chu đáo , tận tâm , nội dung thực hành chuẩn bị cẩn thận và cần thiết .
cô nhiệt tình , dễ hiểu .
cần có những tiết học sinh động hơn là để sinh viên ngồi một chỗ và nghe nhưng không hiểu .
phần học trên mức độ kiến thức còn thấp so với đề thi của trường .
cô dạy dễ hiểu .
sự tận tâm của giảng viên .
em thích cách dạy của thầy .
giảng viên cần cân nhắc trong việc giao việc cho sinh viên .
phòng học hơi nhỏ , nên nâng cấp .
rõ ràng .
cô dạy rất tâm huyết , nhiệt tình .
thầy dạy tốt , có nhiều kiến thức chuyên sâu , hỗ trợ rất nhiều cho sinh viên trong khâu nâng cao kiến thức chuyên môn .
gần gũi , hòa đồng với sinh viên .
cô rất nhiệt tình khi giảng dạy , kiên nhẫn với sinh viên .
thật sự là bài tập hơi nhiều thì tốt , nhưng có nhiều bài tương tự nhau .
nhiệt tình , tận tâm với sinh viện .
cần thêm một số topic để rèn luyện thêm .
sau khi thi kỳ thi cuối kỳ vừa rồi .
p fraction s doubledot phía trên là ý kiến em tổng hợp từ em và các bạn học cùng lớp này , có nhiều bạn ngại nói ra , hy vọng trường sẽ không cho giảng viên biết tên của người ghi ý kiến ạ .
phòng học cần phù hợp với số lượng sinh viên .
đề thi tương đối dài .
phòng thực hành cần được chuyển qua một phòng lớn hơn .
thầy ít cho bài tập về nhà .
nhiệt tình giúp đỡ học sinh .
thầy theo chế độ trọng nam khinh nữ doubledot các câu hỏi dành cho nữ nhiều hơn dành cho nam .
trình độ giỏi .
thầy dạy nhiệt tình , dễ hiểu , đưa ví dụ bài tập rất thực tế .
giảng bài rất kỹ , và cho nhiều bài tập áp dụng .
giáo viên dạy dễ hiểu , dễ tiếp thu .
thầy dạy nhiệt tình , cho code mẫu cho các bạn tham khảo .
nội dung bài học , nội dung ôn tập thi giữa kỳ , cuối kỳ nên được cập nhật trên moodle .
không thấy thầy lên lớp kể từ khi nghỉ lễ 30 fraction 4 và 1 fraction 5 xong .
thiếu sự đa dạng về bài tập .
thầy nên chuẩn bị trước slide lý thuyết vì mỗi buổi thầy viết lại sẽ mất nhiều thời gian .
vui tánh .
phân công từng nhóm lên thuyết trình .
đọc slide có thể hiểu nội dung nhưng sau khi thầy giảng lại thì không hiểu tí gì hết .
thầy dạy rất tốt , cảm ơn thầy !
tận tâm .
giảng viên giảng dễ tiếp thu , slide trình bày dễ hiểu , giảng viên nhiệt tình , hài hước .
giáo viên rất nhiệt tình và tận tâm !
giáo trình môn học chưa cập nhật .
giảng viên giải đề các năm trước .
giảng viên nên đưa ra nhiều ví dụ minh họa hơn .
nên nhiều khi không hiểu thầy đang giảng gì .
lên lớp đúng giờ , nhiệt tình .
hy vọng những giờ thực hành , thay vì đưa ra bài thực hành , thầy hướng dẫn từng bước làm đồ án , môn học hay nhưng thầy truyền đạt không hiểu .
thầy dạy quá hay !
muốn đề thi dễ hơn .
phương pháp dạy mới tích cực .
giảng viên nhiệt tình , máu lửa , phương pháp giảng dạy hiện đại .
thầy hay nghỉ dạy nhờ giảng viên khác dạy thay do bận việc nhiều .
giáo viên tận tâm , giảng dạy tốt .
cô vui tính , tận tình .
cô dạy nhiệt tình , dễ hiểu .
tạo ra sự ganh đua trong mỗi buổi thực hành .
khả năng truyền đạt chưa cao .
cô rất dễ thương , hiền nữa , cô khá nhiệt huyết .
luôn bám sát tiến độ làm đồ án của sinh viên .
nhiều bài tập .
thiếu nghiêm túc trong học tập .
thầy cho nhiều bài tập để thực hành .
sinh viên không có thời gian tiếp xúc cũng như thực hành .
giảng viên chưa truyền đạt được kiến thức cần hiểu tới sinh viên .
cô rất tận tâm và nhiệt tình .
đề nghị dạy lập trình c trước hoặc song song với môn học này .
buổi chiều nên học lúc 13h30 .
ít trang bị kiến thúc ngữ pháp vững vàng cho sinh viên , ít làm bài tập ngữ pháp trên lớp , một buổi học quá nhiều kiến thức không tiếp thu kịp , áp lực , sửa bài tập nhanh dot chỉ nói bằng miệng nên ít ghi chép để nhớ lâu .
dạy vui , nhiệt tình .
cô tuyệt vời !
thầy dạy nhiệt tình , dạy những kiến thức sát với các kỳ thi .
giống như việc cung cấp cho phép cộng và yêu cầu là giải được bất đẳng thức .
em thấy học thực hành là tiếp thu nhiều hơn học lý thuyết và thầy dạy rất nhiệt tình .
nhiều sinh viên đọc đề không hiểu , vượt xa kiến thức trên lớp .
tăng thời gian giảng dạy .
một số vấn đề nói chưa rõ như là doubledot một số bài tập khó chưa giải đáp được .
cô rất nhiệt tình , giảng bài khá hay .
cô dễ thương , vui tính , nhiệt tình , nhiều nhiều nữa .
cô rất vui tính , giảng bài tận tình .
nên tập trung cho sinh viên vào một phương pháp , một công cụ nào đó để làm bài tập , tránh tình trạng sinh viên không biết đường nào để làm .
giảng viên tận tâm giúp sinh viên học tập .
giảng viên cho nhiều bài tập khó .
em rất thích !
cô phát âm chưa tốt , dạy còn chút khô khan , chưa tạo được sự hứng thú học tập cho sinh viên .
đưa ra các bài tập áp dụng .
thầy dạy cứng nhắc , buồn ngủ .
cô giảng dạy hay , dễ tiếp thu .
cần cài đặt matlab trên các máy ở phòng thực hành .
dạy dễ hiểu , hay củng cố lại kiến thức .
giảng còn hơi nhanh .
giảng viên truyền cảm hứng cho sinh viên , nhiệt tình .
nguyên tắc và tận tình giảng dạy .
thường xuyên đặt câu hỏi cho sinh viên trả lời .
em thích đi học tiết của thầy nhất .
cung cấp tài liệu cần thiết cho môn học nhiều hơn .
nói chung thầy wzjwz196 dạy toán là tuyệt .
bài giảng không lôi cuốn .
giảng dạy nhiệt tình , cho bài tập nhiều .
thầy giảng dạy rất nhiệt tình và chi tiết tường tận cho nhiều ví dụ cụ thể thực tế rất hay .
cô rất nhiệt tình chỉ dạy cho lớp và luôn giúp những bạn yếu kém vươn lên học tốt hơn .
thực hành nhiều , làm bài tại lớp càng nhiều càng tốt , đưa ra nhiều ví dụ về nhiều trường hợp và một số trường hợp phát sinh .
thay vì thế , giảng viên nên tập trung vào các công nghệ được ngôn ngữ lập trình hỗ trợ và cách sử dụng chúng hiệu quả , việc hướng dẫn lập trình nên đưa vào các buổi thực hành .
đề nghị việc giảng viên vào những lúc cuối kỳ , thời gian chuẩn bị báo cáo đồ án , chuẩn bị thi .
điều này gây mất công bằng và không đánh giá được đúng năng lực học tập của các bạn .
giảng viên nhiệt tình và công tâm .
nếu thầy có thể lên lớp đúng giờ thì tuyệt ạ !
hay giúp đỡ sinh viên khi không hiểu bài và nhiệt huyết trong công việc .
thầy giảng dễ hiểu và kích thích sáng tạo và tìm tòi của sinh viên .
cô hay mất rất nhiều thời gian cho bài học và lịch học bù khá nhiều .
rất nhiệt tình , nhưng cách truyền đạt của thầy và sự tiếp thu của sinh viên còn ít , các hoạt động trao đổi trên moodle rất hạn chế .
cách trình bày giữa thầy thực hành và thầy lý thuyết khác nhau .
thầy nhiệt tình lắm .
với một môn nhập môn mà thầy đòi hỏi bọn em quá cao làm bọn em hơi áp lực .
rồi giống như không muốn nghe nữa vậy , cho thời gian báo cáo là 15 phút , nhưng khi chưa kịp nói gì thì thầy nói chuyển , được khoảng 5 phút thì xong , không cho báo cáo nữa !
một giáo viên tâm huyết với nghề .
quá nhiều kiến thức để nhớ .
cách truyền đạt kiến thức cho sinh viên .
cung cấp slide , kiến thức , truyền dạt tốt .
đề thi thực hành quá dài .
không cung cấp slide , vô dạy nói tùm lum tà la không liên quan đến môn học , dạy một tí bảo chép slide rồi cầm tờ báo ngồi đọc .
thầy nghiêm túc quá .
cô dạy rất nhiệt tình và tận tụy .
không chú ý yêu cầu , giải đáp của sinh viên .
tốt ạ .
thầy không cho slide và lên lớp chủ yếu là chép slide .
nhiệt tình về giảng dạy .
giáo trình môn học cần xác định cho phù hợp với thực lực và trình độ của sinh viên .
hay đến trễ .
thầy nên đổi mới cách dạy để bài học trở nên sinh động hơn .
i love thầy !
cô wzjwz303 là một người cô dạy có tâm nhất mà em gặp từ lúc sinh ra tới giờ .
cô rất quan tâm đến tình hình học tập của lớp .
học bù cũng không hỏi ý kiến sinh viên có trùng với môn khác không , học bù lại còn điểm danh .
giảng hay minh họa sinh động .
giáo viên thực hành cần năng động hơn , thầy có vẻ hơi thụ động trong giờ thực hành , không tạo cảm hứng cho sinh viên .
có những hoạt động giúp giờ học sinh động .
nhiều lúc báo cáo tiến độ đồ án , khi không hài lòng , giảng viên đã nói thẳng với sinh viên là rớt môn dù cho còn 1 tháng nữa mới đến ngày báo cáo cuối kỳ .
cô rất tận tình giúp đỡ chúng em trong học tập .
thầy giảng quá nhanh .
ngược lại đề thi nên cho những câu hỏi khó , nhưng thời gian thi rộng để sinh viên có thời gian động não suy nghĩ các giải tăng được tư duy suy luận và sáng tạo hơn là khả năng học thuộc bài như kiểu trên thích hợp cho ngành khác .
thầy giảng chậm lại , từ dễ tới khó để học sinh tiếp thu tốt hơn .
rất hài lòng !
đề thực hành hay và khó .
giáo viên giảng dạy nhiệt tình , tận tâm , dạy hay , dễ hiểu .
không truyền tải hết nội dung chương trình .
giảng dạy nhiệt tình tâm huyết .
lịch thực hành ban ra quá trễ !
không .
chưa nhận thấy có điểm nào chưa tốt , sinh viên học môn này từ cô wzjwz85 rất vui và tiếp thu bài rất tốt .
giảng viên có phong cách giảng dạy chưa phù hợp , khiến sinh viên cảm thấy xa rời với nội dung môn học .
công dụng nó là gì ?
bộ kit thực hành cần được nâng cấp để không xảy ra tình trạng hư , trục trặc .
bài tập thì không còn như thời cấp 3 chỉ có vài dạng cơ bản , số lượng cũng như độ khó ngày càng tăng , thời gian của sinh viên cũng chẳng phải dư dả , sinh viên cũng cần phải đầu tư cho các môn học khác , nên cách đưa ra những công thức trọng tâm , những bài tập cần và đủ của thầy khiến em một nữ sinh viên cảm thấy hứng thú hơn khi học vật lý , một học dường như chỉ dành cho các bạn nam .
thầy nhiệt tình ở chỗ giảng dạy nhiều thứ cho sinh viên .
cô rất nhiệt tình chu đáo .
nhiệt tình , biết cách truyền đạt .
chưa nêu bật được ứng dụng thực tiễn của môn học .
giảng viên gần gũi , giúp đỡ sinh viên rất nhiều trong học tập trên lớp .
giảng viên dạy thực hành là wzjwz235 , không phải wzjwz236 !
giảng viên muốn cho bọn em hiểu được môi trường làm việc sau này là như thế nào , nhưng khi mà bọn còn đang trong thời gian đi học , còn chưa đủ kiến thức nền tảng thì không nên dạy và học theo kiểu như vậy , trong suốt quá trình môn học bọn em mơ hồ về việc thầy đang muốn truyền đạt điều gì đến bọn em và việc bọn em cần phải làm những gì !
em thấy số buổi thực hành quá ít và kiến thức truyền tải chẳng được bao nhiêu vì vậy nên mong trường đổi về hình thức 1 các môn thực hành này !
nhìn thấy hơi nghiêm ( khách quan thôi ạ ) .
dạy nhanh quá .
em rất hài lòng về hoạt động giảng dạy của thầy .
giảng bài nhựa nhựa nghe buồn ngủ .
nhiều thử thách cho sinh viên .
giảng viên lên lớp đúng giờ , tận tâm với sinh viên và nhiệt tình giảng dạy , hướng dẫn .
cô cần cải thiện khả năng truyền đạt trên lớp để sinh viên có thêm hứng thú trong học tập .
rồi một nhóm thì phải chấm điểm báo cáo cuối kỳ cho 3 nhóm khác , làm phiếu chấm điểm , soạn câu hỏi mà có yêu cầu ra đáp án đồ án của nhóm code chưa tới đâu thì sao mà ngồi đọc source của nhóm khác để code tiếp cho họ .
tình hình là khóa 8 aep tụi em đa số là không hiểu ngôn ngữ c .
giáo trình chưa phù hợp với lượng tín chỉ môn học !
thầy khá nhiệt tình và rõ ràng .
thầy dạy nội dung ít liên quan tới bài học .
giáo viên hướng dẫn rất nhiệt tình .
thầy đến đúng giờ , giảng dễ hiểu .
không hiệu quả .
giáo viên là thầy , không phải cô .
dạy rất dễ hiểu và nhiệt tình , em rất thích cách giảng dạy của cô .
đó là sự nhiệt huyết của cô wzjwz153 .
bài tập hay , đa dạng .
cô giảng dễ hiểu , nhiệt tình .
tận tình , rất biết quan tâm đến học sinh .
thầy rất nhiệt tình , tận tâm với sinh viên .
thầy dạy rất tốt và tâm huyết , phương pháp hợp lý và nội dung giảng dạy tạo hứng thú cho sinh viên .
giáo viên đứng lớp dạy rất hay .
tóm lại đề thi 50% là kiến thức về mạng chủ yếu không tập trung vào hệ điều hành linux .
cô điểm danh nhiều quá colonsad .
thầy vui vẻ , giúp đỡ nhiệt tình .
thầy tận tâm , nhiệt tình dạy dễ hiểu .
giảng viên thực hành nên quan tâm đến sinh viên nhiều hơn .
thầy không thông báo thời gian học cụ thể cho sinh viên .
dạy chán .
thầy rất nhiệt tình và thường xuyên dạy lố giờ .
thầy vui vẻ , dễ trao đổi học tập .
giáo viên tận tình , nhiệt tình trong việc cung cấp tài liệu và bài tập qua facebook .
thầy giảng quá nhanh !
thầy nói nhỏ , giờ học khá nhàm chán .
giáo viên tâm huyết , nhiệt tình .
cô wzjwz103 dạy rất hay , rất nhiệt tình , cách dạy của cô cũng rất lý thú , tạo sự hứng thú cho sinh viên .
cung cấp cho sinh viên đủ bài tập khi đến lớp cũng như làm ở nhà .
giảng viên dạy dễ hiểu , thân thiên với sinh viên .
nhiệt tình , kỹ năng dạy kinh nghiệm .
thầy nên chủ động hơn trong việc giúp đỡ sinh viên trong lúc thực hành .
phòng học thực hành wzjwz18 không đảm bảo chất lượng cho việc học thực hành .
giáo viên giảng rõ , dễ hiểu .
học cực kỳ áp lực , thầy dạy khó hiểu .
thầy không chịu dạy thực hành , nên cũng rất chán khi học thực hành , nói chung là không ai đi học thực hành là do thầy không dạy tốt , thực ra thì chưa dạy gì cả .
môn học cần được phân bố hợp lý hơn , nên để năm 4 rồi học .
hiện giờ em chưa có cách học đúng đắng .
giảng hay , nhiệt tình .
thầy lên lớp rất đầy đủ , không nghỉ buổi nào .
cô nhiệt tình dạy rất dễ hiêu .
giải đáp các thắc mắc nhanh và chi tiết .
ra đề thi còn cẩu thả , không kiểm soát được các đáp án của câu hỏi .
cần chỉ cho sinh viên cách làm bài khó , không nên giải chi tiết .
cung cấp thêm giáo trình , tài liệu môn học .
tránh tình trạng bị trùng lịch học và gom lớp vào sáng thứ 7 gây mất buổi học của sinh viên .
nhiều bài quá .
phương pháp dạy của thầy hay khiến sinh viên chủ động và tránh sinh viên ngủ trong lớp .
thầy giảng dạy nhiệt tình , tương tác rất hiệu quả , cung cấp nền tảng kiến thức rõ ràng , vững vàng cho lớp .
thầy nói chuyện chưa nghe rõ cho lắm .
thầy chỉ làm việc của thầy .
đôi lúc sợ sợ thầy colonsad .
chúc thầy nhiều sức khỏe !
thầy dạy dễ hiểu , nhiệt tình .
ít được giao tiếp với giảng viên , giảng viên ít khi lên lớp .
cách dạy hoàn toàn không phù hợp ( giảng viên tuy có kiến thức nhưng không có cách truyền đạt ) .
giảng viên dạy hay , thu hút , tận tâm với sinh viên .
thầy dạy tốt em thích thầy .
môn học còn khá nặng nề , không ứng dụng thực tiễn cũng như không phục vụ cho chuyên nghành , theo em nghĩ , môn giải tích thật sự không cần thiết lắm .
có vài máy hư trong phòng thực hành , cần khắc phục lại .
giảng viên có khả năng truyền đạt cực tốt , em cực thích .
cần theo dõi sinh viên kỹ càng hơn , điểm danh thường xuyên .
chương trình học về môn học này rất hợp lý cho sinh viên .
thường xuyên cho bài tập về nhà để củng cố kiến thức cho sinh viên .
không có điều gì !
thầy không sử dụng micro khi giảng bài , em nghe không rõ bài giảng .
phòng thực hành chưa có chất lượng .
môn học liên hệ thực tế , liên kết với đồ án hơn .
giáo viên giảng dạy dễ hiểu và tận tâm .
thầy nói ngoài lề hơi nhiều .
thường xuyên dạy quá giờ .
giảng viên nhiệt tình , bài tập đa dạng , phương pháp học thú vị .
cần thay đổi , bổ sung các chương trình hỗ trợ thực hành trên máy .
em có ý kiến là hãy thi môn này trên máy tính với phần mềm vẽ chúng .
là người cô rất có tâm .
giảng viên rất tận tâm , nỗ lực trong việc giảng dạy .
thầy rất tận tâm , về lý thuyết thầy giảng rất hay và tuyệt đối , song về bài tập thì ngược lại , thầy nói chỉ sơ qua , như là mặc định các sinh viên đều đã biết tính toán .
em có thêm một số đề nghị để cải tiến doubledot thêm kênh để trao đổi cho môn học .
chưa có tài liệu học tập cho sinh viên .
thầy tạo điều kiện cho sinh viên học tập và rất nhiệt tình giảng dạy .
nội dung của phần thực hành thật ra quá ít cho với đồ án .
nhiệt tình và rất chú tâm trong công việc giảng dạy đối với sinh viên .
giảng viên luôn đến đúng giờ .
thầy dạy quá khó hiểu .
cần cải thiện nhiều .
giảng viên không hướng dẫn nhiều cũng như không quan sát theo dõi quá trình thực hành của sinh viên .
cô cầm micro hơi sát nên nghe hơi nhói tai một xíu ( tích cực ) .
số thời gian thầy nghỉ rất nhiều và không báo trước cho sinh viên .
còn bình thường đến lớp thầy chỉ làm việc trên máy của thầy , không nói gì cả .
thầy dạy hay nhiệt tình .
thầy rất nhiệt tình , thẳng thắn .
tất cả đều phải sử dụng trên phần mềm mô phỏng proteus .
thầy dạy nhiều bài học không chỉ là bài học , rất ý nghĩa .
dạy học sinh hỏi thì nói " tui không biết " .
thầy đảm bảo giờ lên lớp , nhiệt tình .
phòng thực hành nên bố trí hợp lý , đủ máy móc thực hành .
bỏ tổ chức thi lý thuyết cuối kỳ vì làm đồ án mất khá nhiều thời gian .
thầy nói nhanh quá .
thầy dạy rất hay rất vui .
cách dạy của giảng viên chưa thực sự phù hợp với bản thân .
giáo viên rất gần gũi với học sinh .
kiến thức thu được trong từng môn học thì rời rạc , học xong sinh viên có cảm giác như cưỡi ngựa xem hoa .
chưa tốt về mặt kiến thức .
giảng hơi chậm .
giao đề tài không công bằng giữa các nhóm .
cô tận tâm , nhiệt tình , giúp học sinh có kết quả tốt .
lớp ồn đến nỗi không muốn đi học .
giảng viên luôn đến lớp trễ từ nửa tiếng trở lên .
đa phần các bạn đều không thể hoàn thành trên lớp và phải về nhà làm thêm , nhưng hình thức làm bài ở nhà thì phải trình bày trên một file word nên rất bất tiện cho giáo viên chấm bài cũng như gia tăng tỉ lệ copy bài .
cần có thời gian hợp lý hơn khi học thực hành sau lý thuyết .
cô dễ thương , dạy có tâm .
vì lịch thực hành không được sắp xếp từ đầu dẫn đến trùng lịch môn học khác .
chưa nhiều kiếm thức thêm , nâng cao ngoài cơ bản của môn học .
cô giáo dạy nhiệt tình .
không hiểu bài cho lắm .
chương trình học khá nặng so với sinh viên khoa khác ( seminar , bài tập về nhà , đồ án lớn , thi cuối kỳ , dot ) .
thầy hiền , tử tế .
bài giảng , bài tập đầy đủ , dư cho sinh viên tham khảo , ôn luyện .
thực hành luôn đi trước lý thuyết .
nêu rõ các việc cần làm và chuẩn bị .
phong cách giảng dạy thoải mái , vui vẻ giúp sinh viên dễ tiếp thu kiến thức và ghi nhớ .
thầy dạy lôi cuốn , cung cấp nhiều kỹ năng nghề nghiệp .
nhiệt tình hướng dẫn sinh viên .
nhưng lớp trường lại chậm trể trong việc đưa về cho sinh viên thế nên cần phân bổ tài liệu trực tiếp cho sinh viên .
thay đổi cách giảng dạy giờ thực hành .
cô tận tâm , nhiệt tình với sinh viên , truyền đạt kiến thức dễ hiểu .
vui vẻ hài hước .
giảng viên không có khả năng truyền đạt kiến thức cũng như cách phân bố giảng dạy cho phù hợp .
giảng viên hơi khó tính với sinh viên , giảng bài lan man gây khó hiểu cho sinh viên .
mong có sự hỗ trợ trong thực hành .
trường uit , cách riêng khoa truyền thông và mạng máy tính rất may mắn có được người thầy như thầy x .
giảng viên dạy dễ hiểu , nhiệt tình .
cô nhiệt tình , nhưng cách trình bày của cô , nội dung cô nói khó hiểu quá !
giảng bài nhiệt huyết và tận tâm .
cô lo sợ sinh viên sẽ không thể hiểu được nhưng thật sự thì để đỗ được đại học thì mức độ tư duy của các sinh viên đã tương đối tốt .
giảng viên giảng dạy còn khó hiểu .
bài tập cô cho dễ quá , không khuyến khích được tinh thần tự học của các bạn .
rất hiểu tâm lý sinh viên .
làm bài tập về nhà .
thầy có phương pháp giảng dạy hay .
cách thầy truyền đạt kiến thức rất hay và dễ hiểu .
thầy nhiệt tình , tận tâm .
nội dung học cần cải thiện .
thầy wzjwz263 dạy tận tâm lắm .
giảng viên giảng dạy còn kém hiệu quả khi mà ở trên thì giảng viên giảng dạy còn ở dưới thì sinh viên làm việc riêng .
nên có phương pháp thông báo đến sinh viên về lịch học trong thời gian gần buổi học , hơn nữa tránh trùng lắp với môn học khác .
sao chưa thấy đi dạy bữa nào ?
thầy luôn dặn chúng em phải trăn trở về tương lai , phải có sự phấn đấu , hoàn thiện tốt nhất mọi công việc .
thầy dạy rất hay giải nhiều bài tập .
nhiệt tình với sinh viên , bài giảng hay .
lớp học đông nên ồn ào và khó tiếp thu .
cũng ổn .
nhiệt tình , hăng hái , kỹ lưỡng .
ít hướng dẫn sinh viên thực hành , ra bài rồi để đó , toàn để sinh viên tự làm , đi học cũng như không đi , ai làm gì đó làm .
thầy nhiệt tình chỉ bài .
thầy dạy rất hay và vui .
kỳ này môn java web thì tinh thần giảng dạy của thầy cũng không hề khá hơn chút nào .
tận tâm , chu đáo và luôn theo sát giúp sinh viên đạt kết quả tốt trong môn học .
cô giảng bài rất kỹ , có ví dụ minh họa cụ thể .
nói hơi nhiều .
cô nhiệt tình dễ thương .
nhóm trưởng không làm thì đồ án bỏ không .
đây là môn học kỹ năng nên không cần thiết khi kiểm tra bằng hình thức thi tự luận mà nên đánh giá bằng đồ án .
cô nhiệt tình giảng dạy và hướng dẫn chúng em phương pháp để học tập tốt không chỉ riêng cho môn này mà còn hướng chúng em học làm sao để sau này ra đi làm cho tốt .
em nghĩ cô đừng nên cho các bạn lên bảng giải bài nữa .
truyền thụ hết kiến thức cho sinh viên .
thương , hài hước , lấy ví dụ thực tiễn , biết phân bố hợp lý giờ giảng dạy xen lẫn trò chuyện cùng học sinh .
giảng viên hay lên lớp muộn .
thầy xem bên phần của thầy wzjwz139 nha thầy .
thấy cho nhiều bài tập hay giúp sinh viên biết được nhiều kỹ thuật .
nhiệt tình với sinh viên , lên lớp đúng giờ .
cung cấp thêm tài liệu môn học cho sinh viên , sử dụng hợp lý giờ giảng trên lớp .
em nghĩ việc học sẽ hiệu quả hơn , khi thầy dạy chúng em đầy đủ tiết .
giảng viên thân thiện với sinh viên .
thầy đúng giờ .
dạy nhiều kiến thức ngoài hữu ích .
chưa thực sự đi sâu vào nội dung môn học , phần lớn thời gian trên lớp làm bài thực hành mất rồi .
thầy giảng khá hay .
để sinh viên tự nghiên cứu quá nhiều .
nhiệt tình và quan tâm đên sinh viên hơn .
bài tập hơi khó .
thầy dạy rất nhiệt tình , hay và dễ hiểu .
giảng viên dạy nhiệt tình , tận tình giúp đỡ .
tuy nhiên thầy chưa nhấn mạnh công thức môn học cùng với việc thầy giảng những ví dụ quá nhanh , ví dụ đầu tiên khá khó , nên em chưa thể nắm kịp những kiến thức mới .
nhiệt tình giúp đỡ sinh viên và tạo sinh viên có nơi để nâng cao kỹ năng lập trình .
thầy vui tính nà , nhiệt tình , cách giảng dạy dễ hiểu !
giảng viên vui vẻ , tận tâm .
cần hướng dẫn sinh viên ôn tập .
giảng viên dạy kỹ , dạy sâu .
thầy chỉ bảo sinh viên tận tình .
nên khắc phục thái độ của giảng viên .
nếu có thể , xin thầy cho chúng em những bài tập có đáp án .
và còn rất nhiều vấn đề khác .
thầy cung cấp nhiều thông tin hay , hữu ích đối với đồ án .
thầy cô giáo dạy rất nhiệt tình và vui vẻ .
do học kỳ này em không thể đến lớp học môn này , nên em không thể đưa ra ý kiến gì thêm .
không nên để xảy ra lỗi trong yêu cầu thực hành , không thực hành phần nào chưa học lý thuyết .
thầy wzjwz21 truyền đạt cả lớp học không ai hiểu là thầy đang dạy gì !
bài giảng không thu hút được học sinh .
cần phân chia hai giảng viên cho từng dãy bàn để tăng khả năng tương tác với sinh viên .
thời gian học thoải mái .
giáo viên giảng dạy tận tình và cho làm nhiều bài tập .
nhiệt tình , luôn giúp đỡ sinh viên khi sinh viên có thắc mắc .
thời gian đi dạy trễ .
tận tâm , đúng giờ .
dạy khó hiểu .
thầy hướng dẫn thực hành chi tiết .
tạo điều kiện cho học sinh phát biểu .
thầy hay khó chịu , không tận tâm , nhiệt tình .
thầy đi dạy đầy đủ .
cô cho làm đồ án .
giáo viên dạy nhanh quá theo không kịp .
giảng viên tận tâm nhiệt tình !
học tập hơi khô khan , cô cần ôn tập thi sát đề thêm chút nữa ạ coloncolon .
chào thầy fraction cô !
nhiệt tình , tạo hứng thú học tập .
nên có nhiều tiết thực hành hơn .
slide bài học rất ư là khó nắm bắt , code trong slide vẫn còn chỗ sai .
nghỉ rất nhiều , đa phần những buổi nghỉ là do sinh viên chờ 30 phút không thấy thầy lên mà giải tán .
giảng dạy cho sinh viên rất nhiệt tình .
giảng viên dạy lý thuyết và thực hành cần thống nhất với nhau về nội dung đã được giảng dạy qua mỗi tuần , tránh trường hợp thực hành trước khi học lý thuyết .
cần kết hợp học với hành .
giảng viên cực kỳ tận tâm , nhiệt tình , giảng dạy rất dễ hiểu và rất thú vị tuy rằng đây là môn khô khan , khó hiểu .
thầy dạy rất dễ hiểu , bài tập nhiều .
nên đưa ra các vấn đề thường gặp .
cô hướng dẫn về cách thuyết trình rất hay .
cô dạy hay nhiệt tình .
giảng dạy ngắn gọc , dễ hiểu , nhiệt tình .
bài tập cho quá khó .
giảng viên nên ra thêm bài tập .
giảng viên quá nhiệt tình .
giáo viên hướng dẫn cho code sai , hướng dẫn viết code ít , không đáp ứng được câu hỏi của học sinh .
thầy nhiệt tình , giảng chi tiết , có quan tâm đến sinh viên .
thầy không quan tâm đến việc học của sinh viên , nhiệm vụ của thầy là lên lớp đọc slide cho các bạn khác nên trình trạng sinh viên nghỉ rất nhiều .
môn này gắn với thực tế nhiều nên có những các tương tác trực tiếp với nhau .
cô tận tâm , nhiệt tình , sẵn sàng giảng lại bài cho lớp khi có chỗ khó hiểu .
tài liệu cho kết quả nhưng có cái đúng cái sai làm hoang mang cho việc tự học tại nhà .
chỉ lên cho tự làm .
em cảm thấy sự tương quan giữa tiết học thực hành và lý thuyết chưa hợp lý lắm .
giảng viên rất nhiệt tình , thường xuyên trao đổi tài liệu qua website môn học .
thầy nhiệt tình năng động .
không có lời giải đầy đủ , học sinh không biết làm là coi như không biết làm từ đâu hết cuối .
cô rất thân thiện và nhiệt tình .
thầy rất tận tình , hướng dẫn cụ thể .
em học phân tích thiết kế cô wzjwz276 mà .
dạy dễ hiểu , cuốn hút .
tiết dạy sinh động , khả năng truyền đạt cao .
thầy dạy nhiệt tình dễ hiểu khá thoải mái hòa đồng với sinh viên .
thầy dạy nhiệt tình .
không đảm bảo giờ giảng dạy .
thầy day tốt .
phát âm không chuẩn .
như thầy lý thuyết , thầy cho chúng em tự tìm hiểu 3dsmax từ đầu kỳ nên cuối kỳ làm đồ án rất khỏe .
giảng viên rất tận tâm , nhiệt huyết , cô có khả năng truyền đặt cao , cách giảng dạy lôi cuốn , thu hút .
giảng viên tận tình , chu đáo , gần gũi sinh viên .
vui vẻ , cởi mở .
thầy giảng dạy rất có nguyên tắc .
nên học ở giảng đường sẽ thuận tiện hơn .
làm cho một phần học sinh ( chủ yếu khá và giỏi ) cảm thấy chán trong việc lên lớp .
cô dạy nhiệt tình , sẵn sàng giảng lại một phần nhiều lần .
cảm ơn thầy wzjwz291 rất nhiều .
thầy rất có tâm ạ !
có nhiều bài tập về nhà .
em có đăng ký học môn khác vào tiết sau và lúc nào cũng bị đi muộn .
đổi mới hình thức kiểm tra , đảm bảo tính chất thực hành của môn học .
cơ sở vật chất của trường còn khá kém và thiếu các hoạt động ngoại khóa .
một cuốn sách thật dày chỉ là một trong những tài liệu mà tụi em có thể tham khảo .
sự nhiệt tình của giảng viên trong quá trình giảng dạy .
giáo viên nên tập trung vào các vấn đề cần biết trên lớp để cho các sinh viên hiểu rõ hơn bài tập .
em xin chân thành cảm ơn !
dạy rất nhiệt tình , lớp sinh động , truyền đạt tốt .
có cho đề mẫu và bài tập để ôn tập .
giảng viên trả lời câu hỏi của sinh viên thiếu chuyên nghiệp ( qua loa , không đúng chủ đề ) .
chú trọng quá nhiều vào lý thuyết , ít bài tập .
nhưng ngoài điều đó ra thì giảng viên rất tốt .
nội dung bài giảng hay , phù hợp và truyền đạt nội dung bài kết hợp ví dụ tuyệt vời !
tận tình .
giảng viên thường không trả lời câu hỏi của sinh viền hoặc là khó chịu khi sinh viên hỏi bài .
bước vào lớp học cứ như " đi nhầm lớp " .
hay cho nghỉ .
không thấy giảng viên trên lớp .
chương trình hiện tại chia tới 2 lĩnh vực trong một môn học .
không chỉ truyền đạt đầy đủ kiến thức , thầy còn cho thêm sinh viên nhiều thông tin bổ ích khác .
giảng viên tận tâm , khả năng truyền đạt tốt .
những sinh viên đi học vào buổi đó không dự được thì sao có thể viết bài thu hoạch .
giảng viên kém nhiệt tình , nghỉ học một số buổi nhưng không thông báo trên daa .
kiến thức được học ở lý thuyết cần được áp dụng một cách thực tiễn vào thực hành .
hiện giờ , giảng viên đã nghỉ 2 tuần mà không báo trước .
không phản hồi câu hỏi cũng như tiếp thu ý kiến của sinh viên một cách nhiệt tình và thoả đáng .
cô nhiệt tình , có chia sẻ một số kinh nghiệm hữu ích trong ngành .
môi trường không đảm bảo an toàn cho sức khỏe .
giảng rất dễ hiểu , liên hệ thực tế nhiều .
thầy rất vui tính , hòa đồng với sinh viên từ đó truyền đạt khá dễ tiếp thu .
thầy nói tiếng anh còn hơi nhỏ .
cô dạy slide lý thuyết hơi nhanh .
chưa có slide tiếng việt .
thầy dạy nhiệt tình , chỗ nào lớp không hiểu thầy nhiệt tình giảng lại cho lớp .
em đã kết thúc một học kỳ ở đó !
điểm danh thường xuyên .
nội dụng môn học không liên quan đến đề thi .
mong giảng viên lưu tâm !
luôn giải đáp những thắc mắc sớm nhất có thể , mở thêm những buổi học ngoài tăng cường kiến thức .
giáo viên nên cho nhiều ví dụ nhỏ trên lớp hơn để chúng em dễ tiếp thu .
sinh viên rất khó nắm bắt những gì giảng viên viết và ghi chú trên bảng , phần lớn chỉ có thể giảng dạy bằng máy chiếu , dù tốc độ không quá nhanh nhưng cũng chỉ là những dòng chữ lướt qua , khi về nhà lại phải tự mày mò học lại từ đầu tuy nói rằng nhiệm vụ của sinh viên là phải tìm hiểu bài trước khi đến lớp nhưng với việc giảng dạy trong một giảng đường rộng lớn đã khiến vai trò hỗ trợ của giảng viên trở nên mờ nhạt .
vui tính , năng nổ , dễ dàng tiếp cận sinh viên , cách dạy có hiệu quả .
cần giảng dạy theo slide tiếng việt hoặc giảng viên cần chú trọng dịch và giải thích hơn vì sinh viên cũng không giỏi tiếng anh nên khó tiếp thu .
giá tiền tín chỉ thực hành theo hình thức 2 cao hơn , số buổi học ít hơn .
có các phương pháp dạy tốt .
giảng viên tận tâm , giảng dạy hiệu quả , có trao đổi và thảo luận trên moodle .
bổ sung thêm các trang thiết bị để đáp ứng nhu cầu môn học và cải thiện phòng lab rộng rãi hơn .
cần hỗ trọ nhiều máy thực hành hơn cho môn mạch số .
rất tán thành việc giảng viên liên hệ với doanh nghiệp để sinh viên đến tìm hiểu , thực tập về nội dung môn học cũng như có thêm nhiều kinh nghiệm bổ ích .
phòng máy chất lượng kém , rất chậm , liên tục mất điện trong quá trình thực hành .
giảng kỹ , hay .
cô dạy tâm huyết và nhiệt tình .
thầy chỉ dạy rất tận tình , hiền .
thêm nhiều bài tập về nhà .
nếu có , em nghĩ mục tiêu môn học cần xác định rõ với sinh viên trước khi bắt đầu , em cảm ơn ạ !
phòng học thiếu quạt .
giáo viên dạy lớp wzjwz315 không phải là cô wzjwz316 .
thầy nên dạy nhiều hơn , nên dạy kỹ lý thuyết hơn .
rất thích học thầy vì thầy dạy dễ hiểu , thẳng thắn , quyết đoán và dạy những thứ thực tế .
cô wzjwz92 rất tận tâm , nhiệt tình hướng dẫn khi sinh viên có thắc mắc , cô sẵn sàng ngồi lại sau giờ học để giải đáp tất cả thắc mắc của các bạn , dù có thể mất 1h .
em không có bất kỳ điều gì hài hòng .
quan tâm đến sinh viên .
thầy dạy hay slide chuẩn bị tốt .
nên nêu rõ mục đích , yêu cầu của môn học khi bắt đầu dạy , để sinh viên nắm được mục đích yêu cầu môn học .
tận tình với sinh viên , dễ hiểu bài .
giảng viên chưa có khả năng truyền đạt , kinh nghiệm đứng lớp chưa có !
sử dụng slide nguyên bản tiếng anh .
thầy giảng rất kỹ từng bài tập .
thầy hay chảy mồ hôi nhìn có cảm giác nóng nực dễ sợ luôn .
cô rất tận tình , quan tâm đến sinh viên .
giảng viên phải đảm bảo giờ lên lớp .
giảng viên vui vẻ hòa đồng .
cách dạy của thầy như cưỡi ngựa xem hoa , 15 phút giảng xong một bài .
thầy dạy khó hiểu .
có thể vận dụng được các kiến thức đã học để thiết kế , chế tạo , tính toán .
cô rất hòa đồng và nhiệt huyết với học sinh .
thầy không thông báo rõ cho sinh viên về nội dung làm chiếm bao nhiêu .
giảng bài tập nhiệt tình .
giáo viên bám sát kiến thức .
thầy dạy hay và bài tập hay nâng cao kỹ năng lập trình cho sinh viên , bổ sung kiến thức cần thiết .
nhiệt tình , truyền đạt tốt , hướng dẫn tận tình .
giọng điệu khi nói hơi nhanh khó nghe , khả năng truyền đạt chưa tốt .
nhiệt huyết .
bài tập thực hành thường đi trước nội dung lý thuyết được học .
tuy nhiên môn học được giảng bằng tiếng anh nên em cũng không nắm được hết nội dung thầy giảng .
cảm ơn thầy đã sửa lỗi khi cài vmware giúp em colonsmallsmile .
tận tâm , dễ hiểu , nhiệt tình .
cũng hài lòng .
cách làm bài của thầy dễ hiểu rõ ràng .
thầy dạy rất nhiệt tình , thầy kiêm luôn giáo viên thực hành .
dạy buồn ngủ , khó hiểu .
thầy dạy rất vui và hiệu quả !
phương pháp dạy hay , tân tâm , nhiệt tình .
thầy nhiệt tình và dễ thương , giúp em tìm tòi và hiểu những cái không có trong sách , nhờ thầy ôn tập mà em đã có đủ kiến thức để làm bài thi và có kiến thức căn bản sau này .
thầy dạy nhiệt tình , nhiều bài tập , dễ hiểu .
cô giảng rất tuyệt , cô rất nhiệt tình hướng dẫn tất cả các bạn trong lớp , vui tính .
cho những bài tập bổ ích giúp sinh viên nắm rõ được kiến thức của môn học .
quan tâm giúp đỡ và luôn nhiệt tình khi học sinh hỏi bài .
dạy khá chuyên cần .
cô giao bài tập nhiệt tình .
giáo viên dạy rất hay , tạo niềm vui cho sinh viên .
thầy vui tính , dạy dễ hiểu .
chất giọng của cô đều đều dễ gây buồn ngủ , slide bài giảng chưa logic .
cần thông báo rõ hình thức đánh giá môn học một cách thống nhất .
khuyên răn sinh viên , đặt vấn đề tốt cho một giải pháp .
cách truyền đạt của giảng viên chưa tốt .
giáo viên tận tình chỉ bảo .
giờ giấc không đảm bảo .
đôi chỗ vẫn khó hiểu .
giảng dạy đúng giờ và nhiệt tình .
giảng viên nhiệt tình , tận tâm , bài giảng thu hút , dễ hiểu .
hiện nay trong phòng lab số lượng kit học bị hư hỏng nhiều .
giảng dạy hiệu quả , tích cực trong tiết học .
dạy hay , nhiệt tình .
giảng viên có tâm huyết .
giảng viên tận tâm , nhiệt tình hỗ trợ sinh viên học tập , làm đồ án .
nhiều khi không hiểu thầy đang nói cái gì colondoublesurprise .
trang bị thêm nhiều thiết bị mạng hơn nữa để thực hành !
quá theo sách .
cô dạy dễ hiểu và vui quá trời .
trong quá trình giảng dạy giảng viên luôn nhiệt tình với sinh viên .
giảng viên thường cho nghỉ không lý do , cả lớp lên ngồi đợi rất lâu rồi có người lên thay giáo viên báo nghỉ hoặc thường xuyên đi trễ trên 30 phút với lý do " kẹt xe " .
số lượng bài tập chưa nhiều .
truyền đạt bài dễ tiếp thu .
dạy hay dot giúp học sinh tiếp thu .
thưa , những tài liệu thầy đưa ra đủ để em có thể tự hoàn thành đồ án riêng mình .
buổi nào cũng đều dài quá mức cần thiết gây mệt mỏi .
giáo viên dạy nhiệt tình và hài hước .
khi cô dạy luôn cuốn hút sinh viên .
giảng viên cho nhiều ví dụ , bài tập minh họa cho sinh viên .
cách trình bày bài giảng của thầy rất hay , dễ hiểu và dễ tiếp thu đối với sinh viên .
khả năng truyền đạt chưa ổn .
thầy dạy rất nhiệt tình và tận tâm .
giáo viên lên lớp đúng giờ và phát âm khá chuẩn .
vui vẻ hòa đồng .
thời gian thực hành tập trung chưa phù hợp , bị trùng với các giờ với các môn học khác .
nội dung kiến thức được đảm bảo .
dụng cụ học tập còn thiếu , không đảm bảo cho sinh viên tập luyện .
sửa lại một số máy bị hư chuột , chuột rất khó di chuyển , gây khó khăn cho việc thực hành .
đề khó colonbigsmile .
về chuyên môn thì khỏi chê vào đâu cả .
thầy dạy còn chưa rõ .
cô nhiệt tình giảng dạy .
mong thầy dạy đúng số tiết mà môn đó quy định .
thầy nhiệt tâm và rất cởi mở .
thầy không cho lớp ôn tập nội dung thi ở kỳ kiểm tra giữa kỳ và cả thi cuối kỳ .
tài liệu giảng dạy cần bổ sung .
tuy nhiên truyền đạt hơi khó hiểu cho sinh viên .
hình thức thực hiện chưa chuyên nghiệp và máy móc .
cần cho bài tập sau mỗi ngày học .
có nhiều cái mới khi học môn của thầy .
visual studio của các máy trong phòng máy đã hết hạn .
cô giảng với giọng quá nhỏ chả nghe gì cả .
cung cấp tài liệu tham khảo tốt .
không hợp với cách giảng dạy .
cần tìm ra những phương pháp giảng dạy tốt hơn để sinh viên chúng em hiểu bài và nhớ lâu hơn .
giảng viên nhiệt tình hướng dẫn học , giải các bài tập khó .
không khí lớp thoải mái , tạo động lực phát biểu , góp ý kiển .
khá tốt .
giáo viên giảng nhanh quá , em chép bài không kịp và không kịp hiểu .
thầy rất dễ thương , vui vẻ .
máy chiếu phòng học rất rất rất tệ !
thầy không đảm bảo lên lớp đúng giờ , có bữa nghỉ mà cũng không báo trước cho sinh viên hay thông báo nghỉ .
em rất thích cách dạy và tận tình giúp đỡ từng sinh viên của thầy .
thầy có phương pháp chấm bài hay , tuy khó nhưng rất bổ ích cho sinh viên .
mặc dù thầy rất nhiệt tình nhưng lượng kiến thức thầy truyền đạt chúng em không tiếp thu được một cách hiệu quả .
chưa hài lòng .
thầy tận tâm vì sinh viên .
thầy dạy kỹ , tận tâm với sinh viên , thường xuyên trao đổi với sinh viên ngoài giờ .
điều này gây lên sự chênh lệch rõ rệt về trình độ anh văn trong lớp .
cô dạy còn hơi nhanh hơi thuần lý thuyết .
cho nhiều bài tập nhưng không giải , sinh viên chỉ biết làm mà không biết mình làm đúng hay không .
giờ lên lớp thời gian đầu là dành cho seminar , 30 - 45 phút còn lại sau khi seminar giảng viên lại cho làm bài tập thực hành , sinh viên tự làm , giảng viên không hướng dẫn gì thêm và làm việc riêng .
nếu được thì em nghĩ thầy nên có bài sửa sau mỗi ngày deadline thực hành vì môn mạng máy tính rất khó nắm bắt .
cô truyền đạt bài giảng rất tốt .
cô dạy rất hay , cho bài tập ứng dụng nhiều vào thực tiễn .
giảng dễ hiểu và vui tính , thân thiện .
nội dung truyền đạt của thầy không chỉ về kiến thức mà còn về cách sống .
giảng viên thường xuyên nghỉ không báo trước .
giảng viên có tâm huyết , khả năng truyền đạt đến học sinh cao .
thầy dạy dễ hiểu , rất nhiệt tình trả lời giải đáp của sinh viên .
giảng viên tích cực giải đề các năm .
trong khi cô giảng bài thì lớp còn ồn nên khó để tập trung nghe giảng , mong cô dùng micro để giảng bài và nói to hơn ạ .
giáo viên tận tâm , giải đáp những thắc mắc của học sinh , cực kỳ linh động .
ngôn từ trong phương pháp giảng dạy gần gũi với sinh viên .
lan man và hơi khó hiểu .
thầy rất nhiệt tình và dạy dễ hiểu .
may mắn cho các sinh viên sau này không còn làm việc với giảng viên này .
cô wzjwz226 rất tâm huyết với sinh viên , tận tâm , giảng bài có hiệu quả .
cô rất dễ thương , dạy dễ hiểu .
phòng thực hành về mạng cần có nhiều trang thiết bị về mạng hơn để sinh viên có thể thực hành trên máy móc chứ không phải học thông qua các phần mềm .
cần cho sinh viên làm hoạt động nhóm nhiều hơn và mở rộng nâng cao kiến thức cho sinh viên nhiều hơn nữa .
thầy nhiệt tình , tận tụy , vui vẻ .
thầy rất nghiêm khắc , là một người thầy rất giỏi .
do học chung với các anh chị khoá 2011 , một phần nhỏ là khoá 2012 , các anh chị quá ồn ào , ồn ào không chịu nổi mặc dù đã nhắc nhở nhiều lần .
lý do doubledot vào 2 tuần cuối kỳ , sinh viên phải làm đồ án rất nhiều môn , phải ôn thi .
thầy giảng rất nhiệt tình , cặn kẽ .
giảng viên chưa truyền đạt tốt cho sinh viên và thái độ ban đầu chưa tốt .
cô dạy nhiệt tình , kiến thức sâu và rộng , liên hệ thực tiễn cụ thể .
thầy cung cấp những thông tin rất mới và rất có ích cho sinh viên cả về học tập và làm việc sau này !
em không có ý kiến gì cả .
giảng dạy tốt , nhiệt huyết với sinh viên .
thầy cho nhiều bài tập .
cô rất tận tình !
cảm thấy rất may mắn khi được học thầy .
thầy giảng dạy nhiệt tình và vui tính .
giảng viên quá nhiệt tình , hiểu sinh viên , thương sinh viên .
thầy vui tính , dạy dễ hiểu và tận tình .
giảng viên nghỉ dạy nhiều buổi , kiến thức truyền đạt cho sinh viên không nhiều .
có đảm bảo chương trình dạy .
nâng cao cơ sở vật chất giảng dạy .
giảng viên nên có kỹ năng sư phạm tốt hơn .
cô rất tận tâm , nhiệt huyết , thân thiện , tạo không gian học rất thoải mái .
thiếu thông tin , tài liệu về môn học .
chưa ôn tập được nhiều kiến thức cơ bản của anh văn 1 .
học sinh yêu cầu giảng lại không giảng lại và bảo về tự xem lại .
thầy dạy tận tâm .
cần giảng viên nói to rõ , làm cho tiết học thêm sôi động , hấp dẫn .
cô rất tuyệt , giảng lý thuyết và bài tập siêu kỹ , giải đáp thắc mắc của sinh viên cực nhanh vì chi tiết .
cô dạy vui vẻ nhiệt tình , giúp em có hứng học môn anh văn hơn .
cô rất vui tính .
số lượng bài tập tại lớp mỗi buổi khá nhiều , em mong thầy có thể giảm bớt 2 - 3 bài .
giáo viên giảng dạy kỹ từng phần .
cô cũng khuyến khích seminar để tăng khả năng sinh bày của sinh viên , trong quá trình trình bày hoặc xây dựng nội dung trình bày cô luôn tận tình giúp đỡ nếu có khó khăn từ phía sinh viên đó .
đưa sinh viên đi tham quan thực tế về các doanh nghiệp .
giao tiếp nhiều hơn .
khiến cho chúng em vừa đói lại vừa mệt , kiến thức thầy nói thật đáng để chúng em ghi nhận nhưng đói và mệt thì làm sao chúng em tiếp thu và thực hiện nổi .
giải thích được rõ vấn đề .
không có ý kiến gì !
thời lượng học lý thuyết của môn học ngắn , dễ bị ảnh hưởng khi giảng viên đến trễ hay tham gia các buổi họp .
giảng viên rất tôn trọng sinh viên , hướng dẫn tận tình cho sinh viên cách học và ôn tập cuối kỳ , ngoài ra còn hướng dẫn chi tiết cho sinh viên về đồ án tốt nghiệp .
không có sách dạy chi tiết về môn học nên học rất khó hiểu , cần có tài liều hướng dẫn cụ thể chi tiết , mong nhà trường viết thêm sách cho sinh viên .
nghỉ học nhiều , vào lớp trễ .
hi vọng thầy có thể cải thiện kỹ năng truyền đạt hơn .
sinh viên cần đi học chăm nghe thầy giảng và làm bài tập thầy cho .
thầy chỉ dạy nhiệt tình những chỗ sinh viên chưa nắm rõ .
ra bài tập vừa phải thôi và phải chữa bài .
dậy nhiệt tình , dễ tính .
thầy có thể giới thiệu cho bọn em những cuốn sách có nội dung đầy đủ và phù hợp với nội dung của chương trình nhà trường đề ra .
giảng viên khả năng truyền đạt tốt .
giáo viên giảng dạy nhiệt tình , tạo được hứng thú cho sinh viên .
giảng viên không đưa các bài giảng lên hệ thống courses .
thầy dạy hơi gây buồn ngủ .
thiếu trang bị , dụng cụ thực hành cần thiết , không đáp ứng đủ thời gian giảng dạy do vắng tiết .
cô tận tình , nhiệt tình trong công việc .
thực hành không liên quan gì đến lý thuyết .
giảng viên nói quá nhanh .
đề nghị giảng viên sử dụng hiệu quả hơn kênh moodle để nâng cao chất lượng giảng dạy .
khả năng truyền đạt của giảng viên chưa được tốt .
thầy rất dễ chịu .
thầy nên vui vẻ giải đáp thắc mắc khi học sinh hỏi , bớt càu nhàu .
cung cấp cho sinh viên biết được mục đích và công dụng thực tiễn của môn học vào thực tế nghề nghiệp , thêm các ví dụ liên quan tới cách áp dụng môn học vào nghề nghiệp tương lai chứ không dừng ở việc lấy ví dụ cho bài giảng .
tuy nhiên ai hỏi thì cô trả lời nhiệt tình .
giải chi tiết các bài tập , tiếp thu bài rất nhanh trong giờ giảng của thầy .
cố gắng tạo mọi điều kiện để sinh viên hoạt động nâng cao kỹ năng .
cô dạy hơi khó hiểu , phức tạp hóa vấn đề .
cần đưa ra nhìu ví dụ , bài tập cộng bài giảng đi theo .
thầy dạy tận tình .
câu văn trong bài giảng khó hiểu , không diễn đạt rõ ràng ý nghĩa .
bản thân thầy dạy thực hành mà 3 tuần học liền tương đương 1dot5 tháng mà thầy vẫn không làm được yêu cầu cơ bản của môn học , đó là kết nối oracle trên 2 máy .
thầy giảng hơi khó hiểu , thầy cần chủ động mở nhiều cuộc tranh luận với sinh viên .
giảng hơi nhanh .
giáo viên tận tâm , công minh .
những đề bài tập của thầy rất hay , rất ấn tượng !
làm thầy thì có tâm chút đi ạ .
có những ví dụ sinh động , dễ hiểu .
giảng viên có nhiều kinh nghiệm chuyên môn .
người thậy nhiệt huyết dù học sinh không đi học đầy đủ .
cô không cung cấp đáp án bài tập trên moodle .
cách giảng đôi lúc ( vài buổi ) còn gây buồn ngủ , chưa thu hút ( có thể là do bài giảng nhiều lý thuyết mới ) .
giảng viên có chuyên môn cao .
giảng viên đảm bảo thời gian lên lớp tốt , chấm điểm công bằng .
đây là một thực hành và là một môn khó , có số tín chỉ bằng 2 lý thuyết nên giảng viên cần giảng một cách khái quát về bài học trước để sinh viên về nhà có thể tự thực hành , chứ chiếu đề lên và bắt sinh viên làm thì bị trống kiến thức .
giảng và giải bài quá nhanh .
giảng dạy tận tình .
slide chưa đẹp lắm .
chưa có nhiều trao đổi , tương tác với sinh viên trên các diễn đàn .
các bài tập , ví dụ cần đi liền với thực tiễn công việc sau này chứ không phải là các ví dụ như doubledot viết chương trình số phức , số thực , vẽ tam giác .
thiếu các thiết bị chạy hệ điều hành windows phone , ios , android cho sinh viên thực hành .
phương pháp giảng dạy tiên tiến , giờ học vui .
cô sửa bài theo nhiều cách .
nhiều khi thầy nghỉ không báo trước colonsad .
thay vì ngồi chờ chấm điểm như đi thi thực hành .
thầy giảng bài tập chưa hay .
chuẩn bị bài giảng kỹ càng .
em phải nói thật thầy dạy hơi buồn ngủ .
giảng viên giảng dạy một cách rất khó hiểu , khó tiếp thu và rất dễ ngủ .
chương trình dạy không đem nhiều lợi ích .
cô giảng dạy dễ hiểu , nhiệt tình , luôn trả lời nhiệt tình câu hỏi của sinh viên đặt ra .
điểm danh học sinh đi học .
giảng viên có nhiều kinh nghiệm .
nhiệt tình vui vẻ nói chung ra rất tốt .
giảng viên nhiệt tình ( và xinh ) .
hơi cứng nhắc trong vấn đề này .
cô giáo dạy tiếng anh nói tiếng anh rất nhỏ và khó nghe nếu nói bằng micro hơn nữa cách dạy của cô khiến cho sinh viên không thể nào không buồn ngủ vì nó rất rất nhàm chán .
thầy nhiệt tình trong giảng dạy .
có ứng dụng thực tiễn thích hợp !
giảng viên dạy rất nhiệt tình và rất có tâm .
thầy dạy hơi nhanh một chút .
hầu hết là để sinh viên tự làm cũng như giao hoàn toàn cho lớp trưởng .
giảng viên dạy hơi buồn ngủ .
tận tâm , có kế hoạch .
tệ .
dạy nhiệt tình , nhiệt huyết , thân thiện với sinh viên .
nhiệt tình , kiến thức rộng , truyền cảm hứng .
giảng viên nhiệt tình , giảng thêm kiến thức bên ngoài , cũng như bài tập thêm cho sinh viên mở rộng .
thầy dạy vui tính , tận tâm với sinh viên .
nên giảng cho học sinh kỹ hơn nữa .
bài tập nên mang tính bắt buộc và cho điểm cộng thì sẽ tạo được động lực cũng như hứng thú cho sinh viên hơn .
cô cho bài nhiều .
kiểm tra bài cũ .
khả năng truyền đạt của giảng viên chưa hiệu quả và có phần khó hiểu .
kiến thức giảng viên chưa sâu , chưa dạy đúng trọng tâm , có những phần rất cơ bản nhưng giảng viên chưa nắm vững .
phần mềm phục vụ cho phần thực hành không được cài đặt đầy đủ trên tất cả các máy tính .
giảng viên tích cực hỗ trợ sinh viên , truyền đạt hiệu quả .
cơ sở vật chất chưa tốt để nghe tiếng anh .
giảng viên dạy hơi nhanh .
lớp học của cô wzjwz25 có đặc điểm là trình độ tiếng anh quá chênh lệch giữa cách sinh viên trong cùng một lớp .
phương pháp dạy không phù hợp .
hoạt động nhóm quá nhiều dẫn đến mất thời gian .
thầy nên cung cấp đầy đủ slide để sinh viên có thể học tập dễ dàng hơn .
thầy giáo lên lớp đúng giờ .
môn học cần đưa nhiều hơn bài tập để sinh viên có thể nắm bắt các cách xử lý cũng như các cách thực hiện cho một bài giảng .
không cho sinh viên nhiều kiến thức .
giảng viên sử dụng thời gian lên lớp không hiểu quả dẫn đến việc dạy lố giờ , dạy bù quá nhiều .
giảng viên không giảng mà chỉ đưa slide cho sinh viên tự đọc .
máy chiếu trong phòng học quá mờ khiến sinh viên không nhìn rõ nội dung khi trình chiếu !
dạy hời hợt không tập trung , nhiều vấn đề về kiến thức của sinh viên không giải quyết hoặc chưa đưa ra được cách giải quyết hay .
thầy dạy dễ hiểu , gần gũi với sinh viên .
không quen với giọng của thầy , có thể vì chưa quen nhanh được , nên đôi lúc hơi khó hiểu .
rất quan tâm .
tụi bạn em nó nói hỏi bài thầy thì mặt thầy có gì đó nghiêm trọng nhưng đối với em có bao giờ chuyện đó xảy ra , thầy nói chuyện rất là thật cái nào thầy chưa biết là thầy nói chưa biết ngay , thầy dạy xuất sắc 1 giáo viên trẻ quá tuyệt vời .
thường xuyên gửi bài lên mạng .
giảng bài cần chi tiết và rõ ràng hơn .
cải thiện chất lượng các phòng máy và kết nối mạng .
giảng viên chưa đảm bảo được ngày giờ học dẫn tới lớp học chậm và lệch so với giảng viên thực hành .
môn này em học cải thiện nhưng mà nhà trường hủy môn em xong đăng tự ý đổi lớp lại , em không biết em không đi học nên chắc chắn em rớt .
giảng viên truyền đạt được ý hiểu đến sinh viên .
thầy có hệ thống lại kiến thức rõ ràng , giúp sinh viên tiếp thu tốt hơn .
có bám sát chương trình dạy .
đào tạo thêm về cơ chế giảng dạy .
thầy giảng dạy đầy đủ không bỏ sót kiến thức .
tôi rất hài lòng .
thầy wzjwz245 nói nhỏ .
mong nhà trường nâng cấp thêm cho phòng máy thực hành .
và quá gấp gáp .
thầy nhiệt tình , giúp đỡ sinh viên hiệu quả .
chưa đảm bảo giờ lên lớp .
kiến thức .
nhiệt tình , tạo cách chủ động cho học sinh tiếp cận với môn học .
mình cũng ít đi học , nên chả biết lắm , đi được nửa kỳ , thấy dạy chán quá nên thôi .
cho học sinh thuyết trình , chủ động .
phần pl fraction sql , quản lý , phân quyền .
chưa nói đến sinh viên tự tra .
giảng viên cần trau dồi thêm khả năng truyền đạt bài giảng .
giảng rất nhiệt tình .
cô giảng dễ hiểu , đủ nội dung bài học .
theo em nghĩ là quá nhiều cho 2 tín chỉ .
luôn cập nhật kiến thức mới .
thầy giảng hơi khó hiểu .
thân thiện vui tính .
lên lớp đầy đủ , dạy nhiều cái mới .
thầy vui tính , nhiệt tình , hay cười .
cô lên lớp đúng giờ .
ứng dụng thực tế vào giảng dạy nhiều , tạo cho sinh viên hình dung việc học tập sẽ làm được gì khi ra trường .
cách dạy của giáo viên hiệu quả .
giảng viên dạy toàn diện các kỹ năng trong tiếng anh , cách dạy linh hoạt , sôi nổi .
vui vẻ hòa đồng , tận tâm giảng dạy .
có nhiều hoạt động đan xen trong giờ học trên lớp , giúp sinh viên có tinh thần tự giác học tập .
giáo viên giảng bài làm cho sinh viên hứng thú và dễ tiếp thu .
đi học xa quá ạ , mong trường có kế hoạch nào đó cho sinh viên học thể dục bên nhân văn đi bộ cho gần ạ !
thầy phân tích sâu sắc các vấn đề .
giảng viên nên tận tình hơn , giúp sinh viên có cách học tốt hơn .
rất không hài lòng với năng lực của mình không thể được phát huy .
ít cho nghe .
có nhiều bài tập .
cho nhiều bài tập để rèn luyện .
thầy nhiệt huyết tận tâm .
thầy giảng bài .
điều em hài lòng nhất đó là giảng viên giảng bài rất dễ hiểu và lưu ý được những lỗi thường xảy ra khi làm bài tập .
nhiều nhóm chưa chuẩn bị kỹ về vấn đề tìm hiểu .
thầy dạy rất vui , kiến thức dầy đủ .
hình thức tạo nhóm không hiệu quả .
lý do doubledot " thầy quên " .
khá khó hiểu .
truyền đạt .
thiết kế bài giảng lại , dễ hiểu và cuốn hút hơn .
thầy rất nhiệt tình trong việc giảng dạy trên lớp , luôn đến lớp đúng giờ và tận tâm đến từng học sinh để trao đổi về bài tập cũng như thường xuyên cho bài tập rèn luyện thêm .
cần bám sát đề thi hơn .
cần cho nhiều dạng bài tập hơn .
thầy dạy rất hay và dễ hiểu , hầu như mọi thắc mắc đều không cần hỏi thầy vẫn trả lời .
đặc biệt cần thông tin cụ thể về những dụng cụ nào nhà trường phải có trách nhiệm cấp cho sinh viên và giảng viên , ví dụ như có trường hợp bút lông viết bảng xài qua vài học kỳ đã khô hết mực , bút mờ không viết được nhưng giảng viên và sinh viên không biết đến đâu để đổi hay thay bút mới nên dẫn đến có giảng viên đành nói chay , không ghi chép được gì , hoặc phải tự đi mua bút viết bảng mới để viết .
ôm đồm quá nhiều kỳ vọng .
cần làm nhiều bài tập hơn là lý thuyết khô cứng khó hiểu dẫn đến nhiều sinh viên hoang mang khi gặp bài tập trong đề thi .
dạy hay , đầy đủ .
cô rất nhiệt tình vui tính !
nhiệt tình với sinh viên , bài giảng tốt .
cô giảng dạy nhiệt tình , giải đáp thắc mắc cho sinh viên nhanh chóng , kiên nhẫn giải thích cho sinh viên .
giảng viên gây hứng thú cho sinh viên với bài giảng của mình , vui vẻ , thân thiện với sinh viên .
nên có những bài tập nhỏ bám sát với lý thuyết .
thầy dạy còn hơi buồn ngủ colonsmile .
sau đó sinh viên phải đi học bù , gây ra tình trạng trùng giờ cho nhiều sinh viên , mong cô sớm khắc phục .
thầy dạy rất tốt , em cho 10 điểm .
cô giảng hay , có ví dụ dễ hiểu , có làm mẫu bài tập , nhiệt tình .
tài liệu nên cấp một lần trong đầu môn học , tránh trường hợp học rồi mới đưa tài liệu gây khó khăn cho sinh viên .
nâng cấp hệ thống mạng và máy tính .
thầy dậy rất nhiệt tình !
khi gặp vấn đề sinh viên biết được cách sử dụng các phương thức hàm nào .
không biết cô wzjwz327 là ai ?
thầy dạy dễ hiểu , sát với thực tế , gần gũi với sinh viên .
đươc biết nhiều cái mới lạ .
tuyệt !
sau mỗi giờ học cũng có bài tập làm sinh viên rất nản .
sau những buổi nghỉ tết hay nghỉ lễ , thầy nên thông báo buổi học trên web môn học để sinh viên có thể đi học đúng buổi .
thầy dạy hay , giảng bài dễ hiểu .
dạy chậm về kiến thức , chưa hoàn tất chuyển c sang cplusplus .
em nghĩ cần có feedback từ phía thầy , hoặc có sự so sánh giữa các bạn trong lớp với nhau .
thường xuyên nhắc lại nội dung buổi trước khi bắt đầu buổi học .
luôn trả lời những thắc mắc của sinh viên , dạy tận tình .
có nhiều ý tưởng cho tiết học thêm sinh động .
không đồng bộ kiến thức với giáo viên lý thuyết .
nội dung kiểm tra cần bao phủ hết nội dung môn học .
giảng viên nên kiểm tra sức học của từng bạn sinh viên riêng biệt thay vì kiếm điểm quá trình lấy từ hoạt động của nhóm vì nhóm chỉ có một vài bạn hoạt động còn các bạn còn lại đa số là ăn theo , có bạn ít thậm chí là không hoạt động và nhiều lần kéo điểm của nhóm xuống do các bạn hoat động năng nổ kiếm được .
giảng viên không đảm bảo thời gian lên lớp , nghỉ dạy không thông báo trước và thường đến trễ .
thầy hay nghỉ dạy mà không có thông báo trước nhiều lần .
bám sát thực tiễn .
thầy nên cho nhiều bài tập về nhà .
giảng viên tập trung quá nhiều vào điện thoại trong giờ lên lớp .
gần thi không dặn gì , hỏi tới mới trả lời .
những bài tập , đồ án thầy đưa ra rất hay và giúp sinh viên rèn luyện kiến thức rất tốt .
thầy rất nhiệt tình , giảng bài chi tiết , rất quan tâm đến sinh viên và nói rất nhẹ nhàng .
trên đây là ý kiến về các vấn đề em nhận ra sau khi học .
hy vọng kỳ sau bộ môn anh văn cải tiến phương pháp dạy , và giáo trình , cho sinh viên nghe nói nhiều hơn , đôi khi bảo sinh viên dịch một đoạn để kiểm tra từ vựng , em thấy giáo viên cũng thương cho sinh viên thảo thuận cặp để nói , nhưng thật sự các bạn không biết nói gì , ngoài việc dịch tiếng việt ghép nghĩa tiếng anh !
nếu như thế thì giáo viên lý thuyết có thể đưa bài thực hành cho sinh viên làm mà không cần đến giảng viên thực hành .
thời gian hiệu quả , giảng viên nhiệt tình .
sử dụng trang web trao đổi thảo luận trong lớp .
nên cho thi cuối kỳ bằng hình thức code trên máy , code giấy rất chán và không có tính thực tế !
thầy dạy hài hước , tận tâm trước các vấn đề về học tập cũng như việc làm của sinh viên .
có nhiều bài nói hay .
thầy dạy kỹ từng phần của bài học giúp em dễ hiểu bài nắm vững kiến thức .
giảng viên tận tâm , nhiệt tình , vui tính .
thầy giảng dạy tận tình .
phòng học nhỏ , không đủ máy , không kết nối mạng trong khi đây là phòng thực hành của khoa mạng máy tính .
hơi khó tính nhưng cái khó tính đó giúp ích cho em rất nhiều !
cô dạy kỹ , quan tâm nhiều cho sinh viên .
thầy wzjwz310 có cách dạy dành cho những người chủ động và đam mê trong học tập , những người ham học hỏi , tìm hiểu , đam mê ( còn những bạn không có tinh thần hỏi thì sẽ khó học tốt được ) .
thầy giảng rất hay , dạy rất nhiệt tình .
giảng viên tận tâm , nhiệt tình dạy học , giảng dễ hiểu , vui tính , hiền lành .
thầy wzjwz289 nên dạy thêm vài môn cho tụi em học .
phần thực hành môn này còn thiếu các thiết bị thực tế .
phương pháp giảng dạy .
thầy tận tâm , nhiệt tình giảng dạy .
cung cấp đầy đủ kiến thức và sắp xếp tài liệu gọn gàng giúp cho sinh viên dễ dàng tìm kiếm .
thầy dạy tốt , trọng tâm vào bài học .
giảng viên tận tâm , nhiệt tình , giảng dạy rất chi tiết nội dung môn học , các ví dụ sinh động , sát thực tế .
giảng viên đảm bảo giờ lên lớp và giảng dạy .
lớp học vui , giảng viên giảng dạy sáng tạo , dễ hiểu .
giảng viên nói tiếng anh khá khó nghe , nói nhỏ .
cô nên cho nhiều ví dụ hơn , giảng bài chậm hơn ạ !
cung cấp được nhiều kinh nghiệm hay trong việc học cũng như đi làm sau này .
không có đề cương cụ thể .
thầy cho bài tập và giải chi tiết , giảng dễ hiểu .
phòng máy , thiết bị mạng cần được đầu tư và vệ sinh , em thấy phòng máy quá bụi , cửa thì hở nên không mát , dẫn đến điều hòa mất tác dụng , lãng phí .
giảng viên tận tâm , nhiệt tình , có nhiều bài tập hay .
nên để sinh viên được tự vận động áp dụng lý thuyết vào thực hành .
cô không gây được hứng thú học cho sinh viên , đặc biệt là đối với môn khó thế này .
giảng khó hiểu .
thầy tận tâm , nhiệt tình , giảng kỹ bài học .
có nhiều ví dụ minh họa dễ hiểu .
dạy nhiệt tình , giỏi .
thầy dạy hơi khó hiểu .
cải thiện thiết bị lớp học doubledot máy chiếu , ổ điện , quạt .
vui vẻ , giảng dễ tiếp thu .
thầy wzjwz251 dạy rất nhiệt tình với sinh viên .
thầy wzjwz97 dạy quá dở .
cho học sinh tích cực thuyết trình bằng tiếng anh .
đem lại nhiều kiến thức qua môn học .
cô giảng dạy hay truyền đạt được kiến thức đến sinh viên .
nhiệt tình , tận tâm , truyền đạt và các ví dụ dễ hiểu .
nâng cấp cơ sở vật chất đặc biệt là loa , micro và mạng wifi .
chép hơi nhiều .
đảm bảo giờ dạy trên lớp đầy đủ , đúng giờ , tận tình .
em nghĩ nên thực hành nói nhiều hơn .
tốc độ giảng dạy tương đối cao .
cho các bài tập lớn để sinh viên có thể làm việc nhóm .
máy tính khó sử dụng .
giáo viên tận tâm và nhiệt tình giúp đỡ học sinh trong quá trình học tập .
thầy chưa bao quát được hết lớp nghe giảng .
giáo trình lỗi thời , quá hàn lâm , xa với thực tiễn .
thầy rất bận , hay quên .
sự nhiệt tình trả lời các câu hỏi của sinh viên , tài liệu được cung cấp đầy đủ rõ ràng .
chưa có nhiều kinh nghiệm trong giảng dạy .
không đánh giá đúng khả năng của học sinh .
dạy vui .
lớp chất lượng cao nhưng lại thiếu thiết bị .
đồng ý là làm bài tập nhiều sẽ tăng khả năng hiểu bài , tăng khả năng giải quyết bài toán .
truyền đạt kinh nghiệm thực tế .
nắm vững ngữ pháp và nâng cao được kỹ năng viết .
nếu được phòng thí nghiệm có thể có thêm các thiết bị thật để chạy và phát triển ứng dụng windows phone để các bạn biết điểm khác nhau giữa chạy thiết bị giả lập và thiết bị thật .
vui vẻ , tận tình , hoà đồng .
học được nhiều điều qua cách giảng dạy nhiệt tình của thầy .
em rất hài lòng về thầy , thầy rất tận tình giúp đỡ sinh viên , mọi thắc mắc luôn được trả lời đầy đủ .
thầy dạy chi tiết .
chép bài trên lớp giúp nhớ bài .
giảng viên rất vui tính .
giảng viên có khả năng truyền đạt và phương pháp giảng dạy dễ hiểu .
giáo viên dạy nhiệt tình quan tâm tới học sinh .
thay vì kiểm tra trên wecode thì cho làm trên lớp thì hay hơn .
em chỉ muốn thầy cô dạy nói nhiều hơn để ứng dụng được nhiều hơn .
thầy cho nhiều bài tập về nhà và có hướng dẫn giải .
chưa dạy cách để áp dụng môn học vào thực tiễn .
áp dụng thực tiễn cao !
những vấn đề cô nói thường nhanh , dài và khó hiểu .
thầy tận tình , giảng dạy hay , có nhiều ví dụ thực tế cho sinh viên dễ hiểu .
giáo viên giảng bài sinh động dễ tiếp thu .
cách thức truyền đạt của giáo viên .
nhiệt tình , chỉ bảo hết mình .
thầy rất nhiệt tình với lớp .
giáo viên dạy tận tâm , dễ hiểu , vui vẻ !
thầy rất hiền .
nội dung các bài thực hành cần thiết , được thầy thay đổi thích hợp với nội dung học .
cách dạy projectbase của thầy khá hay , tuy nhiên sinh viên phải mò rất nhiều mới có thể đạt được như mong muốn .
cho thêm bài tập về nhà , tốc độ giảng giải của thầy cần chậm hơn .
môn học cần có nhiều bài tập hơn nữa , cần nhiều giáo trình hơn nữa .
sự tận tình của thầy .
thầy dạy hay , tận tình , gần gũi với học sinh .
cho điểm rẻ .
rất thân thiện và nhiệt tình .
tài liệu học tập chưa được cập nhật đầy đủ .
theo dõi kỹ càng việc thực hành của sinh viên .
giáo viên nhiệt tình , vui tính .
giảng viên rất tận tình trong việc giảng dạy .
đề nghị nhà trường sửa hoặc bổ sung mới để việc thực hành có hiệu quả .
giảng bài với tốc độ nhanh quá , nhiều phần không theo kịp .
em không thể hình dung được gì từ slide của thầy .
làm nhóm chỉ nhóm trưởng và lớp trưởng phần công công việc .
giảng viên không hướng dẫn thực hành đầy đủ .
giảng viên có tương tác với giáo viên .
có một sô bài tập lớn hay , giúp bọn em rất nhiều .
giảng viên nhiệt tình , tận tâm .
nội dung bài học có phần sơ sài .
em muốn khi học môn này nên cho đồ án để áp dụng nhiều hơn vì em thấy môn này rất hay .
cảm ơn cô .
cập nhật , cập nhật !
cần giảng viên lên lớp thường xuyên hơn .
giảng viên nên dạy lại một vài kiến thức trước khi cho thực hành .
giảng nhanh , nói nhanh mà không biết rằng sinh viên chưa kịp hiểu được đến vấn đề đó .
thầy dạy rất nhiệt tình giúp sinh viên .
dạy từ cơ bản , theo logic , đến nâng cao .
giờ học trên lớp chưa thực sự hiệu quả .
nên giảm bớt số tiết trong một buổi .
giảng viên tạo hoạt động cho lớp tốt , nhiệt tình , tiết học thú vị .
khả năng truyền đạt dễ hiểu giúp sinh viên nắm vững kiến thức .
giảng viên nói tiếng anh khó nghe .
còn ít tài liệu tham khảo .
thầy ít giảng nội dung lý thuyết trên lớp .
đảm bảo đầy đủ giờ lên lớp truyền đạt đủ kiến thức theo đề cương .
cách trình bày ( giọng nói khó nghe ) , diễn đạt kiến thức chưa được tốt .
cần nhiều giờ thực hành hơn nữa vì chủ yếu được học lý thuyết , thời gian tiếp xúc thiết bị ít .
cô nhiệt tình , dạy dễ hiểu .
thầy liên hệ thực tiễn nhiều gây hứng thú cho sinh viên .
nếu thỉnh thoảng thầy bù lịch học thì em không nói ạ .
cho điểm chấm bài tập không công bằng .
thầy cũng ít quan tâm đến ý kiến của học sinh .
thầy dạy về lý thuyết thì hơi khó hiểu , khó tiếp thu cho lắm .
giảng viên trình bày dễ hiểu , theo sát bài học .
thầy dạy tận tâm , truyền đạt tốt .
phát âm tốt .
giáo viên rất tận tình và dễ thương .
cần đi sát thực tiễn , kèm thực hành nhiều hơn lý thuyết để không bị nhàm chán .
giảng viên linh động cung cấp tài liệu cho sinh viên trong và ngoài hệ thống moodle .
cô dạy dễ hiểu , nhiệt tình .
cần có giáo trình cụ thể , riêng và phù hợp với nội dung học trong trường .
tiết học thú vị , giảng viên dạy hay .
hình như thầy không dùng moodle .
thầy giảng đôi lúc khó hiểu .
cách giảng bài của thầy chưa thu hút được nhiều sinh viên .
giảng viên truyền đạt chưa tốt , giảng viên chỉ nói về nội dung bài học mà không có hoạt động cho sinh viên ( như đặt câu hỏi thảo luận , làm bài tập ) .
cuối kỳ 100% là bài tập , mà cơ bản thì mình không thấy thầy đứng lên trong lúc dạy lần nào , chỉ ngồi yên đó đọc slide thôi , slide tiếng anh , chỗ dịch tiếng việt , chỗ thì không dịch , cũng khó học , nên chỉ lên mạng học thôi .
cần đặt mục tiêu rõ ràng nhất từ môn học và môn học cần được học ở sinh viên năm nhất , vì lúc vào sinh viên còn rất ngỡ ngàng với các khoa và các môn học sẽ học vì thế nên học trước để tạo tâm lý , cũng như sinh viên phải biết mình cần làm gì , tạo nên sự chủ động trong học tập và làm việc .
cần cài các phần mềm học tập mới , chính xác ví dụ doubledot visual studio 2010 hoặc 2012 để sinh viên học tập tốt hơn .
thầy thường xuyên đi trễ trong các buổi học .
thầy tận tâm , nhiệt tình , giúp đỡ sinh viên , sẵn sàng giải đáp thắc mắc của sinh viên .
cho bài tập khó ngay khi vừa giảng xong .
giảng viên tận tâm , nhiệt tình với sinh viên , luôn lắng nghe , giải đáp tất cả các thắc mắc của sinh viên , luôn tạo được ngữ cảnh cho sinh viên thảo luận về bài học .
thắc mắc ngay tại lớp những cái mình không hiểu .
giáo viên rất thân thiện .
ví dụ như mục quy hoạch động là mục em thích thú nhưng cô nói đây là mục khó , cô dạy chỉ những ví dụ cực kỳ cơ bản .
nếu thầy đã không đảm bảo giờ lên lớp , thì khi ra bài thi và đề cương ôn tập nên chú ý đến việc rõ ràng , hướng dẫn rõ sinh viên biết mình phải học gì .
giảng dễ hiểu , kỹ , có chút nghiêm khắc .
không hiệu quả và khó hiểu trong cách dạy .
chưa sử dụng hệ thống moodle .
thầy cũng hay áp đặt suy nghĩ mình lên sinh viên , ý tưởng của sinh viên , tương lai của sinh viên , thầy không có quyền ép sinh viên phải nghĩ thế này thế kia , hay phải suy nghĩ theo ý thầy .
thầy chấm đồ án quá gắt , nguy cơ rớt môn rất cao .
tận tâm , cho nhiều bài tập .
giảng viên không sử dụng hệ thống website môn học trong quá trình giảng dạy .
có nhiều hoạt động trên lớp .
đa phần bài thực hành đã được làm từ những bài tập về nhà của thầy x .
phương pháp dạy của thầy chưa phù hợp , gây khó hiểu cho sinh viên .
thời gian tăng từ 4 tiết lên đến 5 tiết khiến sinh viên mệt mỏi và thiếu tập trung ở cuối giờ học .
cô dạy rất nhiệt tình và hay .
thầy dạy rất hay nhưng lại hay nghỉ , có một số buổi thầy nghỉ nhưng không báo làm sinh viên đến lớp .
thầy vui tính dể tiếp thu bài .
bài giảng .
giảng viên vui vẻ thân thiện với học sinh .
giảng viên tận tâm , nhiệt tình đới với sinh viên .
luôn tìm cách giúp đỡ sinh viên .
để tiện cho sinh viên xếp lịch .
môn học cần phân bố hợp lý thời gian cũng như các phần của môn học giúp sinh viên học tốt hơn môn học này .
cô giảng bài rất nhanh , mong cô sẽ dạy chậm lại để sinh viên kịp hiểu vấn đề .
giảng dạy hiệu quả .
thầy giảng rất chi tiết , rất nhiệt tình .
nghỉ phải thông báo trước cho lớp .
giảng viên có khả năng truyền đạt , liên hệ thực tiễn giảng viên nhiệt tình , tận tâm .
yêu cầu của giảng viên quá cao trong khi cái mà sinh viên học được lại quá ít hầu như không có gì ngoài việc dịch các cuốn sách mà không hiểu đúng sai , trong khi dù đúng hay sai cũng không không được giảng viên chỉ ra .
cần có tài liệu , giáo trình của trường một cách cụ thể và cập nhật hơn .
nên có thêm nhiều bài tập về nhà để củng cố kiến thức .
tháng học môn kiến trúc máy tính 4 ngày , nghỉ 3 ngày , bù trùng lịch 3 môn không học được rớt tốn tiền .
cập nhật slide mới , tài liệu slide cũ có nhiều điểm khác slide mới không cập nhât đúng thứ tự , ví dụ .
cô dạy rất có tâm và chuyên môn tốt colonsmile .
điều này xảy ra ở mọi tiết học .
nên bổ xung phần thực hành !
tận tình , dễ hiểu .
cô nên cho học sinh thêm nhiều slide .
cô cho ví dụ minh họa dễ hiểu .
phòng máy không tốt .
thầy giảng bài hay và có mở rộng thêm kiến thức bên ngoài .
cách dạy của giảng viên mới lạ và thực tế .
thầy rất giỏi .
ít bài tập cho sinh viên .
có lấy nhiều ví dụ liên hệ thực tiễn .
bài tập lớn trong môn học , đóng góp phần lớn điểm yêu cầu sinh viên phải có smartphone và laptop cỡ trung trở lên để thực hiện ( nhận diện giọng nói , nhận diện chữ viết , game với engine phát triển game cho smartphone ) , điều này gây khó khăn cho sinh viên không có điều kiện , yêu cầu sinh viên tìm hiểu các framework chưa từng nghe tên để làm bài tập .
cần áp đặt việc kiểm tra bài cũ và bài mới trên giờ học nhiều hơn .
giờ học khá nhiều .
thầy nên cho bài tập môn hệ điều hành nhiều hơn nữa .
bài giảng tạo cảm giác hứng thú và tiếp thu bài tốt .
giảng viên giảng dạy hay .
nhiệt tình , thân thiện với sinh viên .
thầy truyền đạt kiến thức chưa tốt .
giúp em biết được một phần thực tế của công việc sau này .
giảng viên tận tâm , nhiệt tình , gần gũi với sinh viên .
giải chi tiết bài .
giảng viên giảng dạy nhiệt tình , nội dung giảng dạy đầy đủ , ôn tập sát với nội dung kiểm tra .
môn học khá khó không phù hợp .
hiện tại môn học còn mang tính lý thuyết quá nặng .
ngoài ra , có bài không thấy yêu cầu nộp video nên em nộp code không cũng bị trừ , bài cuối thầy dặn không cần làm cũng chấm em 0 điểm .
thầy khá là tận tâm trong việc truyền đạt kiến thức .
nhiệt tình , vui tính , hòa đồng , dễ gần gũi .
đánh giá tính chuyên cần .
không trả lời mail từ sinh viên .
thầy có thể soạn thêm nhiều dạng bài tập , để khi thi mấy bạn đỡ bỡ ngỡ hơn , kết quả sẽ tốt hơn .
nhiều việc cần xử lý .
gần gũi , vui vẻ với sinh viên .
thực hành ngay trên lớp lý thuyết thì sẽ hay hơn .
nhiệt tình tận tâm với học sinh .
phân chia dụng cụ luyện tập chưa hợp lý .
cho nhiều bài tập đa dạng .
tại sao có rất nhiều vấn đề hay liên quan đến phần mềm nhà trường lại không dạy , dành ra 4 chỉ cho môn " đặc tả hình thức " chỉ để đóng học phí và học đối phó cho qua .
nghỉ và học bù hơi nhiều .
thầy nên cho bọn em xem code chạy thử colonsmallsmile .
thầy giảng dạy rất nhiệt tình , dễ hiểu .
tăng cường một số tài liệu học cơ bản .
phải bỏ tiền học lại .
bài tập theo sát đề cương .
chưa gặp lần nào .
project môn học thầy wzjwz180 yêu cầu làm ở mức độ tìm hiểu , nhưng lúc lên báo với thầy wzjwz181 thì thầy không chấp nhận .
nói những vấn đề không liên quan .
giảng viên vui vẻ , nhiệt tình , thân thiện , cách diễn đạt tự nhiên dễ hiểu .
thầy dạy rất chuẩn và nhiệt tình , kèm theo thời gian tập luyện và nghỉ ngơi hợp lý !
cô giảng dạy nhiệt tình , cô bài tập trên courses nhiều dù có vắng mặt hay lơ là trong lúc học vẫn nắm được bài và học tốt .
bài tập nhiều , có nhiều câu hỏi hay .
giảng viên là người giảng dạy nhiệt tình , khả năng truyền đạt cực kỳ tốt , tài liệu đi kèm môn học hay .
phương pháp dạy của cô đạt hiệu quả với sinh viên yếu , kém nhưng lại nhàm chán , tốn khá nhiều thời gian cho sinh viên học mức khá giỏi trở lên , kiến thức mới ngoài giáo trình mạng lại chưa nhiều , gần như không .
hy vọng thầy đảm bảo thời gian lên lớp đủ 30 tiết .
nên hướng dẫn sinh viên nhiều hơn .
cô vào trễ .
giảng viên dạy dễ hiểu , quan tâm đến học sinh .
thầy dạy không dạy nhiều trong mỗi buổi học , thời gian dạy trên lớp không đảm bảo .
nhiệt tình với sinh viên , có kiến thức tốt .
truyền đạt kiến thức tốt .
giáo viên dạy nhiệt tình , kết hợp với nhiều ví dụ cụ thể làm bài giảng dễ hiểu , vui vẻ trong quá trình giảng bài .
giảng dạy kỹ , quan tâm sinh viên .
giảng viên nhiệt tình , kết hợp truyền đạt nhiều kiến thức trong thực tiễn .
cần những hướng dẫn chi tiết hơn vì tiếp xúc những cái mới thực hành môn lập trình nhúng thầy không hướng dẫn sinh viên mà để sinh viên tự làm 100% .
hy vọng được học và làm việc với thầy nhiều hơn .
tài liệu thầy cho đem về ôn cũng phải chờ rất lâu mới có .
tinh thần trách nhiệm , nhiệt huyết , vui vẻ hòa đồng với sinh viên .
quan tâm tới sinh viên vui vẻ .
nhiều phần học không kỹ nên khó khăn trong thi .
chuyên môn cao , nhiệt tình .
học tới đâu , ôn tới đó .
hướng dẫn cụ thế phương pháp cho từng bài thực hành .
sẵn sàng giải đáp tận tình mọi thắc mắc của sinh viên khi được hỏi .
điểm danh nhiều quá .
tăng cường thêm thiết bị để môn học được hiệu quả .
em cũng không biết là cô hay thầy nữa .
cô ít tương tác với sinh viên .
thầy dạy dễ hiểu , siêng chép , vui tính .
hay bị bù thời gian học .
thầy quan tâm cho sinh viên .
nên có thời gian nghỉ giải lao giữa giờ cho sinh viên bớt căng thẳng .
nhiều lúc nói chuyện ngoài lề hơi nhiều , dạy thâm giờ .
giảng viên dạy nhiệt tình dễ hiểu .
biết được một số kỹ năng .
em nghĩ không nên cho sinh viên chấm chéo đồ án vì mỗi người code một kiểu và hầu hết ai cũng lo cho đồ án của mình nên việc chấm chéo diễn ra rất khó khăn và gấp gáp nên chấm có thể không chính xác mấy .
mở rộng nhiều kiến thức liên quan .
giảng viên vui vẻ , hòa đồng , truyền đạt kiến thức tốt , tận tâm với sinh viên .
tôi xin góp ý doubledot đổi giờ học anh văn vào buổi sáng để chất lượng của buổi học được nâng cao .
thầy hay kéo giờ nhưng dạy tận tình , cho ví dụ và bài tập dễ hiểu .
chấm thi kém .
thật vô lý khi dùng màn chiếu để dạy toán 100% , cách này khiến sinh viên không thể nào theo kịp những điều giảng viên nói và cũng không có cơ hội lên bảng giải bài tập .
thầy truyền đạt nhiều kinh nghiệm quý giá .
cảm ơn thầy .
cần nhiều hoạt động ngoại khóa .
nên tăng cường dạy từ vựng , bị hỏng kiến thức về từ vựng .
giảng dạy kỹ , hỗ trợ sinh viên .
thầy chỉ giảng những kiến thức có trong slide bài giảng , trong khi nội dung môn học có bài tập nhưng sinh viên không được hướng dẫn kỹ về cách làm bài .
giảng viên có tầm hiểu biết sâu rộng .
em chưa có gặp giáo viên lần nào nữa ạ ?
giảng rất dễ hiểu , nhiệt tình với sinh viên .
thầy luôn yêu cầu ý tưởng sinh viên phải thực tế , có thể thực hiện được trong tương lai , nếu sinh viên làm được thì sinh viên đã không phải đi học thầy yêu cầu đề án phải đủ lớn , phải mang tầm vóc quốc tế nhưng nó phải khả thi .
đảm bảo tốt .
giảng viên dạy dễ tiếp thu , slide trình bày được , giảng viên vui tính , dạy nhiệt tình , tận tình trong công việc .
thầy dạy hay , hướng dẫn tận tình .
file thực hành cần có một số gợi ý cho sinh viên biết hướng và định hướng giải .
cô dạy nhiệt tình và không bị áp lực trong khi học .
thầy dạy rất vui .
thầy giảng chú trọng nhiều vào slide , ít tương tác với sinh viên , khả năng truyền đạt kiến thức cho sinh viên không được tốt .
bài tập khó và thường không song song với lý thuyết .
thầy trực phòng thực hành cũng đã bảo về và vào phòng tắt máy lạnh .
thầy cho nghỉ nhiều chắc vì cuối kỳ thầy đi học .
cô có cách dạy hay dễ hiểu tận tình .
phòng học anh văn chất lượng loa , micro không tốt , không đáp ứng được cho sinh viên rèn luyện kỹ năng nghe .
truyền đạt rất nhiều kiến thức thực tế bổ ích .
thầy wzjwz222 vui vẻ , giảng không buồn ngủ , giải đáp thắc mắc đầy đủ , dễ hiểu .
giảng viên không dành tìm hiểu trước nội dung giảng dạy trước khi lên lớp .
em nghĩ là chỉ cần đồ án cuối kỳ là đủ rồi .
thầy cho nghỉ quá nhiểu mà không sắp xếp giáo viên dạy thay , vì vậy dẫn tới việc học bù liên tiếp vào những ngày cuối , khi mà chúng em phải ôn tập những kiến thức khác , vẫn có một số buổi thông báo học bù nhưng sau đó lại thông báo nghỉ đột đột , dẫn tới bị ùn kiến thức , không ai ăn được một vạ gạo một ngày cả tên môn học là " nhập môn công nghệ phần mềm " nhưng kiến thức và cách đánh giá năng lực học sinh quá nặng nề , nếu là sinh viên các khoa như phần mềm , hệ thống thì có thể hiểu được , nhưng với những sinh viên khoa khoa học máy tính như chúng em vì đây là môn học bắt buộc thì thật là quá sức và những kiến thức thầy nói quá lạc lõng , mơ hồ .
cách truyền đạt , sự tận tâm .
thầy luôn làm cho không khí học thoải mái .
dạy tốt chu đáo .
đồng thời bài tập và tài liệu thầy thực sự được cung cấp rất nhiều .
rất vui và nhiệt tình .
giảng bài kỹ và dễ hiểu .
giảng viên thiếu kinh nghiệm truyền đạt trầm trọng .
thầy dạy nhanh , nhiều khi theo không kịp .
hiền , nhiệt huyết .
giảng viên hướng dẫn sinh viên nhiệt tình , dễ hiểu .
thầy vui tính , giảng bài dễ hiểu , chỉ dẫn tận tình .
cô lên lớp vui vẻ .
lâu lâu thầy nói cực nhanh nghe không kịp ý thầy .
kiến thức thầy rộng , tận tình với học sinh như anh em .
truyền đạt hay .
giáo viên rất dễ tính , dạy dễ hiểu , có nhiều điểm cộng .
mail không trả lời .
mức độ quan tâm học sinh rất cao .
thường xuyên cho làm bài tập .
cung cấp thêm tài liệu và cho nhiều ví dụ thêm .
trang thiết bị tốt hơn .
giảng viên vui vẻ , hoà đồng , nhiệt tình trong việc giảng dạy .
mở các câu lạc bộ về lập trình sẽ giúp các sinh viên đầu khoá có cách tiếp cận môn học dễ dàng cũng như cách nghiên cứu về môn học , còn các sinh viên năm 3 năm 4 sẽ có cơ hội hướng dẫn các sinh viên đầu khoá , như vậy các anh chị khoá trên sẽ nắm chặt kiến thức hơn .
vui nhộn và hài hước .
chưa chủ động trong việc đưa kiến thức .
thầy rất có kinh nghiệm khi giảng dạy , các bài giảng của thầy rất có ích sau khi ra trường của sinh viên bọn em .
tiếc là học kỳ 2 em không đăng ký được lớp lập trình hướng đối tượng của cô !
cô giảng bài rất dễ hiểu , tạo mọi điều kiện tốt nhất cho sinh viên tiếp cận môn học có hiệu quả .
thầy rất nhiệt tình dạy .
thầy nói khó nghe nên đôi lúc không nghe được thầy đang nói gì .
bài tập quá nhiều colonsmilesmile .
cô dạy vui vẻ , nhiệt tình .
hướng dẫn giải bài tập chi tiết .
hầu như không dạy kiến thức oracle cho sinh viên , mà chỉ nói lại kiến thức môn hệ quản trị cơ sở dữ liệu .
nên chia ra 2 buổi học 1 là lý thuyết 2 là thực hành .
thầy giảng đôi lúc hơi nhỏ .
góp ý , nhắc nhở nhiệt tình , lưu ý sai sót cho sinh viên .
nhiệt tình , giải đáp tốt thắc mắc của sinh viên .
giọng thầy em nghe không rõ .
tốn nhiều thời gian trong buổi học cho các việc không cần thiết .
thầy dạy rất hăng say , nhiệt tình .
thầy dạy hay và vui vẻ .
sinh viên không nắm được nội dung môn học là gì .
giáo viên nhiệt tình , tận tâm , lên lớp đúng giờ .
thời gian môn học nên kéo dài hơn .
thầy luôn quan tâm đến sinh viên , luôn nhắc nhở giám sát quá trình .
truyền đạt tốt , dễ hiểu ngay trên lớp .
cô dạy rất nhiệt huyết , dạy để hiểu , hiểu bản chất , chứ không phải dạy kiến thức suông như một số giáo viên khác .
hình thức báo cáo đồ án quá đơn giản , không có chiều sâu dẫn đến không nói lên được chất lượng đồ án , không kiểm soát được trường hợp gánh team , trường hợp không hiểu rõ code vẫn được max điểm .
thầy dạy nhiệt tình , dễ hiểu nhưng nên có thêm bài tập về nhà có tính điểm giúp sinh viên tiếp thu bài tốt hơn .
cách chỉ dẫn .
giọng cô người miền ngoài nên dạy khá khó hiểu , cô dạy hơi nhanh .
rất ok , rất thích cách dạy của thầy .
thầy nhiệt tình , vui vẻ , có phương pháp dạy tốt và chương trình cụ thể dễ học .
giảng dạy mông lung , không rõ ràng .
đưa ra các ví dụ rất hay rất thực tế , bài tập khó nhưng hay kiến sinh viên chủ động học tập .
giảng rất dễ hiểu .
thầy nhiệt tình , vui tính , công bằng .
giảng viên vui tính , tận tâm , nhiệt tình .
thầy vẫn đọc slide và nói quá nhanh , những gì thầy nói đã có sẵn trên slide sinh viên đọc có thể rút ra được .
tôi chưa từng thấy giáo viên nào mà nghỉ nhiều , lại hay đi trễ về sớm như vậy .
thầy ít lên lớp , học một học kỳ mà chỉ học được 2 buổi .
giảng viên cho nghỉ quá nhiều , đến cuối kỳ học bù quá nhiều .
nhiệt huyết truyền đạt kiến thức .
nên có bài viết hoặc bài tiểu luận mỗi 2 tuần trên courses để sinh viên thực tập .
giảng viên có chuyên môn tốt , giải đáp trả lời thắc mắc đầy đủ từ sinh viên .
cô dạy nhiệt tình , phân nhóm thuyết trình tạo không khí học tập sôi nổi .
thân thiện với học sinh .
phần cho điểm , nội dung ôn thi .
thầy dạy rất dễ hiểu , cho nhiều bài tập .
em biết điều này rất tế nhị và khó cải thiện , đó là việc nghe giảng của em bị hạn chế vì em không nghe được chất giọng fraction tiếng của giảng viên nên hay bị mất kết nối kiến thức giữa chừng trong khi nghe giảng .
đến lớp đúng giờ .
em cũng như các bạn học chung trong lớp đều thấy phần thực hành cho mỗi buổi như thế là quá nhiều , nhất là các bài thực hành từ 13 trở đi .
thầy cho bài kiểm tra tính cách , sau đó lập nhóm trong nhóm có đầy đủ nhóm tính cách , thầy còn khuyên , nhóm đừng nên quen biết nhau thầy đã sai lầm lúc đầu em và mọi người ắt hẳn phấn khích lắm nhưng sau này thầy để mỗi nhóm tìm ra con đường chính của cả nhóm !
giảng chậm , chi tiết , dễ hiểu .
nên bổ sung thêm giáo trình cho sinh viên .
giảng giải tốt vấn đề được đề cập đến .
cô cho bài tập trắc nghiệm về nhà trên moodle .
cần trao đổi nhiều hơn với sinh viên qua các kênh của trường như web môn học chẳng hạn .
giáo trình thực hành đi quá nhanh so với lý thuyết , đi trước lý thuyết 1 tháng tới 1dot5 tháng .
giảng viên đưa ra nhiều dạng bài tập giúp học sinh hiểu rõ hơn .
chỉ là đôi khi thầy hơi nóng tính lúc làm việc .
môn học hay .
cô nói nhỏ và rất đều rất dễ buồn ngủ .
lượng thời gian để hoàn thành các đồ án cho nhiều môn như vậy đã là không đủ trong một học kỳ .
deadline cho thời gian không đủ dài để sinh viên hoàn thành bài tập .
bài tập cần thực tiễn hơn giống như bài toán " chi tiết máy " , bài toán " tính tiền lương " thay vì những khái niệm toán học .
kiến thức thực tế .
phòng wzjwz35 nhà trường nên thay máy chiếu mới , vì nó đã quá cũ và thường xuyên gặp vấn đề .
tài liệu đầy đủ , phương pháp dạy dễ tiếp thu và giảng viên nhiệt tình .
cô dạy dễ tiếp thu .
cô dễ thương dạy dễ hiểu và tạo cảm hứng học tập .
giảng viên không gây hứng thú cho sinh viên , làm sinh viên chán nản .
thầy rất nhiệt tình và vui vẻ .
giáo viên truyền được cảm hứng ưa thích môn học và thường xuyên liên lạc đến các vấn đề xã hội ngoài môn học .
cô rất vui .
giảng viên tận tâm , giúp đỡ sinh viên trong quá trình học .
giảng viên giảng dạy khó hiểu .
thầy dạy rất hay , rất mong thầy tiếp tục công tác tại trường .
cô quá là dễ thương , nhiệt tình .
kính mong các giảng viên mạch số upload tài liệu trước giờ học ít nhất 1 ngày để các bạn sinh viên có thể nghiên cứu trước ở nhà .
em nghĩ là làm bài tập nhiều tốt hơn là học lý thuyết nhiều .
cô rất nhiệt tình trong việc giảng dạy và giao tiếp với sinh viên .
dạy tốt có tâm .
thầy dễ tính , có đi học đều sẻ qua môn , hoạt động làm bài thu hoạch tạo điều kiện cho sinh viên lấy điểm .
slide bài giảng , tài liệu cần có nhiều ví dụ , tài liệu khó hiểu .
thầy vui vẻ , sâu sắc .
nên tập trung vào luyện speaking và luyện cú pháp .
chấm đồ án doubledot chấm không công bằng , không thể lấy lý do không thích tính cách của sinh viên mà không cho sinh viên đậu , mặc dù đồ án hoàn thành tốt .
thầy tận tâm , giảng rất dễ hiểu .
tích cực giúp đỡ sinh viên khi gặp khúc mắc , phương pháp dạy vui , thoải mái xen kẽ chuyên sâu .
nên đầu tư thiết bị để có thực hành .
sự nhiệt tình , cô wzjwz312 dạy rất dễ hiểu và vui vẻ .
hy vọng thầy có thể sử dụng thời gian trên lớp hiệu quả hơn .
điều này khiến giảng viên khó xử .
thầy đi dạy không đều lắm , có khi nghỉ mà không thông báo cho sinh viên biết .
thầy dạy hơi nhanh , nhưng kỹ và sâu .
khó hiểu và truyền đạt hơi nhanh , khó tiếp thu .
đôi khi thầy hơi khó tính .
thẳng thắn và kiên quyết .
dạy nhiều kiến thức ngoài xã hội .
phòng thực hành có nhiều máy không sử dụng được .
thầy cho thời hạn deadline không hợp lý .
mong rằng thầy cô thực hành sẽ luôn cập nhật tin tức trên trang web môn học để có thể đáp ứng được chỉ tiêu mà phòng đào tạo đề ra như ban đầu đối với môn học đó là mọi thắc mắc sẽ được giáo viên trả lời trong vòng 24 tiếng .
thầy nói nghe không rõ lắm .
đi dạy mà chỉ đọc slide .
quá khuôn khổ , ít có sự sáng tạo và ít có những bài tập làm thêm củng cổ ngoài sách học .
nên nâng cao chất lượng sơ sở .
chưa nói rõ để sinh viên có thể hiểu rõ .
chỉ làm bài tập dựa trên tài liệu và tìm kiếm trên mạng .
giảng viên chưa nhiệt tình giảng dạy cho lắm .
thầy dạy nói hơi nhanh .
nên đặt deadline là 11doubledot55 pm thay vì 12doubledot00 am nhiều khi nhìn lịch ở ngoài bị nhầm làm miss deadline nhiều lần .
cô lên lớp rất đúng giờ , dạy rất tâm huyết , rất hay cho quà vặt cho sinh viên .
nên thông nhất nội dung từ đầu năm học .
tận tình với sinh viên .
thầy tận tâm , nhiệt tình giúp đỡ , giải đáp thắc mắc cho sinh viên .
thầy giảng tận tâm .
bài giảng dựa theo chuẩn ngôn ngữ assembly trên linux nên tìm kiếm thông tin , tài liệu khá khó khăn .
giảng viên ra đồ án cho sinh viên về làm để mở rộng kiến thức .
thích cách dạy của thầy , chỉ ra hướng đi cho sinh viên chứ không quá máy móc vào slide , giáo án .
cô giảng dễ hiểu và nhiệt tình .
giảng viên ít cho ví dụ và giải bài tập trên lớp .
thầy sử dụng một số thời gian đứng lớp để làm một số việc không quá quan trọng .
bài giảng không hay .
giảng đáp nhanh chóng những thắc mắc .
giảng viên truyền đạt đủ kiến thức .
cập nhật điểm chậm .
thầy rất nhiệt tình và tận tâm , có kiến thức rộng .
nên giảng nhiều hơn những phần quan trọng .
thầy dạy hay và rất nhiệt tình .
thầy dễ thương , tận tụy với môn học .
dạy hay , dễ hiểu , nghiêm khắc , luôn tận tình với sinh viên .
thầy tận tâm , luôn tạo động lực để học sinh làm bài , nhiệt tình giảng dạy .
ra nhiều bài tập hơn .
các thầy có học vị cao ắt sẽ có nhiều kinh nghiệm quý báu hơn .
giảng viên rất tận tâm và dạy học theo phương pháp học cấp 3 rất gần gũi với sinh viên .
giảng viên hướng dẫn làm bài tập , dạy dễ hiểu .
nên thay đổi hình thức thi cuối kỳ , nên làm bài thi trên máy hoặc làm đồ án môn học .
cần có thêm các hoạt động nghe nhìn như video clip , hình ảnh , các hoạt động ngoại khóa , có các buổi tham gia nói chuyện với người nước ngoài .
giảng viên thân thiện , vui vẻ , giảng dạy khá kỹ , chuyên sâu các kiến thức .
thầy dạy dễ hiểu .
nội dung đồ án doubledot không nên quá rộng , nên cô đọng những điểm quan trọng , và nên cho làm từ bước phân tích yêu cầu đến khi hoàn thành đồ án .
giảng viên dạy tương đối nhanh .
giảng lý thuyết trước khi cho sinh viên làm bài thực hành trên lớp .
cần thay đổi giờ thực hành hình thức 2 sang thực hành hình thức 1 để sinh viên có thể áp dụng tốt hơn các kiến thức đã học .
sinh viên quá đông gây nóng nực .
dạy cụ thể từng bài tập .
thầy chủ yếu để sinh viên tự thực hành .
giảng viên giảng dạy lý thuyết vững .
quan tâm đến từng sinh viên trong lớp .
bảo học sinh không chịu học là không đúng .
cô dạy rất hiệu quả .
thầy hiểu tâm lý sinh viên .
thân thiện vui vẻ với học sinh .
tôi rất thích phương pháp giảng dạy của thầy .
khả năng truyền đạt chưa tốt .
nâng cấp thiết bị dạy học cho môn anh văn .
cô rất thân thiện , dạy tận tâm .
ở trong lớp thầy nói nhỏ mà nhanh quá !
dọng thầy hơi khó nghe , nói còn hơi to .
bài tập nhiều , rất sát .
thầy dạy các phần trọng tâm và cho ví dụ rất chi tiết .
có chương trình thực hành cụ thể , rõ ràng .
chưa quan tâm tới những sinh viên còn yếu .
dạy dễ hiểu , tận tình .
giảng dạy kỹ .
nội dung cần cập nhật và sát với thực tiễn hơn .
nên chú trọng nhiều hơn vào kỹ năng giao tiếp , nghe , nói của sinh viên thay vì phần ngữ pháp .
giáo trình tốt .
một trong những giảng viên yêu thích .
cô thân thiện , nhiệt tình .
thật chất em không học thầy này .
cần thiết thực cụ thể hơn nữa .
giảng viên có vài lần không nghe trình bày kết quả thực hành của sinh viên , khi sinh viên nhóm này trình bày thì giảng viên lại đi qua nhóm khác mặc cho sinh viên đó đang nói .
không nhiệt tình với sinh viên .
giảng viên vui vẻ , vô cùng nhiệt tình .
thầy đã nhận xét doubledot " các bạn chỉ nói theo cách hiểu của các bạn , nội dung thuyết trình đã chán , mà các bạn không có sản phẩm để demo giới thiệu " .
lên được 1 buổi .
thầy giảng dạy nhiệt tình , biết cách truyền cảm hứng nghiên cứu khoa học cho sinh viên .
phương pháp giảng dạy và sự nhiệt tình .
chỉ có vấn đề là em chưa cố gắng .
giảng viên chưa có nhiều kinh nghiệm , sinh viên tự làm thực hành , ít được hướng dẫn .
môn học nên cập nhật giáo trình mới liên tục , tài liệu học tập cũ , rất nhiều chỗ sai .
cô dạy rất hay nhiều phần sinh động .
nhiệt tình , lên lớp rất đúng giờ .
không đầu tư nhiều cho bài giảng .
thầy rất vui tính , luôn áp dụng nhưng bài học thực tế vào giảng dạy .
rất hay dot tâm huyết dot dạy bài dễ tiếp thu .
chuyên môn cao , đá bóng hay .
cô hãy dạy nhiều lớp hơn .
giảng bài , hòa đồng .
cô dạy nhiệt tình , vui vẻ .
cần tăng cường thực hành để sinh viên có thể hiểu kỹ bài hơn và có nhiều cơ hội để sáng tạo hay tiếp thu kiến thực hiệu quả hơn qua thực hành .
nội dung học không theo kịp thực hành .
sinh viên tiếp nhận tốt phần thực hành khác hẳn với lý thuyết .
cần sử dụng máy chiếu slide hiệu quả hơn .
lên lớp đều đặn .
em thấy cô giảng dạy đã đạt yêu cầu .
giáo viên giảng dạy nhiệt tình , giảng dạy hay , dễ hiểu .
cách giảng bài và tạo điều kiện cho sinh viên phản biện rất hay , hy vọng thầy tiếp tục phát huy .
bài tập khi học thực hành cơ bản , dễ hiểu .
em rất cảm ơn cô ạ !
giảng viên giảng dạy tuân thủ theo đề cương môn học .
nên đưa ra các ứng dụng thực tiễn của môn học .
giữa các thầy cô nên thống nhất , tránh để sinh viên lao đao .
thầy dạy tốt , hiền , dễ gần .
nên trình bày bài tập bằng lời nói trước lớp nhiều hơn , dễ hiểu hơn .
một số bài tập không rõ , không đi sâu .
cô rất tận tình .
khó nghe .
thầy dạy rất tận tình , tâm huyết .
nên nâng cao chất lượng phòng học hơn .
hiền .
đề nghị cho nhiều bài kiểm tra hơn .
thầy không hề giảng dạy bất cứ kiến thức gì , chủ yếu đưa lên module và bắt sinh viên tự tiềm hiểu .
khung chương trình quá áp đặt lý thuyết .
cô dạy khá tốt .
thầy cho làm rất thực tế , rất hữu ích đối với sinh viên , giúp sinh viên tự tìm tòi rất nhiều , nhiều hơn so với việc dạy lý thuyết nhàm chán .
báo cáo đồ án , giảng viên không có sự thống nhất với các giảng viên khác trong bộ môn , giảng viên têu cầu làm quá nhiều thứ không cần thiết trong khi các giảng viên khác trong cung bộ môn lại không yêu cầu .
giáo viên nhiệt tình tận tụy với sinh viên .
có nhiều hoạt động học tập sinh động giúp sinh viên thoải mái khi học .
do cô hay bận một số công việc , nên sinh viên hay được nghỉ .
cách đánh giá và đồ án của thầy rất tốt cho sinh viên .
thầy dạy tận tâm , nhiệt tình , nói tiếng anh hay , dễ hiểu , thỉnh thoảng thầy còn giảng song ngữ cho tụi em nắm rõ hơn , bài tập thực tế , dễ hiểu .
thầy dạy hay , cung cấp cái nhìn thực tiễn và cấp tiến .
cho nghỉ học quá nhiều , bù học vào các ngày cuối tuần và kéo dài .
thầy cô rất tận tình , cởi mở .
em cảm thấy khá bức xúc nhưng nếu truy ra lỗi của ai thì em tự nhận một phần về mình .
phương pháp giảng dạy chưa tạo được nhiều sự thu hút từ sinh viên .
thầy dạy rất kỹ các vấn đề cần thiết cho sau này .
giáo viên nhiệt tình , giảng kỹ phần quan trọng .
đề nghị nhập chung cả 2 lớp lại học thực hành vì số lượng sinh viên quá ít .
quá nhanh .
dạy rất hay .
thực trạng chung là giảng viên dạy thực hành ở trường chưa thật sự tận tâm giúp sinh viên nâng cao kỹ năng thực hành của môn học đó .
em có ý kiến như sau doubledot môn này em nghĩ là cần có nhiều tài liệu , đặc biệt tiếng việt thì càng tốt vì không phải ai cũng giỏi tiếng anh .
nên tăng thời gian học .
rất nhiệt tình , nhưng cách truyền đạt còn hạn chế , nên sự tiếp thu từ thầy là rất ít .
hiện tại thì thầy đánh giá chủ yếu vào nội dung nội dung của các đồ án ngay từ đầu đã khá nhảm , đề bài của thầy đại loại là " sinh viên hãy đề ra một dự án lớn , có khả năng thực hiện được trong tương lai " , không liên quan gì đến tên môn học !
thay đổi cách truyền đạt môn , thay vì giảng viên có giờ lên lớp giảng bài nhàm chán , sinh viên tiếp thu thụ động , ý kiến doubledot giảng viên chia nhỏ nhóm học tập , mỗi buổi sẽ đưa chủ đề của bài hôm đó và giải thích cách làm việc , cho thời gian sinh viên làm việc nhóm với sự giám xác của giảng viên , sau đó bốc thăm cho từng nhóm lên trình bày , sau đó giảng viên nhận xét cho điểm .
thầy wzjwz202 và thầy wzjwz203 dạy rất tuyệt vời .
thời gian hoàn thành đồ án quá gấp rút , khi chưa học được gì cũng phải hoàn thành tất cả các nội dung trong đồ án để nộp đúng hạn , mà nội dung toàn những phần chưa học , chưa hiểu .
slide bài giảng là slide cũ từ năm 2009 và không được sửa nhiều lỗi từ chính tả , ngữ pháp đến sai sót trong thông tin bài giảng .
thầy dạy rất hay và dễ hiểu .
ít bài tập vận dụng .
những bài tập quá trình không rải đều các buổi học mà chỉ tập trung vào 2 - 3 buổi làm một số sinh viên trong đó có bản thân em bị mất từ 2 - 3 cột điểm , làm giảm tổng điểm xuống mức thấp .
cô dạy dễ hiểu , vui tính .
thầy cũng không hề có ý muốn khích lệ sinh viên khi sinh viên làm bài không tốt mà lại tỏ ra không hài lòng và chê bai .
thầy ít dạy cài đặt nên khó trong việc áp dụng cài đặt .
giảng viên giảng rất dễ hiểu , tận tình .
thầy dạy tốt , lập nhóm thuyết trình tạo không khí học tập tốt .
riêng trang thiết bị quá kém .
nhiệt tình giảng dạy và vui vẻ hòa đồng .
có nhiều thời gian bị chết trong lúc học .
ban đầu thì em có vẻ không hài lòng lắm về giáo viên khi học môn này , nhưng sau một khoảng thời gian thì thấy cũng ổn .
mặc dù là một môn lý thuyết nhưng thầy giảng bài rất sáng tạo và đổi mới , làm cho sinh viên có hứng thú với môn học .
nên thay đổi việc làm đồ án cuối kỳ doubledot không nên cho sinh viên làm đồ án tự do nữa quản lý , game , nghe nhạc vdotv mà giảng viên nên ra một đồ án có chủ đề thống nhất .
cô giáo nhiệt tình , tận tâm , giảng hay và dễ hiểu , tuyệt vời .
giáo viên còn nhiệt tình trả lời các câu hỏi thắc mắc của sinh viên đưa ra .
giảm bớt số lượng nội dung của môn học .
hơi khó khăn với sinh viên về vấn đề bài tập cũng như thi cử .
giảng viên nghỉ phải thông báo cho sinh viên trước , vì môn học thầy luôn điểm danh nhưng thầy lại không lên lớp thường xuyên , bắt sinh viên phải chờ rồi ra về thường xuyên .
giảng viên nhiệt tình , hoạt động sôi nổi .
môn học lý thuyết rất nhiều .
liên hệ thực tế nhiều hơn .
slide sử dụng rất chi tiết .
thầy dạy dễ hiểu , tận tâm nhiệt tình với sinh viên .
phân chia nhóm , hoạt động nhóm .
cô vui tính , hiểu tâm lý sinh viên nên giảng bài rất dễ hiểu .
thầy có tạo điều kiện cho chúng em thuyết trình về đồ án môn học , nhưng khi chúng em thuyết trình về nội dung doubledot " giới thiệu về hệ thống nhúng và vai trò cũng như các ngành ứng dụng hệ thống nhúng " .
nhiều khi làm bài tập mình không biết mình đang làm gì luôn .
anh dạy rất hay và thú vị .
giờ học thực hành bị trùng giờ học môn khác trên trường .
tốc độ giảng bài có chút nhanh nên đôi khi không theo kịp .
thưa , em thực sự rất hài lòng về mức độ bài giảng .
giáo viên nhiệt tình giúp học sinh những phần học sinh không hiểu giáo viên dạy dễ hiểu .
thầy dạy rất dễ hiểu và rất quý sinh viên .
giảng hay , trọng tâm .
đúng là anh văn rất cần thiết chúng nhưng đó không phải là những gì sinh viên chúng em cần cho một môn ngoại ngữ , chúng em cần là cảm giác thích thú khi học tiếng anh .
giảng viên giảng dạy nhiệt tình , phương pháp dạy hay , chỉ dẫn hiệu quả , bài tập làm nhiều .
nhiều khi cô giảng hơi nhanh .
giảng viên nhiệt tình , có kiến thức sâu về môn học .
nhất là những bạn nhỏ đến lớn chưa chơi game bao giờ .
giảng viên cần cải thiện thêm cách truyền đạt .
tận tâm giúp đỡ học sinh , giải đáp thắc mắc .
giảng dạy nhiệt tình .
cần mở lớp thực hành phù hợp với lý thuyết .
em nghĩ nên bỏ môn này .
xinh .
giảng viên có trình độ chuyên môn rất tốt .
thầy nên tập trung giảng giải thực hành , không nên tập trung vào việc cài đặt phần mềm .
nên thực hành theo hình thức 2 .
không biết thầy nào dạy chính thức , thầy nào dạy cũng nhiệt tình .
thầy dạy có tâm huyết .
cô giúp tụi em tìm ra , phát hiện lỗi và sửa lỗi trong quá trình thực hành .
không hài lòng gì cả .
em không ý kiến .
đừng dư quá nhiều .
các dụng cụ thực hành không được cung cấp đầy đủ .
cố rất nhiệt tình .
thầy dạy hay , dễ hiểu , tìm nhiều bài tập và cách giảng hay cho học sinh hiểu và rất nhiệt tình .
cô hơi nóng tính .
thực tế với hiện trạng .
thầy tiết lộ đệ thi để sinh viên chuẩn bị trước .
dạy dễ hiểu , sử dụng giờ lên lớp hiệu quả .
cần thay đổi phòng học để chất lượng được nâng cao hơn .
thầy không dạy thiếu micro nên nhiều lúc em phải đi mượn cho bằng được !
thầy dạy nhiệt tình , rất thương sinh viên .
giảng viên không tâm huyết trong việc dạy học .
máy chiếu và dàn loa không đáp ứng được .
nhiệt tình , giảng dạy hiệu quả .
cô đẹp colonlove .
giảng dạy rất tận tình , giải đáp mọi thắc mắc của sinh viên .
giảng viên dạy kỹ .
cô có thể giảng chậm lại sinh viên sẽ dễ tiếp thu bài học hơn .
cô vui tính , quan tâm tới học sinh .
kiến thức môn anh văn được đáp ứng nhưng không thực tế .
thầy khá vui tính , kiến thức môn học rất hấp dẫn và thu hút .
tậm tâm , nhiệt tình , năng động , công bằng .
giảng viên rất có tâm huyết và giảng bài hay .
thầy cho bài tập nhưng không kiểm tra có làm hay không dẫn đến sinh viên hơi lười .
giảng viên dạy dễ hiểu nhiệt tình .
không nhiệt tình , chưa cập nhật cái mới trong bài giảng .
nhiệt tình , dễ chịu .
khả năng truyền tải kiến thức .
máy chiếu phòng học quà mờ , đề nghị nên thay đổi .
giảng viên nhiệt tình , có chăm lo kiến thức cho học sinh , dạy kiến thức nhanh chóng nắm bắt .
cần thêm phần dạy lập trình căn bản bằng ngôn ngữ c .
qua môn học này tôi còn không biết được mình học được những gì .
nhiệt tình , giúp đỡ sinh viên hết mức .
thầy dạy thú vị nói chung là ok .
nên chia thành nhiều phần để đánh giá sinh viên chứ không tập trung vào cuối kỳ doubledot 50% giành cho kiến thức cơ bản, một hình thức nào đó để buộc sinh phải có kiến thức về dotnet nắm về nguyên lý của nó , về cách tổ chức , cách thiết kế và sử dụng .
giảng viên giảng dễ hiệu , tận tình .
cách giảng dạy có hiệu quả giúp sinh viên hiểu được vấn đề về chiều sâu hơn .
thêm nhiều thời gian .
nghỉ học nhưng không thông báo cho sinh viên biết .
nhiệt tình và đưa nhiều ví dụ .
nội dung giảng dạy lan man không sát môn học mật mã .
hoặc có thể cho cùng một giảng viên phụ trách lý thuyết và thực hành cho mỗi lớp .
đôi khi giảng nhanh làm sinh viên chưa kịp tiếp thu .
thầy chưa chú trọng đến nội dung cũng như cách truyền đạt cho sinh viên .
listening .
nội dung thực hành nên bám sát với lý thuyết .
chưa tìm ra .
vui vẻ giảng dạy nhiệt tình .
các khoa khác đều có điểm thi giữa kỳ môn vậy rồi mà sao giờ này , gần thi cuối kỳ rồi mà khoa wzjwz12 chưa có điểm .
nhiệt tình , luôn đảm bảo giờ giấc sinh hoạt ở lớp .
đảm bảo giờ lên lớp , tài liệu đầy đủ .
nên tạo động lực để sinh viên tham gia năng nổ đóng góp buổi học .
bài về nhà quá khó .
học lý thuyết thầy nhiệt tình giảng , nhưng khả năng truyền đạt chưa cao , sinh viên chú ý nghe thì cũng hiểu bài rất ít .
giảng viên giải thích một số ví dụ mẫu chưa rõ ràng .
mong thầy giảng bài kỹ hơn .
cô nên giảng bài nhiều hơn .
có buổi hướng dẫn cho sinh viên trước khi làm đồ án .
không ý kiến , phương pháp của thấy rất hài lòng ạ .
tác phong làm việc nghiêm túc , chuyên nghiệp .
tìm mọi cách hướng dẫn học hiệu quả nhất cho lớp và cung cấp đủ mọi tài liệu cho các bạn tham khảo và làm bàu tập tại lớp cũng như ở nhà .
cô dạy tốt nhưng mình bỏ thi nên mình điểm thấp .
giáo viên tận tâm , nhiệt tình , dễ tính .
giảng viên rất vui vẻ , phương pháp của thầy giúp sinh viên chủ động học tập .
thầy nên dạy kỹ , và chậm hơn để sinh viên dễ tiếp thu .
cô làm việc rất có trách nhiệm .
thầy dạy rất tận tình .
thầy nên giảnh nhiều hơn và bài tập ít lại nhưng chất lượng hơn .
giảng viên đúng giờ .
giảng viên cho bài tập về nhà để không quên bài .
hầu như không có vấn đề gì không hài lòng .
giảng viên hoàn toàn không trả lời thích đáng các câu hỏi , thắc mắc được đặt ra của sinh viên .
cần làm nhiều bài tập hơn .
thầy cô dạy cho về quá sớm .
một số phần kiến thức bị bỏ qua do không đủ thời gian .
nếu kết thúc thực hành sớm .
chúc thầy vui và sống khỏe .
lên lớp và giảng dạy hiệu quả .
thầy duy giảng dạy rất hiệu quả và nhiệt tình .
nâng cao chất lượng máy chiếu và quạt .
kiểm tra trên lớp nhiều hơn .
cô gọi sinh viên nhiều để giải bài .
giảng viên nên làm từng bước chi tiết hơn là chiếu slide rồi nói .
cô dễ chịu , dạy kỹ .
thầy giảng dạy , đưa ra các câu hỏi rất sát với đề tài các nhóm , giúp chúng em có nhiều kiến thức hơn về đề tài của các nhóm .
cô dễ gắt lên với sinh viên .
không được tận tâm , nhiệt tình .
tạo ra môi trường để sinh viên có cơ hội thực tập khả năng thuyết trình .
giảng dạy nhiệt tình , vui vẻ , hài hước tạo cảm giác hứng thú cho sinh viên trong giờ học .
ra thêm những bài tập khó hoặc lạ giúp học sinh kiếm thêm điểm để tăng hứng thú môn học khuyến khích hoạt động phát biểu trong giờ học .
thầy ôn rất kỹ .
giảng dạy kỹ , trình bày logic .
giảng dạy rất nhiệt tình , cung cấp tài liệu đầy đủ .
mong rằng cô sẽ điều chỉnh để sinh viên có thể dễ dàng theo dõi bài giảng hơn .
theo em thì thầy hơi thụ động một tí .
hiện tại thực hành môn này chỉ mang tính chất làm quen các thiết bị .
thầy dạy nhiệt tình , mong được học thầy những kỳ sau colonsmilesmile .
và thầy lại tiếp tục làm công việc của thầy .
chuẩn bị bài giảng hoặc bài tập thật kỹ trước khi lên lớp giảng dạy .
mặc dù em hiểu có thể là do môn học này quá rộng nên việc làm seminar thì hợp , nhưng thầy cũng có thể chọn một vài buổi để dạy cái cốt lõi phổ biến trong bộ framework đó chẳng hạn .
giảng bài hơi chậm .
cô dạy không có thể chê được bất kỳ điểm nào , vừa nói chuyện vui mà lại đây hay .
thầy dạy hơi nhanh , ít quan tâm đến việc học sinh có hiểu bài trên lớp hay không mà thầy cho bài tập khá nhiều .
làm debate nhiều , còn học về giáo trình rất ít .
nên chỉ có một giảng viên phụ trách một lớp .
thầy giảng bài dễ hiểu , vui tính , sẵn sàng giải đáp thắc mắc của sinh viên .
đưa ra các chỉ tiêu tính điểm cụ thể .
đồng thời giảng viên nên tổ chức ôn tập ở một hai buổi học để sinh viên cũng cố bài đã qua và hoàn thiện kiến thức .
giảng viên vui tính , hài hước .
thầy giảng hơi nhanh .
thầy rất nhiệt tình hướng dẫn trong khi thực hành .
cô rất thân thiện .
cô vui tính , nhiệt tình .
khả năng truyền đạt còn kém .
thầy dạy giỏi chu đáo .
bài giảng thực hành rất chi tiết .
cô giảng dạy nhiệt tình , giúp sinh viên hiểu rõ kiến thức .
giảng viên thân thiện , hoà đồng , khả năng truyền đạt tốt .
cô dạy rất hay và rất thực tế bài học .
để học sinh của mình không có gì sau kết thúc môn phải chăng đó không là thất bại !
có lịch học bù đã tự sắp .
cô rất vui vẻ .
học anh văn không nên quá theo một khuôn mẫu .
giảng viên nhiệt tình và vui tính .
giảng viên nhiệt tình với sinh viên .
cô hướng dẫn rất nhiệt tình .
kiểm tra với mức độ vừa phải với yêu cầu của môn học !
học dễ hiểu .
cô dạy tận tình , đưa nhiều kiến thức cho sinh viên .
bài giảng sinh động có hứng thú với sinh viên đến lớp .
cô dễ thương , dễ tính , giảng dễ hiểu .
thầy cực kỳ tận tâm nhiệt tình , giảng bài rất dễ nhớ .
các nhóm có cùng đề tài 'abc' cùng vào báo cáo một lượt cho lẹ !
giảng viên giảng bài không tạo được sự hứng thú cho sinh viên khi học , nên thường phải áp dụng phương pháp của các giáo viên dạy môn chính trị như doubledot không cho sử dụng điện thoại , laptop trong lớp , điểm danh hoặc gọi tên để trả lời câu hỏi .
thầy tận tình , có cách giảng giải sinh động và chủ động trong việc tìm hiểu sinh viên .
thầy đưa ra phương pháp làm bài cụ thể , dễ hiểu .
thầy giảng rất hay !
ân cần giải đáp thắc mắc của sinh viên .
tiết giảng hơi khô khan , nhàm chán .
một số bài thầy giảng còn khó hiểu , ít sát thực hành và ít sửa bài tập về nhà .
phong cách giảng dạy tốt , không buồn ngủ , tiếp thu bài tốt .
giảng viên cho về sớm hơn giờ quy định .
giảng viên không có kỹ năng sư phạm cao .
chất lượng phòng lab kém , nhiều máy không sử dụng được hoặc phần mềm bị lỗi , không thực hành được .
nên xác định điểm quá trình tốt hơn tránh để gian lận .
giảng viên dạy tận tâm dễ hiểu .
trao đổi bài học tại lớp rất sôi động .
em nghĩ là cô truyền cảm hứng rất hay .
cô giảng rất đều tai , rất dễ buồn ngủ .
vui tính dạy khá dễ hiểu .
chúng em không thực sự biết rằng những gì các bạn đang thuyết trình là đúng thực tế hay không !
thầy dạy rất có tâm huyết .
cần phân bố lại thời gian lên lớp , đừng kéo dài thời gian khi đã hết buổi học .
cô giáo giảng dạy rất nhiệt tình , học sinh chăm chỉ được thưởng xứng dáng , học sinh lười biếng không đi học bị trừng phạt thẳng tay .
nâng cấp máy tính lên .
sự nhiệt tình giảng dạy của giảng viên .
giáo viên rất nhiệt tình với sinh viên .
cô giảng dạy khiến sinh viên cảm thấy chán , buồn ngủ .
giảng dạy không hiệu quả .
thầy dạy có tâm và rất nhiệt tình .
nên tăng thêm thời lượng về kỹ năng nghe , nói .
khiến sinh viên cảm thấy nản .
tích cực , nhiệt huyết .
hy vọng có nhiều phương pháp mới để sinh viên hiểu sâu được vấn đề .
em rất quý cô cũng như toàn thể các giảng viên trong trường nhưng em phải nói với thầy một điều chân thành rằng em cảm thấy việc điểm danh khi đi học là không hiệu quả .
thời gian các tiết thực hành cần phân bổ phù hợp với thời gian lý thuyết vì thường thì những bài thực hành đi sớm hơn so với bài lý thuyết kể từ những tuần khoảng giữa nên giảng viên hỗ trợ thực hành không thể cho sinh viên thực hành phần đó .
dạy ít , sinh viên chủ yếu nghe sinh viên báo cáo .
tận tâm với sinh viên và tạo mọi cơ hội cho tất cả sinh viên .
đảm bảo phần kiến thức cho sinh viên đạt được .
thầy chưa mấy nhiệt tình !
có đưa ra ví dụ cụ thể .
giảng dạy có logic và có sự chuyên tâm của giáo viên nên em không có ý kiến gì thêm .
giảng viên thường cho các hoạt động nhóm trong giờ học .
giảng viên quá bận với công việc của mình , không đảm bảo được nội dung môn học , chưa cung cấp tài liệu liên quan đến môn học , chưa tận tâm .
nhiệt tình , giảng dạy tốt .
giảng viên khá nhiệt tỉnh .
truyện đạt kiến thức dễ hiểu dễ tiếp thu , gần gũi , nhiệt tình .
dù một tuần chỉ có 2 tiết nhưng thầy đã tận tình giảng dạy .
giảng viên gần như không biết truyền đạt kiến thức sát với lý thuyết , ra bài tập không bám sát kiến thức .
phương pháp quan trọng là kiến thức chứ không phải điểm .
em mong thầy cô cho sinh viên nhiều mẫu câu thông dụng để sinh viên học thuộc từ đó rèn luyện phản xạ tự nhiên trong giao tiếp !
thầy dạy hay , không khí vui vẻ và tận tình giải đáp mọi thắc mắc .
tương tác tốt với sinh viên ở trên lớp .
lên lớp muộn .
thầy dạy bằng tiếng anh .
nên thay phòng thực hành , cho dù là hình thức 2 , có thể làm ở nhà nhưng lên phòng lab thì cũng phải có điều kiện để sinh viên làm các bước cơ bản thì về nhà mới nhanh chóng triển khai các bước tiếp theo được .
bài tập và tài liệu hướng dẫn học tập mà thầy cung cấp thực sự rất đầy đủ đối với em .
giảng viên nhiệt tình , truyền lửa tốt cho sinh viên hứng thú học tập .
hơi nghiêm .
dạy toàn tiếng anh .
thái độ chưa tốt khi sinh viên hỏi bài , chỉ có sinh viên giỏi mới dám hỏi vì thầy chỉ trả lời những câu khó .
thầy có một nền tảng kiến thức rất phong phú , em được học rất nhiều từ thầy .
nên hướng dẫn giải các bài tập cơ bản của môn học .
nội dung thực hành vào lý thuyết chưa khớp nhau , chưa truyền tải được nhiều kiến thức .
thầy nên giảng bài sinh động hơn thay vì ngồi một chỗ .
hình dung chưa ?
giảng bài quá nhanh , ít bám sâu vào chương trình .
giảng viên không gây hứng thú cho sinh viên về bài giảng của mình .
em còn tưởng những nội dung này chỉ có trong hội thảo về " đa cấp " .
thầy dạy dễ hiểu , nắm rõ kiến thức .
thầy thân thiện , nhiệt tình .
nhìn chung cô dạy khá là nhanh bạn nào có tư duy , logic không được tốt thì sẽ không hiểu cô nói .
nhiệt tình trả lời các câu hỏi của sinh viên .
em cảm thấy không có gì không hài lòng cả vì thầy dạy hay .
thầy tận tình , và thân thiện .
em nghỉ nên biên soạn lại .
ngoài việc cho bài tập ra , thầy nên giải đáp cho các học sinh các bài tập khó nữa .
mỗi một vấn đề đều phải dừng lại hỏi xem còn sinh viên nào có cách khác không , hay đơn giản là cách hiểu khác trên cùng một vấn đề .
tất cả điều hài lòng .
cô dễ thương siêu cute !
giảng viên vui vẻ , hòa đồng với sinh viên , tạo cảm giác hứng thú học tập hơn .
giảng viên hỗ trợ bài giảng , tài liệu tham khảo rất đầy đủ trên moodle .
thầy hướng dẫn rất tận tình .
cả hai thầy đều rất nhiệt tình .
thầy giải đáp thắc mắc của sinh viên nhiệt tình và đầy đủ , kiến thức nhiều và phong phú .
trong học kỳ này vì nó không được cố định nên em và có thể nhiều bạn khác đã bỏ lỡ bài nộp .
thầy chưa tận tâm trong giảng dạy .
giảng viên dạy dễ hiểu .
nên hướng dẫn kỹ lưỡng vào những vấn đề trọng tâm .
triển khai srum cho tổ hợp nhóm nhỏ chừng 15 người , 1 nhóm 5 người .
vì đôi khi tụi em theo bài không kịp .
cô tận tình thân thiện với sinh viên .
thầy vui tính , rất tâm lý sinh viên .
nên phát hết các bài kiểm tra còn lại .
dạy kỹ căn bản rèn luyện cả 4 kỹ năng .
tăng thời gian học , tiếp xúc với sinh viên nhiều hơn .
có trách nhiệm giảng dạy cho các học sinh hiểu về bài học .
bài tập cho cho đa dạng để sinh viên dễ dàng tiếp thu được nhiều loại bài tập và kiến thức khác nhau .
đôi lúc giảng viên nói quá nhỏ không thể nghe thấy rõ .
không nên quá chú trọng vào việc dạy học chạy kịp chương trình để thi mà quên đi khả năng tiếp thu của sinh viên .
thầy chấm và nhận xét đồ án rất chính xác .
cô dạy rất hay , kỹ và nhiệt huyết .
dễ buồn ngủ .
phòng thưc hành cần thường xuyên vệ sinh , sửa chữa thiết bị , bị lỏng , đứt , hay hư hỏng .
tích cực .
tận tâm , nhiệt tình , tiết học vui vẻ dễ tiếp thu .
giảng viên thường xuyên trao đổi tài liệu học tập , giảng viên tích cực .
sự nhiệt tình và tâm huyết khi giảng dạy của cô .
sự tận tâm .
nhưng vẫn đạt điểm cao .
đúng như vậy luôn hi hi .
phần thi nói giữa các lớp không thống nhất về hình thức và nội dung .
nếu em muốn học , em sẽ lên lớp học .
vui vẻ , giảng dạy tận tình .
sửa chữa hoặc thay mới máy chiếu và loa nguyên nhân doubledot máy chiếu , chiếu hình ảnh bị nhạt màu , loa hay có trục trặc .
thầy khá bận nên thời gian lên lớp không nhiều .
thầy thân thiện , nhiệt tình , giảng dễ hiểu .
thầy năng nổ , nhiệt tình .
trên slide có quá nhiều chữ ( có vẻ như thầy dịch từ tài liệu gốc là chính ) , và thầy đọc slide , giải thích định nghĩa nhiều nhưng rối và không có gì để hình dung làm cho sinh viên khó hình dung ra thầy đang giảng gì .
giảng viên rất tận tâm , nhiệt tình , gần gũi sinh viên .
cách giảng dạy không tạo được nền tảng ban đầu để sinh viên tự lực trong một quãng đường dài .
thầy giảng dạy nhiệt tình , cung cấp đầy đủ kiến thức .
phòng lab thực hành cơ bản vẫn còn thiếu chất lượng , máy yếu , trường mình vẫn còn xài màn hình crt nản , mang danh trường công nghệ thông tin .
giảng viên cung cấp khá đầy đủ kiến thức .
giáo viên ít hướng dẫn bài tập về nhà .
khi nói xong một ý nên có khoảng nghỉ để người nghe kịp tiếp thu thì hiệu quả hơn .
thầy chấm điểm khó , đề thi dài .
cô dạy quá chi tiết ở một số mục , có một số mục em cảm thấy dễ nhưng cô lại dạy quá lâu ở mục đó làm cho tốn khá nhiều thời gian và gây chán nản .
liên hệ sát với thực tế .
mong nhà trường sắp xếp các phòng học yên tĩnh hơn .
khối lượng lý thuyết và thực hành phải học quá ôm đồm trong một môn học .
cô nhiệt tình giảng bài , hỗ trợ sinh viên .
thầy hiền và nhiệt tình với sinh viên .
kiến thức môn học ứng dụng tốt cho công việc sau này .
nên sử dụng giáo trình tiếng việt , nếu dùng tiếng anh thì nên dùng lúc ra đề luôn , tránh trường hợp anh việt lẫn lộn .
giảng viên hướng dẫn rất nhiệt tình và chi tiết .
cô dễ thương quá .
luôn giải đáp mọi thắc mắc của sinh viên .
thầy liên hệ khá nhiều về thực tiễn cuộc sống .
thầy là người rất nhiệt tình và quan tâm sinh viên !
nhiều ví dụ minh hoạ , dễ hiểu .
thầy vui tính dạy dễ hiểu .
nên có thêm vài project nhỏ .
dạy tốt , dễ hiểu .
bồi dưỡng chuyên môn giáo viên phần phát âm , từ vựng .
khả năng truyền đạt kiến thức của thầy chưa hay ( kém ) chưa lôi cuốn được sinh viên kể cả so sánh với em , một sinh viên năm 2 .
cô nhiệt tình , giảng dạy dễ hiểu .
các buổi học không liên tục , kiến thức kiểu chắp vá .
giảng dạy rất tốt .
không hiểu bài giảng .
giảng viên giảng dạy nhiệt tình .
hệ thống máy tính còn yếu kém .
cần được tăng cường thực hành và traning thêm môn học .
giảng bài kỹ .
cho làm bài tập vận dụng kiến thức thường xuyên .
tận dụng tốt thời gian , nhiệt tình , hiền .
giảng viên dạy kỹ , dễ hiểu .
thầy tôi dạy rất hay và chia sẻ rất nhiều .
thầy hiền nhiệt tình .
thầy giảng khó hiểu , phương pháp giảng dạy cũ kỹ .
cô nói nhỏ và thường hay đứng trên bục rất khó để có thể hiểu .
tận tâm giảng dạy nhiệt tình , tận tâm .
giáo viên giảng hơi khó hiểu ạ .
đề xuất nhà trường hằng tuần có một buổi lau dọn các bàn ghế này .
cần xác định rõ mục tiêu thực tế của môn học ứng dụng vào việc gì .
giảng dạy ngắn gọn , súc tích , đánh vào phần trọng tâm .
giảng viên nên đảm bảo lên lớp đúng giờ và cập nhật bài giảng lên hệ thống moodle thường xuyên hơn .
giáo trình hiện tại khá trừu tượng và khó hiểu , kiến thức khá khó với những lý thuyết căn bản mà sinh viên có thể hiểu .
giảng viên dạy dễ hiểu , tương tác với sinh viên nhiều và có nhiều hình thức tính điểm ( điểm bài tập trên lớp , bài tập về nhà , kiểm tra tại lớp , dotdotdot ) .
nhiệt tình , vui vẻ , cung cấp kiến thức hay .
giảng viên dạy rất dễ hiểu , nhiệt tình .
hỗ trợ sinh viên kịp thời các vấn đề vướng mắc trong môn học .
cung cấp công cụ giảng dạy tốt hơn .
thầy dạy nhiệt tình , có trợ giảng năng nổ .
về học tập doubledot bản thân em không đồng ý về điểm thuyết trình và bài báo cáo .
dạy rất nhiệt tình , cho bài tập nhiều .
giảng dạy dễ hiểu , tận tình .
tiết học thú vị , vui vẻ mà bổ ích .
thầy nhiệt tình và giảng rất dễ hiểu .
giáo viên cần lên lớp thường xuyên hơn và dạy những kiến thức thiết thực với môn học hơn .
gần gũi , tốt bụng .
cần mở rộng thêm các kỹ thuật hướng đối tượng mới hiện nay .
cô dạy tận tâm với sinh viên , luôn nhiệt tình .
hăng say , nhiệt tình .
mong phòng phòng thanh tra - pháp chế - đbcl có biện pháp xử lý .
table and chair is not fitted for class .
dạy quá nhanh so với lý thuyết , có khi nhanh hơn cả 1 chương chớ không phải vài bài học , học thực hành mà không hiểu gì hết vì chưa học trên lý thuyết , theo em , học thực hành để củng cố kiến thức lý thuyết chớ không phải học lý thuyết để biết mình đã thực hành cái gì .
mong thầy sắp xếp giữa việc giảng dạy cũng như việc làm của thầy .
điều chỉnh số tín chỉ cho môn từ 3 tín chỉ thành 2 tín chỉ .
cô tận tâm nhiệt tình , quan tâm đến học sinh nhiều hơn là điểm số .
sự tận tình của giảng viên .
giảng viên dạy lý thuyết nên dạy thực hành để giúp sinh viên làm rõ những kiến thức trong lý thuyết .
giảng viên nhiệt tình , có khả năng truyền đạt tốt .
thầy cho khá nhiều bài tập và cách giải nhiều bài .
cần chuẩn bị phần giáo trình phù hợp hơn với môn học , phù hợp hơn với trường mình .
truyền đạt nhiều kiến thức mở rộng .
giáo viên nhiệt tình !
4 tín chỉ học phần là quá ít cho các kiến thức về javabeans , jsp , servlet , html , csharp .
cách giảng dạy của giảng viên thật khó có thể làm cho sinh viên hiểu rõ vấn đề .
trong khi chương trình quy định 2 tiết cho một bài .
nói chuyện dễ hiểu , dễ tiếp thu .
vủi vẻ nhiệt tình .
học một đàn ra thi một nẻo , thi đúng với nội dung môn học .
giảng viên giảng dạy nhiệt tình !
không thu hút được sự chú ý của sinh viên .
truyền đạt kiến thức dễ hiểu .
cần phải thiết kế nội dung thực hành gắn với lý thuyết , nâng độ khó lên , cần áp dụng các lý thuyết hiện đại thay vì các lý thuyết đã cũ từ mấy chục năm trước .
giảng viên vui nhiệt tình .
lúc chấm điểm thực hành trên lớp , hỏi những câu đánh đố sinh viên .
giảng viên đầy nhiệt huyết , gần gũi với sinh viên , bài giảng sinh động .
tiết dạy thoải mái , không nhàm chán .
giảng viên mỗi lần lên lớp đều nói " các em cần gì cứ mail thầy sẽ hỗ trợ " nhưng không bao giờ trả lời mail sinh viên , sinh viên phải lên đến tận văn phòng khoa để tìm gặp .
tất cả đều tốt .
cung cấp cho sinh viên nhiều kiến thức thực tiễn .
thầy giảng quá khó hiểu .
hay nghỉ .
giảng viên áp dụng nhiều phương thức giảng dạy mới .
môn học hay và bổ ích .
cập nhật kiến thứ trong các slide , những phương pháp mới .
giảng viên thường hay đến lớp muộn 15 phút .
giảng viên nên thường xuyên cập nhật và giới thiệu những thành tựu công nghệ mới đến sinh viên cũng như cho phép sinh viên thử nghiệm tại lớp nếu điều kiện cho phép .
cần nâng cao chất lượng máy chiếu .
theo em , nên tăng thời gian thực hành nhiều hơn .
em nghĩ nên kết hợp thực hành vào chung một buổi .
bài tập làm thêm .
thầy dạy quá nhanh , học sinh theo không kịp , nhất là việc chiếu slide .
mới gặp một lần !
cập nhật tin tức môn học trên các kênh thông tin course và cung cấp các tài liệu trên đó .
em thi giữa kỳ được 9dot5 điểm .
thường xuyên nhắc nhở các sinh viên ít phát biểu , chuyên cần , tích cực .
buổi đầu tiên là một bài thực hành đơn giản , buổi thứ 2 chia nhóm và thông báo đề tài đồ án cuối kỳ , buổi thứ 3 là chấm đồ án .
thầy dạy rất tận tâm .
em rất thích , em là một đứa không thích học môn xã hội nhưng học cô em rất thích nghe giảng .
giáo viên truyền đạt nội dung bài học rất hay , rất dễ hiểu và dễ tiếp thu .
thầy còn chia sẻ các phương pháp học cho sinh viên .
như vậy thì quá bất công .
học theo đúng thời khóa biểu .
thầy giảng hay .
hướng dẫn tận tình cho sinh viên .
lịch học trùng với lịch học môn khác có điểm danh từng buổi nên hầu như nhóm học của em không bạn nào học được 1 buổi nào .
giảng viên kết hợp giải bài tập để giảng lý thuyết .
thêm nhiều bài tập hay gặp khi thi học kỳ !
tìm hiểu về các case study giúp chúng em biết thêm nhiều kiến thức mới và trình bày sản phẩm của mình trước lớp để thấy những thiếu sót của mình .
thầy hay chém gió .
mong thầy giải bài tập nhiều hơn là nói toàn là lý thuyết .
phương pháp giảng dạy chưa được cập nhật .
rất có tâm , nhiệt tình và tận tụy với sinh viên .
nên khắc phục tình trạng giảng viên không lên lớp , vì như vậy làm mất nhiều thời gian cho sinh viên tụi em .
thầy ít giảng chủ yếu là cho chép vào vở .
thầy nguyên dạy rất nhiệt tình , tận tâm colonsmile .
giáo viên dạy dễ hiểu , tận tình hướng dẫn sinh viên .
quan tâm tận tình đến từng sinh viên .
thầy dạy đúng yêu cầu buổi học .
thầy dạy hay , truyền đạt đủ kiến thức cho sinh viên .
cô tận tâm .
cô truyền đạt còn khó hiểu .
cô giáo nhiệt tình .
giảng viên vui tính , nhiệt tình và có những phương pháp làm bài tập nhóm mới lạ , hấp dẫn .
dạy hơi nhanh à nha , tiết bài tập chưa tốt .
giảng dạy hay .
em nghĩ nên tạo ra thêm một số ràng buộc để sinh viên đi học đầy đủ hơn .
thầy có phần demo code giúp sinh viên dễ hiểu .
phân phối bài tập hợp lý .
thầy nên nhiệt tình hướng dẫn hơn .
cô vừa hiền vừa xinh lại còn dạy dễ hiểu .
nhưng thầy rất nhiệt tình giảng lại và đứng chỉ lại .
nhiệt tình , phong cách dạy dễ hiểu .
giáo viên lý thuyết và trợ giảng không có sự liên hệ với nhau dẫn đến mỗi người dạy một kiểu .
thành vòng tuần hoàn đến khi thi .
không gặp mặt .
vui vẻ , hòa đồng , linh động .
cần cập nhật kiến thức sâu hơn .
thầy tận tâm , có hai tới lớp sinh viên thầy vẫn dạy .
thầy giảng hơi nhanh và có nhiều chỗ còn khó hiểu .
cần nâng cấp máy trong phòng máy thực hành vì cấu hình hơi yếu và phòng học không nóng và bụi thì tốt hơn .
thầy nhiệt tình dạy dễ hiểu .
em thấy nội dung kiểm tra chưa phù hợp , chương trình học quá nặng .
nội dung mới .
không hoàn toàn hài lòng với cách giảng dạy của thầy .
nội dung chưa được truyền đạt đến sinh viên theo cách hấp dẫn , trực tiếp mà nhàm chán , dễ gây tâm lý bối rối với nhiều kiến thức liên kết rời rạc .
vui .
nhiệt tình và vui vẻ với sinh viên , giảng bài kỹ .
thầy rất thường xuyên kể về các câu chuyện cá nhân mặc dù không sinh viên nào yêu cầu và quan tâm .
nên cập nhật giáo trình đầy đủ , nội dung môn học nên cải tiến , phần thực hành nên hiệu chỉnh để thống nhất với lý thuyết .
không ý kiến thêm .
theo ý kiến của em doubledot nếu như đầu ra tốt nghiệp là bằng cấp theo các chương trình ngoại ngữ bằng cấp toeic hay ielts thì em nghĩ là nên để phần đó cho các bạn sinh viên tự lo vì học av1 , av2 , av3 rồi lại phải học thêm mấy cái toeic với ielts thì mất một khoảng thời gian .
các deadline thời gian hơi ít .
mong ở những môn học tới , với kiến thức và kinh nghiệm của mình thêm với sự tương tác và sắp xếp thời gian , thầy sẽ mang đến những tiết học bổ ích và hiệu quả nhất cho học viên của mình .
môn này không nên có hình thức thực hành 2 không hiệu quả .
cứ mặc kệ mấy cái báo cáo nhảm nhỉ của cái đợt hợp vừa rồi , cá nhân em rất thích được học với thầy .
thầy nói hơi nhỏ và đều đều nên rất dễ buồn ngủ .
em không thể đi học môn wzjwz75 , nên học kỳ này sẽ nợ môn này .
ra đề thực hành sát với nội dung ôn tập .
giảng viên truyền đạt tốt , rất dễ hiểu .
dạy nhiệt tình nên hay lấn giờ quá tiết .
giáo viên cho giảng dạy tận tình .
đồ án thầy yêu cầu khó thực hiện vì toàn là bài báo khoa học có nội dung trừu tượng .
thầy sử dụng thời gian dạy tốt .
thầy wzjwz205 rất nhiệt tình với sinh viên , luôn cung cấp kiến thức cập nhật và thực tiễn .
tài liệu và giảng viên nhiệt tình .
thầy dạy tâm huyết với sinh viên , dạy cho sinh viên rất nhiều kiến thức bổ ích !
thầy giúp sinh viên luyện tập rất nhiệt tình .
khi có thông báo nghỉ , cần cập nhập thông tin trên web của khoa wzjwz158 .
kiến thức truyền đạt còn ít , thời gian lên lớp thường trễ .
em nghĩ nên thi thực hành thay vì lý thuyết cuối kỳ .
khi sinh viên nhờ thầy giải một bài tập để làm mẫu nhưng không nhận được bất kỳ bài giải nào từ thầy .
thời lượng thi ít khiến nhiều câu bỏ trống .
cách thầy dạy môn này trong kỳ trước em không được biết chỉ được nghe từ các bạnem đã cảm thấy vui khi được học với thầy .
thường xuyên nghỉ học không thông báo , lên lớp trễ .
cô giáo rất tận tình và có phương pháp giảng dạy rất tốt đối với sinh viên .
giảng viên luôn vui vẻ và tận tình giúp đỡ sinh viên .
dùng lời lẽ để ép buộc sinh viên .
những thứ đó không đủ để làm bài thực hành như tuần 5 , tuần 6 , tuần 7 .
bài tập deadline quá nhiều mà thời gian lại quá ngắn .
nên rút gọn kiến thức lại .
đan xen những câu chuyện thực tiễn trong lúc học .
thầy không chú trọng đến kết quả tốt hay không mà khuyến khích sinh viên làm việc hết khả năng của mình .
không có hoạt động không hài lòng .
có nhiều nội dung liên quan tới thực tiễn , có thể áp dụng vào thực tế sau này .
vào lớp muộn , cho ra trễ .
thầy vui tính , thường xuyên cho bài tập cho sinh viên .
sinh viên trường wzjwz80 chúng ta hoàn toàn không được đánh giá cao so với sinh viên của wzjwz81 và wzjwz82 .
giảng viên vui vẻ , giảng dạy tận tâm .
giáo viên lên lớp đầy đủ , tận tâm , nhiệt tình trong giảng dạy .
phương pháp giảng dạy ( cụ thể là cách truyền đạt ) của thầy đơn giản , dễ hiểu và hiệu quả .
phát âm thuật ngữ tiếng anh không chuẩn , khó phân biệt khi nghe giảng .
giảng viên dạy tâm huyết , nhiệt tình , bài tập cụ thể rõ ràng .
thầy có đi dạy trễ .
có thể nói học nhập môn lập trình gặp được cô là một điều vô cùng may mắn , cảm ơn cô nhiều .
cô wzjwz195 thật tuyệt vời .
nếu thầy có thể đến sớm để dạy cho sinh viên có thể nghĩ trưa được nhiều hơn .
thầy thường xuyên nghỉ mà không thông báo .
cách giảng dạy đơn giản , ngắn gọn nhưng dễ tiếp thu .
bài giảng chưa thật sự thu hút .
giảng dạy chi tiết , dễ hiểu .
điểm làm đồ án nên trên 50% thì sẽ có tính thực tiễn hơn .
phòng học oi bức .
kích thích sự đam mê cho các sinh viên .
không dạy vào trọng tâm chương trình , sử dụng giáo trình mà thường đi lan man .
tận tâm , chu đáo .
thầy rất hay nói thêm về các tài liệu tiếng anh , các kiến thức mà sách tiếng việt không đề cập , bổ sung nhiều kiến thức hay cho sinh viên .
thầy nên cho nhiều ví dụ liên quan đến bài học hơn , và nên có hình thức làm và nộp bài tập hàng tuần .
phòng thực hành khoa wzjwz70 máy hư tùm lum , không hiểu sao phòng thực hành mấy khoa khác như wzjwz71 , wzjwz72 đầu tư mới với tốt hơn nhiều .
thầy đi dạy rất đúng giờ , giảng dạy nhiệt tình .
tên thầy dài quá nhưng em nhớ nó như một món quà dành cho thầy .
luôn quan tâm sinh viên , dạy kiến thức hay , dễ hiểu .
thầy giảng dạy nhiệt tình , tận tụy , tận tình hướng dẫn .
mong các môn thực hành cách tuần sẽ chuyển thành hàng tuần .
giải đáp thắc mắc cho các bạn sinh viên .
chúc thầy tràn đầy sức khỏe và giảng dạy thật tốt trong các kỳ tiếp theo !
môn học không mang tính ứng dụng và thực tế , kiến thức quá chung chung .
một số vấn đề sinh viên thắc mắc đăng lên course thường được giảng viên trả lời chậm , và thường không trả lời luôn .
phương pháp giảng dạy giúp sinh viên nắm bắt được nhiều lỗi sai trong bài .
bài học liên quan tới thực tế .
giảng viên thường xuyên đưa bài tập lên bảng để vừa giảng vừa tạo ra cuộc thảo luận .
cô rất dễ thương , cho điểm khách quan , cô giúp em nhớ lại nhiều kiến thức .
slide môn học một số phần dịch từ tiếng anh khó hiểu , không rõ ràng .
thầy cho bài tập về nhà hàng tuần .
cho cái nhìn về môi trường bên ngoài doanh nghiệp .
cách dạy và cách nói chuyện của thầy rất thu hút , giúp em tập trung vào bài học rất dễ .
rất mong thầy trong thời gian giảng dạy có thể cải thiện nhiều phương pháp truyền đạt để môn học thú vị hơn .
em có gửi một message trên trang web môn học cho một thầy nhưng mà chờ mãi vẫn chưa nhận được câu trả lời .
giảng viên nên giảng nhiều hơn chứ không nên để sinh viên lên làm bài tập .
thầy giảng đúng trọng tâm đề dễ hiểu .
cô không sử dụng hệ thống course của trường .
đi học hay không đi học cũng như nhau .
thầy giảng bài dễ hiểu , nhiệt tình .
cho bài tập đầy đủ .
thầy dạy rất tốt , rất hay .
cô cho bài tập về nhà , deadline cuối mỗi chương , bài tập mỗi chương giúp tụi em nắm vững kiến thức của môn học này .
chép bài trên bảng nhanh , giảng hơi nhanh .
rất thích cách xét công tâm của cô .
cô dạy khó hiểu , phức tạp hóa vấn đề .
cách cô sắp xếp sinh viên khi thi giữa kỳ rất lộn xộn .
nhiều nội dung môn học bị bỏ qua .
thầy dạy nhiệt tình dễ hiểu , cho làm nhiều bài tập hay thú vị .
thầy rất vui tính , tận tâm và có một vốn kiến thức rất phong phú .
thầy dạy tương đối ổn , có tính thực tế .
ít sử dụng hệ thống moodle môn học , slide bài giảng các bài nộp khó khăn để nộp do sinh viên ít sử dụng hệ thống dropbox .
cung cấp đầy đủ và cập nhật giáo trình và tài liệu phục vụ môn học hơn .
thầy rất vui tính , nói chuyện cũng vậy .
thầy rất vui tính , dạy dễ hiểu .
cô rất quan tâm tới sinh viên .
thầy dạy rất nhiệt tình nhưng bị lố giờ nhiều quá , môn học có 4 tiết nhưng lúc nào cũng gần như là 5 tiết .
gây khó khăn cho việc làm bài thi .
giảng viên thụ động .
yêu nghề , hăng say , tích cực với công việc , nhiệt tình giảng dạy .
giảng dạy nhiệt tình và kỹ lưỡng .
toàn phải đi học ké lớp khác .
truyền đạt hay giúp học sinh dễ hiểu !
phương pháp giảng bài của thầy khiến sinh viên dễ dàng tiếp thu được kiến thức .
đôi khi một số điều thầy nói sinh viên tự tìm hiểu mà không giải thích thêm .
cách dạy còn khô khan , nhàm chán , không tạo được cho sinh viên sự hào hứng .
khuyến khích phát biểu trong giờ học và đưa ra các bài tập khó cộng điểm để tạo hứng thú cho học sinh .
bài thi phải sát hơn và thêm phần thi nói để kiểm tra và xếp loại đầu vào .
khi hỏi thì giảng viên nói rằng đến lớp nhưng không thấy ai .
nếu được thì rút ngắn thời gian học mỗi môn học trong một học kỳ thành 7 tuần 2 buổi tuần hay học theo hình thức " cuốn chiếu " các môn học trong một học kỳ .
thầy đưa nhiều bài tâp !
cho nên cái này phải từ giảng viên học hỏi và tham khảo cách giảng dạy của giảng viên khác dạy cùng bộ môn với mình .
thầy dạy rất nhiệt tình , luôn cố gắng giảng thật chậm và giảng thật kỹ cho chúng em hiểu bài .
mong giáo viên cải thiện cách dạy dễ hiểu hơn .
giảng dạy nặng về nói chuyện , ít tập trung vào ngữ pháp , trong khi thi thì toàn ngữ pháp .
thầy nên giải thích kỹ hơn .
sửa bài kỹ càng .
giảng dễ hiểu , nhiệt tình trong công tác giảng dạy .
em thích cách ra đề của thầy .
thời gian vào lớp đúng giờ .
thầy dạy tích cực .
thầy rất nhiệt tình trong việc hướng học sinh đến con đường khoa học .
mọi bài thực hành sinh viên tự đọc hiểu và sự có mặt của giảng viên trên lớp chỉ mang hình thức có mặt .
cô rất nhiệt tình trong hoạt động giảng dạy , công bằng trong đánh giá , rất quan tâm đến sinh viên .
thầy dạy khá chi tiết và giải bài tập nhiều .
mỗi tiết dạy của giảng viên thường là chiếu lên slide để đọc nên trong quá trình giảng dạy khá là chán .
dạy nhiệt tình , dễ tiếp thu .
cách truyền đạt của cô làm em không hiểu mặc dù cô giảng rất kỹ năng nhưng em cũng không hiểu nổi những gì cô nói .
nếu có thể đọc được báo cáo đồ án hay tốt nghiệp của các anh chị khóa trước thì có thể dễ dàng hình dung được yêu cầu của cô .
nhiều slide .
nên có thêm trợ giảng để giảm bớt áp lực cho giảng viên .
demo đa dạng , side cập nhật kịp thời , giảng viên hỗ trợ nhanh chóng trên moodle .
trình bày slide bài giảng rõ ràng hơn .
cần tăng giờ thực hành để nắm rõ và chắc hơn nội dung của bài học .
thầy day trực quan dễ hiểu .
thực hành mà dành hơn 80% nói về lý thuyết không đáp ứng yêu cầu sinh viên .
rất nhiệt tình vì học sinh , luôn nghĩ cho học sinh , luôn đến sớm , giảng dạy hiệu quả .
còn khi cô cho bài tập nhưng lại không giải mẫu , khiến tụi em khó có thể tự làm được .
tài liệu nên được cập nhật .
mong được làm việc với thầy nhiều hơn .
mong thầy dạy bám theo thi nhiều hơn , sửa bài tập trên lớp nhiều hơn .
mong thầy xen kẽ bài tập vào bài giảng lý thuyết , như thế sẽ dễ hiểu bài hơn ạ .
giảng viên nhiệt tình , có tâm huyết .
tận tình , cách dạy thực tế .
đôi khi nghỉ học không thông báo trước .
hướng dẫn quá chi tiết .
nhiệt tình , giúp sinh viên luyện nói rất nhiều .
cung cấp bài giảng đầy đủ .
đôi khi em nghĩ thầy cho deadline quá trời nhưng nhờ vậy em học được hơn thầy ạ .
phần thực hành , chúng em không được hướng dẫn đủ .
mong nhà trường sẽ đồng nhất phần thực hành và lý thuyết .
thường xuyên hỏi về đời sống tình cảm của những bạn nữ , như vậy là không phù hợp với tác phong của một giáo viên .
giảng dạy không rõ ràng còn hàn lâm .
lên lớp đúng giờ , tận tâm với sinh viên .
dạy khá nhanh .
học xong em thấy yêu thầy .
lên lớp đúng giờ , truyền đạt kiến thức tốt , dễ hiểu , dễ vận dụng .
thầy dạy hay nhiệt huyết kiến thức về chuyên môn rộng .
phương pháp dạy của thầy chưa hiệu quả .
không nhiệt tình giải đáp thắc mắc .
giảng viên nhiệt tình , sửa lỗi cho sinh viên .
nên sử dụng chức năng của trong courses quản lý môn học để cung cấp tài liệu đầy đủ cho sinh viên .
cung cấp các slide , tài liệu liên quan quá ít .
thầy giảng dạy rất kỹ càng .
đi đúng giờ .
thi cuối kỳ không đủ thời gian làm bài !
thầy vui tính , giảng dạy hay , cung cấp nhiều kiến thức quý báu .
nếu có nghỉ phải được dạy bù lại .
đặt hiệu suất học tập lên hàng đầu chứ không phải điểm số .
giảng viên trẻ nên tạo sự gần gũi với sinh viên .
giảng viên lên lớp đúng giờ , dạy nhiệt tình .
giảng rất tận tình , giải đáp các thắc mắc của sinh viên .
khái niệm " thiết bị di động " trong môn học cần được định nghĩa lại với cách giảng dạy này .
đôi khi truyền đạt hơi nhanh , gây lướt kiến thức .
dạy chưa thu hút .
giáo trình cần cập nhật hơn nữa .
gần gũi , tận tình .
tuy nhiên ước gì cô giải nhiều bài tập hơn ở cuối kỳ .
cung cấp tài liệu rất đầy đủ và tận tụy .
thầy hơi khó trong vấn đề hỏi bài , hay nói vui ( hoặc chửi ) học sinh ngu colonsad .
thầy dễ thương .
đôi khi giảng bài hơi nhanh .
thầy rất nhiệt tình , tuyệt nhất trong các thầy dạy em từ khi lên đại học đến giờ .
thế nhưng việc thời hạn nộp bài không được chính xác gây khó khăn trong việc nộp bài , cụ thể là thời hạn nộp bài đôi khi đã được ấn định , nhưng sau đó lại được gia hạn thêm , vậy thì không công bằng với những người đã bỏ công sức ra để cố gắng hoàn thành công việc đúng thời hạn ban đầu .
giảng viên dạy sinh động , hiệu quả , đảm bảo giờ lên lớp .
thầy thường quên thời gian dạy thực hành và báo cáo .
dạy nhiệt tình , khách quan .
cần giải thích thêm về mỗi bài thực hành cho sinh viên chứ như bây giờ thấy đưa cho sinh viên cái đề toàn tiếng anh và không giải thích gì cả .
chép bài nhiều quá , nhưng không sao .
giáo viên đến luôn đúng giờ dạy và rất nhiệt tình .
quan tâm sinh viên nhiều hơn .
phòng lab thực hành khá cũ , nhiều máy hư gây khó khăn cho sinh viên khi thực hành .
theo ý kiến của cá nhân em và nhiều bạn đồng quan điểm thì cách dạy của thầy có nhiều yếu điểm như sau doubledot .
theo em nên đưa phần kiến thức thực hành lên giảng dạy trong giờ lý thuyết .
bổ sung thêm slide và giáo trình tiếng việt .
thường xuyên dạy được 1 tiếng thì nhờ thầy nào đó vô quản lý , tụi em phải ngồi không đến 10h mới được ra về dạy chả hiểu gì cả !
yêu cầu nên cụ thể cho từng thành viên trong nhóm đò án vì chấm điểm đồ án theo từng cá nhân , từng yêu cầu mà có những nhóm làm đồ án không chia công việc từ đầu mà làm chung tất cả , dẫn đến các thành viên không đáp ứng được tiêu chí chấm điểm đồ án .
giảng viên cần phát âm và viết đúng chính tả hơn .
giảng viên cho sinh viên lượng bài tập quá lớn .
về khâu chấm đồ án , mặc dù thầy không nêu trong yêu cầu là cấm sử dụng phương pháp đó , nhưng khi sinh viên sử dụng thì thầy đuổi cả nhóm xuống không cho sinh viên tiếp tục trình bày vì không hợp ý của thầy .
oop khá phức tạp nên cần nhiều ví dụ .
phòng học thiếu loa .
thầy wzjwz274 dạy cho hoàn thành việc dạy , không quan tâm những con người đang ngồi dưới lớp của thầy có hiểu hay không .
môn học cần đi vào thực tiễn để sinh viên có thể ứng dụng sau này .
nên bỏ thi code trên giấy .
thầy giảng thường cắt ngang mạch cảm hứng bằng những câu chuyện không liên quan nhiều đến bài học làm cho em thường cảm thấy buồn ngủ .
giảng viên rất tận tâm nhiệt tình .
em nghĩ các phòng máy của trường nên trang bị phần mềm sql tối thiểu là phiên bản 2008 .
hệ thống bài tập trên moodle còn sai sót .
cần nghe nhiều hơn .
không phát huy được hết khả năng của sinh viên .
dạy nhanh , khó hiểu .
giảng viên thường lên lớp muộn .
nhiệt tình .
thầy dạy rất nhiệt huyết , phương pháp dạy giúp sinh viên có thể nhớ rõ kiến thức .
đề cương môn học chưa rõ ràng .
giảng viên có lên lớp đầy đủ .
học kỳ này học phần của em không có giáo viên này giảng dạy .
hơi khắt khe .
và não của con người không thích sự dễ dàng , nếu chỉ xử lý sự dễ dàng thì não khó có thể phát triển đến khả năng của nó .
cô nhiệt tình , tận tâm hướng dẫn .
dể gần , tạo tình cảm tốt .
giảng viên giải đáp các thắc mắc của sinh viên tận tình .
giảng viên nhiệt tình , tâm huyết , giảng dạy dễ hiểu .
thoải mái nhiệt tình .
giảng viên dạy quá chán , không thực tế .
thầy nhiệt tình , truyền đạt tốt .
cần cho nhiều bài tập để sinh viên làm ở nhà .
bài giảng của thầy hay hấp dẫn lắm .
giảng viên tận tâm , nhiệt tình giúp đỡ sinh viên .
thầy tâm huyết , giảng dạy nhiệt tình .
cô dạy rất tốt , dễ hiểu .
nội dung cần nguyên cứu cực kỳ nặng đối với một môn học .
sự thân thiện và tận tình .
có ít bài tập .
cô tận tình với học sinh , nhưng còn thiếu cách truyền đạt một chút .
cô dạy dễ hiểu và tận tâm .
giảng dạy tận tình cho các sinh viên .
hoạt động giảng dạy của giáo viên khá tốt .
luôn giảng quyết các thắc mắc mà sinh viên gửi mail hỏi .
giảng viên dạy rất chán , chỉ lên bảng viết vài chữ rất nhỏ và xấu rồi ngồi mà không hướng dẫn sinh viên thực hành .
do đó , em kiến nghị thay đổi việc thực hành môn này , nếu không thể trang bị thiết bị mới thì nên đổi sang cho sinh viên thực hành tại nhà với phần mềm mô phỏng chứ không cần phải lên trường để điểm danh như học kỳ vừa qua .
riêng bản thân em nhận thấy mình có thể học môn này mà không tham gia học đầy đủ trên lớp .
cô rất nhiệt tình trong hoạt động giảng dạy .
được học tập theo nhóm .
thầy dạy hay , nhất là các buổi có bài tập thì cuốn hút rất nhiều .
trong buổi thực hành cuối cùng , giảng viên đến trễ khoảng hơn 25 phút .
thầy nên cho đề thi thực hành có độ khó cao hơn một chút .
dễ tiếp thu kiến thức .
ghi bài quá nhiều .
phần thực hành theo hình thức 2 sẽ hợp lý hơn .
thời gian thầy giảng dạy ngắn , thường cho lớp về sớm .
giảng viên giảng bài rất chi tiết .
giảng viên nhiệt tình , tận tâm với sinh viên .
tận tâm , nhiệt tình giúp đỡ sinh viên .
thầy hay đi trễ nhưng không nhiều , chỉ 15 phút mỗi ngày .
thầy hay nhăn nhó với sinh viên .
mong khoa wzjwz101 có lịch học lý thuyết và thực hành cụ thể trước khi sinh viên đăng ký học phần để tránh trường hợp trùng lịch dẫn đến sinh viên phải hủy một số môn do chỉnh sửa lịch .
kỳ trước có học thầy , thầy nhiệt tình , nhưng chắc mới dạy nên chưa có kinh nghiệm truyền tải kiến thức để sinh viên hiểu dễ dàng .
giảm seminar tràn lan .
cô có cho nói chuyện với giảng viên nước ngoài !
cần cải thiện máy chiếu .
thầy giảng bài kỹ , cho bài tập hay .
cô rất nhiệt tình giúp đỡ sinh viên .
giảng viên nên hướng dẫn thêm nhiều bài tập và tận dụng thời gian nhiều hơn vì môn này cần những bài tập mẫu để sinh viên dễ nắm kiến thức hơn .
cám ơn thầy .
đồ án mang tính thực tiễn .
giảng viên nhiệt tình giảng dạy , chỉ bảo tận tình , chu đáo .
cô rất tận tâm và nhiệt huyết .
dạy tốt , khả năng truyền đạt tốt giúp sinh viên dễ tiếp thu , phương pháp giảng dạy hiệu quả , nhiệt tình .
luôn luôn giúp đỡ sinh viên , giảng dạy một cách có hiệu quả không gây nhàm chán cho sinh viên , hỗ trợ sinh viên học tập tốt , quan tâm chỉ dạy cho sinh viên .
phương pháp truyền đạt kiến thức khó tiếp thu .
thầy giáo nhiệt tình .
nhiệt tình chỉ dạy sinh viên trên lớp và trên trang moodle .
giáo viên cần đưa ra nhiều ví dụ để sinh viên tự giải và có điểm cộng cho sinh viên có đáp án đúng .
thầy hiền , vui tính , giảng rất hay , cách dạy thầy bắt học sinh làm nhiều bài tập rất quan trọng .
thầy khá tận tâm , vui tính .
cho chép bài quá nhiều , không triển khai slide bài giảng trên moodle .
làm việc nhóm hiệu quả .
truyên đạt tốt .
tất cả các hoạt động .
thầy dạy dễ hiểu , hay cung cấp thêm kiến thức bên ngoài hữu ích cho sinh viên .
trình độ chuẩn tiếng anh của giảng viên đại học thực sự còn thua một giáo viên cấp 3 , phát âm sai khiến sinh viên sử dụng để giao tiếp sai !
truyền đạt dễ hiểu , ví dụ minh họa thực tế , tạo hứng thú khi tham gia môn học .
bình thường với giáo viên .
giảng viên nên nói chậm lại vì quá nhanh sinh viên không nghe được và không theo kịp .
giảng viên không bao giờ nghỉ buổi nào .
thầy ít khi giảng bài , thường để sinh viên tự xem tài liệu là chủ yếu .
giải bài tập đầy đủ .
thầy nhiệt tình trả lời câu hỏi của sinh viên đặt ra .
chương trình giảng dạy .
làm nhiều bài tập hơn nữa .
nhiều khía cạnh thầy giải thích khá trừu tượng , khó hiểu .
thường đi trễ .
giảng viên không đảm bảo giờ lên lớp doubledot số buổi bù ít hơn số buổi nghỉ .
tận tình và giảng chi tiết !
chấm quá gắt .
mong sao thầy dạy tận tâm với công việc hơn chứ thế này em không biết những sinh viên năm nhất tiếp theo sẽ như thế nào nếu thầy tiếp tục như vậy mong thầy quan tâm đến việc dạy học hơn .
bài tập về nhà khá khó .
môn học cần có một lượng bài tập lớn và người học muốn hiểu được vấn đề thì cần làm nhiều bài tập vì thế môn học cần có thời gian làm bài tập sau mỗi phần để có thể ôn lại những gì đã học trong các tuần trước .
chất lượng môn học vậy đã đầy đủ .
thầy dạy hơi lan man , diễn đạt không tốt ạ .
thầy giảng rất dễ hiểu và dễ tiếp thu bài .
lớp wzjwz1 nên được học ở phòng máy tốt hơn chút xíu được không ạ .
đề nghị bỏ phần thi lý thuyết cuối kỳ .
thầy wzjwz182 dạy rất hay , rất dễ hiểu .
thầy dạy nhiệt tình , rất hài lòng .
cô dạy hay , tận tình với học sinh .
có liên hệ thực tiễn và lấy ví dụ minh họa .
cần thêm tiết học thực hành .
chương trình giảng dạy tốt .
viết bài nhiều quá , nên đưa bài dạy lên hệ thống moodle .
thầy dạy tận tâm , giúp đỡ sinh viên hết sức .
cần nâng cao chất lượng phòng máy .
thầy hay tính toán sai lặt vặt làm khó theo dõi bài giải .
em nghĩ thầy sẽ giúp chúng em học tốt hơn nếu có thêm nhiều bài tập .
chia nhóm , ra những đồ án , bài tập nhóm để nâng cao kiến thức cũng như khả năng làm việc tập thể .
gần cuối kỳ giảng viên mới đưa ra đề tài làm đồ án gây khó khăn cho sinh viên .
dễ hiểu , vui tính .
tận tình quan tâm học sinh .
theo em thấy thầy nên dạy theo đúng chương trình .
giảng dạy nhiệt tình , dễ hiểu .
kiến thức của giáo viên rất tốt !
cần giảng kỹ hơn cho sinh viên hiểu bài và có kết hợp với nhiều ví dụ minh họa thực tế .
thực hành đa dạng , giúp sinh viên hiểu rõ vấn đề .
môn học cần có chút thay đổi về kiểm tra , phần thực hành cần được quan tâm và cần được hỗ trợ hoặc học sau khi đã học được lý thuyết để có nền tảng và cơ sở để thầy cô hướng dẫn sinh viên tốt hơn .
giáo viên giảng dạy nhiệt tình .
tận tình , vui tính colonlove .
học buổi sáng .
dạy rất hài lòng .
thầy rất nhiệt tình và cố gắng truyền đạt hết mức có thể .
cô dạy hay nhưng hơi nhanh .
vui tính , gần gũi sinh viên , giảng khá hay .
cô rất có tâm , tạo điều kiện cho sinh viên tham khảo .
giảng viên dạy nhiệt tình , tận tâm , đảm bảo nội dung dạy .
tài liệu cho môn học còn hạn chế .
có mấy môn em học và làm mấy bài lab xong rồi cũng chả hiểu được cái gì cả .
giảng viên cần tạo sinh động trong giờ giảng .
cần nhiều tài liệu hơn nữa .
sử dụng slide tiếng anh khó diễn đạt với sinh viên .
thầy giảng dạy và hướng dẫn nhiệt tình , tận tâm nội dung thầy giảng không chỉ áp dụng cho học tập hiện tại mà còn cho tương lai công việc sau này .
giảng viên thường dạy quá giờ ( khoảng 30 phút ) , ảnh hưởng đến tiết học tiếp theo của sinh viên .
nhiệt tình giúp sinh viên tìm phương pháp học tập đúng đắn , cho nhiều bài tập .
nhiều bạn bị kéo điểm nặng nề .
hoặc đưa ra những kỹ năng chuyên môn cần phải biết để làm việc trong ngành vì ngành công nghệ thông tin rất rộng ví dụ làm về mảng web thì cần biết php , html , cs , js hay làm về hệ thống nhúng thì cần c .
giảng viên nhiệt tình .
em không có ý kiến về vấn đề này .
lịch học trùng .
thầy dạy tốt và đảm bảo chất lượng .
em nghĩ môn này nên mở lớp thực hành để được hướng dẫn cài đặt các thuật toán .
chúc thầy nhiều sức khỏe .
thầy hướng dẫn tụi em rất tận tình .
giảng viên cung cấp các slide , các module phục vụ việc học tập rất chu đáo .
để sinh viên bắt kịp với tốc độ phát triển của ngành .
vui vẻ , có trách nhiệm .
đi dạy đúng giờ , chất lượng giảng dạy tốt .
thầy thường xuyên liên hệ với thực tiễn .
slide đẹp .
lúc cho phép sửa điểm thì không thông báo giờ cụ thể chỉ nói " buổi tối " .
ít dạy ngữ pháp .
dạy tận tình .
thầy wzjwz137 dạy rất hay , chi tiết , nhiệt tình và dễ hiểu .
sử dụng kiến thức có tính thực tiễn cao hơn kiến thức có thể áp dụng vào trong thực tiễn .
giảng viên dạy nhiệt tình và có tâm , đến lớp đầy đủ cung cấp đầy đủ tài liệu tham khảo cho sinh viên .
đôi khi hơi buồn ngủ .
quá ô nhiễm tiếng ồn , mệt mỏi và chán học !
tài liệu giảng viên cung cấp đầy đủ .
thầy wzjwz269 không chỉ dạy em kiến thức chuyên môn mà còn cả tầm nhìn bên ngoài xã hội .
lâu lâu thầy giảng cao siêu quá , tụi em chả hiểu gì .
giáo viên luôn tạo điều kiện cho sinh viên luyện nói tiếng anh tại lớp , giải thích về bài học , ngữ pháp , từ mới vào đầu giờ .
dạy dễ hiểu , tận tâm , nhiệt tình .
nội dung học quá ít .
thầy dạy tận tâm hết mình .
slide hình như được thực hiện bằng google translate , đọc không thể hiểu được là trong đó viết gì .
cô giảng dạy tận tình , nhiệt huyết .
thầy wzjwz27 cần giảng bài rõ ràng hơn , khi giảng cần nói to hoặc dùng micro để mọi người trong lớp cùng nghe cũng như chú ý đến bài giảng .
giáo viên dạy hết sức nhiệt tình , tạo được động lực để học sinh học tập .
hơi nhanh .
sau các lần nộp bài tập và sửa bài nên cung cấp bài giải đúng , chuẩn xác để cải thiện việc học của sinh viên .
giảng viên cần có những nhấn mạnh trong bài học .
đủ những gì cần học không dài dòng .
ngoài ra còn rất rất nhiều mặt tốt mà không thể kể hết .
thái độ của giảng viên là hoàn toàn không chấp nhận được .
cô viết hướng dẫn còn sơ sài quá .
đó là sự nhiệt tình của giảng viên .
cô hỗ trợ sinh viên khá nhiều .
thầy cho nghỉ không báo trước .
đề mở , giảng viên nhiệt tình .
sự tận tình giảng dạy tận tình .
cách giảng dạy rất hay , hấp dẫn và dễ hiểu .
cô nhiệt tình và tâm huyết trong việc dạy học .
giảng viên cần phối hợp ăn ý với giảng viên lý thuyết hơn .
nên gửi thêm nhiều kiến thức , tài liệu , bài tập hơn lên hệ thống môn học .
tận tâm , nhiệt tình , sử dụng giờ hiệu quả .
giáo trình tiếng anh của thầy có nhiều chỗ khó hiểu , khó tiếp thu .
thầy cô dạy tốt .
một số môn giảng viên hiếm khi thấy dạy vì nghỉ nhiều .
cô dạy môn wzjwz121 học kỳ này không phải cô wzjwz122 dạy hay .
cần tăng thời lượng thực hành vì đây là môn mà thực hành mang tính quan trọng đối với sinh viên .
dạy nhiệt tình , mở rộng kiến thức cho sinh viên , làm bài tập nhiều .
giáo viên ngoài việc dạy kiến thức chuyên ngành , còn chia sẻ những kinh nghiệm thực tế của giảng viên rất bổ ích .
giáo viên dễ hiểu .
sự thân thiện , cởi mở và nhiệt tình .
nên ưu tiên về cơ sở vật chất cho chất lượng cao đúng như trường đã nói .
cách chấm bài thi tự luận của thầy không khác gì máy chấm .
hoạt động nhóm của cô hiệu quả .
hướng dẫn cụ thể .
giảng viên nhiệt tình , dễ hiểu .
tuy nhiên vẫn còn một vài chỗ hơi khó tiếp thu .
thầy thân thiện , lắng nghe sinh viên .
giảng viên nên thay đổi hình thức dạy , hiểu sinh viên hơn .
thứ nhất , phần thực hành phần đồ án doubledot thường là phần cài đặt một chương trình trên máy dựa theo phần lý thuyết đã học được thường được công bố khá trễ , thường là vào khoảng một tháng cuối cùng của học kỳ , sau khi thi lý thuyết cuối kỳ xong .
và cũng có rất nhiều lần , khi sinh viên nghỉ học các môn học vào thứ 7 để đi học môn này thì giảng viên lại tự ý nghỉ mà không thông báo .
tận tâm , vui tính .
thực sự thì giảng viên này không dạy lớp em , nên những đánh giá em chọn mặc định mức độ 3 .
cô dễ thương gần gũi với học sinh , truyền đạt kiến thức tốt , dạy dễ tiếp thu .
thầy cung cấp tài liệu đầy đủ .
đảm bảo giờ học , tiết học , nội dung .
cô dạy rất hay và dễ hiểu , đặc biệt rất nhiệt tình trong giảng dạy và quan tâm tới sinh viên .
cần có thêm bài tập về ngữ pháp .
tự bỏ công sức để chuẩn bị các hoạt động trên lớp cũng như tự mình chi cho các hoạt động nhằm nâng cao khả năng học tiếng anh của sinh viên đặc biệt là những sinh viên trong nhóm extensive reading của cô .
trong các tiết học , cô đều sử dụng tiếng anh để giao tiếp và hướng sinh viên tham gia các câu lạc bộ .
giảng viên thoải mái , tạo cảm giác không gò bó trong học tập .
giảng viên nhiệt tình , truyền đạt nhiều kiến thức thực tế .
các ví dụ đều có liên hệ đến bài tập .
sắp xếp thời gian học không trùng với các môn học khác .
tận tình dễ hiểu .
giảng viên rất có phong cách dạy học và truyền đạt , tạo đam mê để sinh viên tự tìm hiểu sâu về môn học .
môn học cần có thêm một số kiến thức hoặc các cách khác để giải quyết các bài toán khó .
nhiều lúc thầy nói nhanh quá nghe không kiệp .
giáo viên dạy tân tâm , nhiệt tình , dễ hiểu .
do môn học không tính điểm thực hành và cũng không phải nộp bài tập nên theo ý kiến chủ quan của riêng em thì thực hành hình thứ 1 dường như chưa thật sự hợp lý .
có tương tác với học sinh .
thầy có hướng dẫn cho sinh viên tốt .
thầy wzjwz277 vui tính .
giảng viên nhiệt tình , giảng dạy tốt .
một số buổi dạy của giảng viên không hiệu quả về giờ giấc .
giảng viên đảm bảo thời gian lên lớp và khối lượng kiến thức trong mỗi buổi học .
chia nhỏ bài tập về nhà để cộng điểm cho sinh viên , vừa giúp sinh viên làm và hiểu nhuần nhuyễn và tránh tình trạng rớt đồng loạt .
và cho bài tập và kiểm tra bài tập ở tuần dạy tiếp theo .
giảng viên nên xem lại cách cho bài tập về nhà .
nhiệt tình , tận tâm , giảng dễ hiểu , nghiêm túc , đúng giờ .
nên cải thiện cơ sở vật chất và thiết bị dạy học , phòng máy chiếu mờ khó theo dõi .
giảng viên đánh giá đúng , công bằng kết quả học tập .
sữa lỗi cho sinh viên .
em thấy nên bỏ môn học này .
thầy cần soạn trước slile rồi gửi cho sinh viên để sinh viên có thể ở nhà đọc trước bài , để lên lớp có thể dễ hiểu hơn , kết hợp chiếu slile với viết bảng sẽ đỡ tốn thời gian và hiệu quả học tập sẽ cao hơn .
thầy không dạy gì khi đến lớp .
nên thực hành nhiều hơn lý thuyết , đảm bảo chất lượng sinh viên sẽ tốt .
cô chủ đọng nhắc nhở các bạn học tập và ai có thắc mắc cô giải đáp hết .
có nhiều chỗ thầy nghĩ tụi em biết nên khi hỏi lại thầy thì thầy hơi cau mày .
giảng viên nhiệt tình , tận tâm với sinh viên và rất vui tính .
giảng dạy quá nhanh .
ra bài tập rất hay .
giáo viên dạy nhiệt tình tâm huyết .
thầy hay vắng .
thầy nên dạy thực hành một cách kỹ lưỡng hơn cho sinh viên hiểu và thực hiện .
giảng viên rất tận tâm trong việc truyền đạt nội dung môn học .
giáo viên năng nổ nhiệt tình dễ thương cho làm nhiều bài tập vận dụng hay .
thầy thường xuyên truyền đạt kỹ năng cần thiết và thiết thực , xây dựng được sự chủ động học tập của sinh viên .
nhiệt tình trả lời câu hỏi khi sinh viên phát biểu .
thầy giảng dễ hiểu , tận tâm với học sinh .
thầy đi dạy không đúng giờ , toàn bắt sinh viên chờ từ 30 phút đến 1 tiếng .
thầy vui tính và dạy rất nhiệt tình , rất quan tâm tới sinh viên đặc biệt là sinh viên nữ .
thầy rất tuyệt thầy dạy rất dễ hiểu .
thấy dạy rất tốt .
dù biết là giảng viên muốn tốt cho tụi em nhưng giảng viên cứ tự đổi giờ lên lớp như thế thì em không đồng tình lắm ạ .
giáo trình không phù hợp với sinh viên .
cô thân thiện , trẻ trung .
thầy hài hước vui vẻ .
cô dạy nhanh quá , khó hiểu dẫn đến chán nản .
tăng thời gian lên lớp .
cách giảng bài chi tiết vừa đủ và dễ hiểu .
đồ án môn học mới lạ , hấp dẫn , mang tính thách thức và ứng dụng cao .
cần nhiều bài tập hơn .
cô giảng hay dễ hiểu .
không dạy thật sự .
giáo viên trẻ , thân thiện , nhiệt tình .
giảng viên rất nhiệt tình , hướng dẫn chi tiết các kiến thức .
giảng viên nhiệt tình hướng dẫn sinh viên .
nên hướng dẫn thêm nhiều tài liệu để sinh viên được chủ động hơn trong học tập .
thầy dạy rất chán .
thầy giáo rất nhiệt tình trong việc hỗ trợ sinh viên , giúp sinh viên hiểu ra được các khuyết điểm đồ án học tập của các nhóm .
silde cần làm bằng tiếng việt vì không phải trong lớp ai cũng giỏi tiếng anh để hiểu .
môn học có nhiều kiến thức khó , giảng viên truyền đạt kiến thức chưa hoàn toàn hiệu quả .
giảng nhanh , không kỹ .
cho nhiều bài tập để nắm kiến thức sau khi học lý thuyết .
khả năng truyền đạt chưa được tốt .
cơ sở vật chất không đảm bảo chất lượng , nhiều khi thầy đang nói mà micro bị hư .
thầy nên sử dụng moodle và có cách thông báo rõ ràng , dễ cập nhật hơn .
tận tâm giảng dạy .
nhưng thầy ơi , thầy giảng bài một mạch liền , khiến nhiều sinh viên rất buồn ngủ .
giảng viên tận tâm , giúp sinh viên hoàn thiện kỹ năng bản thân .
giảng viên giảng dạy nhiệt tình , truyền đạt tốt .
thầy có dạy những kiến thức , kinh nghiệm có tính áp dụng lâu dài .
giảng viên hay đặt vấn đề để sinh viên suy nghĩ .
được rèn luyện kỹ năng giao tiếp tiếng anh cũng như cách tự học tốt ở nhà .
thầy dạy tốt , dễ tiếp thu và có chất lượng tuyệt .
quản lý thời gian thực hành chưa hợp lý , tiết thực hành hơi nhàm chán .
hướng dẫn , giải đáp thắc mắc tận tình .
chất lượng mạng trong phòng máy mạnh nhưng chấy lượng máy kém .
thầy dạy rất nhiệt huyết , tận tâm .
môn java này là môn quan trọng , là nền để phát triền các ngôn ngữ , môn học sau này , nhưng sau học kỳ học môn java ở lớp này thì 80% sinh viên phải tự vò đầu tìm hiểu , tự google lấy kiến thức , không được nhận bất cứ sự giúp đỡ hướng dẫn gì từ giảng viên .
giáo viên chưa đến lớp đúng giờ .
giáo viên sử dụng ngôn ngữ anh rất tốt , dễ hiểu , gây cuốn hút người nghe .
thầy truyền đạt kiến thức hiệu quả , sử dụng thời gian học hợp lý và hiệu quả .
tiếng anh lại không chuẩn mà cứ nói ngập ngừng suốt buổi , không thấy một câu tiếng việt ( ví dụ doubledot " các em hiểu không ? " ) .
sự nhiệt tình giải đáp mọi thắc mắc của sinh viên .
dạy khó hiểu và lên lớp muộn .
cám ơn thầy fraction cô đã đọc một bài dài thế này .
cần có thêm lớp training cho các bạn yếu , mất căn bản .
nhưng kiến thức quá nhiều , rộng , truyền tải trong một thời gian ngắn nên khó nắm bắt được hết .
thầy nên hạn chế cho chép .
rất hài lòng về giảng viên wzjwz321 .
cô dạy nhanh .
phòng thí nghiệm môn này cần được nâng cấp và mở rộng .
khả năng truyền đạt chưa gây được sự thu hút .
thầy dạy hay và tốt .
bị áp lực .
khả năng truyền đạt kiến thức cao , thường hay gọi lên bảng để kiểm tra năng lực sinh viên .
thầy luôn quan tâm giúp đỡ sinh viên .
lên lớp đúng giờ .
nhiệt tình , phương pháp giảng dạy hiệu quả , cách truyền đạt dễ hiểu dễ tiếp thu .
em xin có ý kiến doubledot giảng viên lý thuyết dạy chậm hơn so với giảng viên thực hành rất nhiều !
lý thuyết quá nhiều không tập trung chủ yếu .
cần phải có liên hệ thực tiễn trong quá trình giảng dạy để tạo sự ham thích cho người học .
khi sinh viên đề nghị thầy mở lại cách ra deadline thì thầy bảo không được và cứ giữ nguyên thể thức như vậy .
cần đi sâu vào thực tế , khi dạy còn chung chung khó hiểu được .
thầy dạy dễ hiểu , sát với thực tế .
giảng bài cảm thấy hơi buồn ngủ .
dạy chậm hơn tiết thực hành .
hài lòng hoàn toàn .
cảm ơn .
thầy dạy hay và dễ hiểu .
giảng viên dạy nhiệt tình , tâm huyết dễ hiểu !
phòng lab còn chạy visual studio 2008 , không biết viết code kiểu gì lên đó nữa , đây cũng là cái ảnh hưởng tới kết quả thi thực hành của nhiều sinh viên quen sử dụng với chuẩn visual studio 2015 .
phòng học còn nóng .
thầy cho bài tập luyện tập rất nhiều , thích hợp cho việc ôn tập lại kiến thức .
phân chia thời gian báo cáo chưa hợp lý .
giảng viên nhiệt tình , vui vẻ , luôn giúp đỡ cho sinh viên hoàn thành tốt nhất bài báo cáo .
gây khó khăn khi tìm thông tin làm bài tập và nộp bài tập trên moodle .
nâng cấp máy tính .
thầy rất chú tâm .
thầy cho bài tập để làm mà không cho đáp án để sinh viên biết được mình giải đúng hay sai .
nên bọn em khó có thể gặp được giảng viên .
nội dung giảng dạy rất là lý thuyết và thiếu phần bài tập để ứng dụng và nhớ bài hơn .
thầy giảng rất dễ hiểu , tâm huyết với buổi học .
mặc dù môn này là em học lần hai nhưng kết quả đang tồi tệ hơn , không thể theo kịp .
giảng bài đầy đủ .
các hoạt động trong tiết học đa dạng , không gò bó , cứng nhắc gây nhàm chán mà giúp cho sinh viên cảm thấy thoải mái và sáng tạo trong học tập .
nhưng nhiều phần em không biết học rồi có áp dụng hay không .
thông báo những buổi seminar và báo cáo phải chính xác để dễ dàng cho cả sinh viên lẫn giáo viên .
thầy hơi nghiêm khắc , nhưng dạy dễ hiểu .
thầy rất tận tình , nhưng hay vắng .
giảng viên có trình độ chuyên môn tốt , hướng dẫn chi tiết , dễ hiểu .
cho làm nhiều bài tập hữu ích , giảng cặn kẽ .
tạo hứng thú trong học tập , đơn giản , hiệu quả .
thầy giáo dạy nhiệt tình giúp tiếp cận kiến thức tốt .
hình thức thực hành 2 dường như không có tác dụng với sinh viên .
giảng viên dạy nhiệt tình , vui tính , hài hước , dạy tốt , dễ nghe dễ hiểu .
tăng hiệu suất máy tính .
thầy rất nhiệt tình và tận tâm .
tốt nhất nên cho ví dụ tổng quan .
có nhiều hoạt động giúp sinh viên nâng cao kỹ năng .
thân thiện , hòa đồng , giảng dạy có kỹ lưỡng .
thầy rất có tâm trong việc tạo áp lực giúp sinh viên học nhiều hơn và thực hành nhiều hơn .
thầy chỉ nên sử dụng facebook làm kênh thông tin song hành , chứ không nên như hiện nay , có rất nhiều thông báo thầy chỉ thông báo trên facebook cá nhân , mà không hề thông báo trên website môn học .
giờ giảng dạy của thầy đa số là thầy đọc , giọng nói thầy đều đều làm đa số mọi người rất buồn ngủ .
mặc dù môn này đã được nghe thầy nói được dạy lần đầu cho khóa 3 .
thầy dạy không để ý xem sinh viên có nhận thức được hay không , chỉ dạy cho hết bài rôi về .
rất hay khuyến khích tinh thần học tập .
là một môn học về kỹ năng , cu thể là kỹ năng mềm nên có nhiều hơn những bài học kết hợp các kỹ năng hỗ trợ khác khi học môn này như kỹ năng giao tiếp nguyên lý và kinh nghiệm thuyết trình , cách đọc tài liệu ngoại ngữ chuyên ngành , các tra cứu thông tin hiệu quả .
lắng nghe ý kiến của sinh viên trong quá trình học .
giảng viên rất nhiệt tình giảng dạy , rất sẵn lòng giải đáp thắc mắc của sinh viên .
cô vui vẻ , hay quan tâm sinh viên .
rất quan tâm học viên .
thầy rất nhiệt tình , em rất hài lòng về cách giảng dạy cũng như các tài liệu , nội dung thầy cung cấp .
thầy vui tính , cởi mở .
giảng viên hướng dẫn rõ ràng , đầy đủ .
bài tập quá khó hiểu , quá lan man , chỉ có một vài bài là hợp lý nhưng cũng khó làm .
thầy cung cấp tài liệu học tập rất đầy đủ , chi tiết .
môn học hay và hấp dẫn .
mong cô dạy thêm về ngữ pháp .
kỳ sau em có học một môn của chị nữa đó , nhớ giúp em qua môn nha chị .
giảng viên nên nhiệt tình hơn !
cô dạy nhiệt tình dễ hiểu .
nếu cho được điểm 11 thì em cũng cho luôn .
ngoài kiến thức lý thuyết tụi em đã học , thầy còn cung cấp thêm cho chúng em thêm nhiều kiến thức mới nữa .
nhìn chung thầy dạy tốt .
thầy dạy tâm huyết , giỏi , truyền đạt được cảm hứng học tập và nghiên cứu cho sinh viên .
lớp lý thuyết chủ yếu dạy về các công nghệ mới , những sáng tạo trong công nghệ trên thế giới cũng như trong lĩnh vực di động , rất ít kiến thức về lập trình để tôi có thể hiểu về lập trình trên thiết bị di động cũng như việc làm bài tập ở lớp thực hành và đồ án môn học .
giảng viên cần cung cấp cho học viên tài liệu lý thuyết rõ ràng .
ngoài kiến thức anh văn được cải thiện hiệu quả , sinh viên còn học được rất nhiều kỹ năng mềm khác .
giảng viên chấm điểm công bằng , chính xác .
giảng viên tích cực tiếp thu ý kiến sinh viên về kiến thức và cách giảng dạy , mong thầy thành công .
thân thiện , tận tâm .
giảng dạy dễ hiểu , giờ học vui .
tốn thời gian .
có sự tương tác tốt , rèn được kỹ năng nghe , nói tiếng anh .
thầy dạy hay , hướng dẫn cụ thể .
đề nghị những bài khó giảng viên cần giảng kỹ , dễ hiểu cho cả lớp .
thầy giảng viên ít viết chương trình trên lớp , thường copy code rồi demo cho sinh viên .
cô nên dạy nội dung khó hơn cho lớp sau .
sự nhiệt tình , quan tâm , lắng nghe .
lúc đầu vào học thì chưa tập trung nội dung học , mất thời gian nhưng về sau đã tập trung việc học hơn .
cô giáo tận tình .
thầy rất nhiệt tình , hướng dẫn thực hành kỹ càng .
lập trình hướng đối tượng nói riêng và tất cả các môn liên quan đến lập trình nói chung theo em nên được cập nhật tài liệu thường xuyên , đặc biệt là các phần mềm trong các phòng lab để tránh tình trạng các tài liệu và phần mềm hỗ trợ học tập lỗi thời và gây khó khăn cho việc giảng dạy và học tập .
thầy nói nghe không rõ , truyền đạt khó hiểu , không tạo hứng thú cho sinh viên .
giảng dạy tốt , đưa ra nhiều vấn đề cho sinh viên tham khảo .
cung cấp nhiều tài liệu tham khảo .
giảng viên nhiệt tình , giảng dạy dễ hiểu , thu hút .
khó tiếp thu được kiến thức cô truyền đạt .
cô rất nhiệt tình với lớp .
nên cho sinh viên làm nhiều bài tập , từ đơn giản đến phức tạp để hiểu hết môn học .
có chút không hiểu bài .
cần trang bị máy nghe tốt hơn , có nhiều máy nghe đã xuống cấp .
giáo viên giảng dạy rất nhiệt tình , bài giảng dễ hiểu .
không nêu thông tin rõ ràng thời gian báo cáo .
cô dung dậy nhiệt tình dễ hiểu .
nhiệt tình , dễ hiểu .
những bài tập về nhà khó em hy vọng thầy có bài sửa mẫu chi tiết cho cả lớp giúp chúng em rút kinh nghiệm ạ .
hiền , dễ thương , cười tươi .
cô rất nhiệt tình , giảng cụ thể .
tiết dạy sinh động , lôi cuốn .
dạy không nhiệt tình , tài liệu ít .
thầy rất nhiệt tình , kiến thức uyên bác , chuyên sâu .
cách thức giảng dạy chưa phù hợp lắm với sinh viên có học lực chưa tốt .
thầy dạy nhiệt tình , rất dễ hiểu .
cô là giáo viên có tâm và nhiệt huyết nhất em từng gặp .
sinh viên hiểu bài rất dễ dàng , chỗ nào không hiểu là giảng viên tận tâm giảng lại ngay , thường xuyên tạo cuộc tranh luận trong giờ học để giúp sinh viên tăng cường tranh luận , trao đổi giúp bài học trở nên phong phú và dễ hiểu hơn .
cô cho rất nhiều bài tập trên hệ thống moodle , giảng dạy rất lý thú , vui vẻ .
phân chia nhóm hợp lý , theo sát quá trình thực hành của sinh viên .
giảng viên dạy rất hay , nhiệt tình .
giáo viên tận tình , dạy hay , dễ tiếp thu .
rất mong thầy sẽ tiếp tục giảng dạy các khoá sau .
cô cho tan lớp hơi trễ do cô mê dạy quá .
thầy tận tâm , nhiệt tình chia sẻ kiến thức , kỹ năng .
chưa thu hút được sinh viên .
em cảm thấy trên lớp học cô chỉ chú trọng vô listening là chính mà bỏ qua các phần khác , grammar chỉ dạy được có một bài , không có hoạt động speaking .
cần trang bị phòng thực hành phù hợp với đặc thù môn học .
kiến thức học luôn được liên hệ với thực tế .
cải thiện trang thiết bị .
giảng viên tận tâm , hướng dẫn cách sinh viên học tập một cách chủ động .
giảng viên nhiệt tình , chỉ dẫn tận tình , chi tiết bài học , đưa ra các ví dụ cụ thể , chi tiết thực tế vào bài học giúp sinh viên hiểu bài hơn .
sinh viền cần có tài liệu của các bài thực hành trước để nghiên cứu , việc lên thực hành mới được cung cấp tài liệu buổi thực hành chỉ mang lại điểm số , không giúp sinh viên có được kiến thức .
giáo viên hướng dẫn tận tình , cung cấp đầy đủ kiến thức căn bản bộ môn .
do phòng học khá đông và máy chiếu không rõ , nên việc giảng viên sử dụng các đoạn code trong ide để minh họa gây khó khăn cho các sinh viên ngồi xa và hoặc mắt kém .
thầy wzjwz307 dạy giỏi từ xưa đến giờ .
nghiêm túc trong quá trình giảng dạy .
cô dạy rất nhiệt tình , tận tâm , và cách dạy rất dễ hiểu .
giáo viên giảng bài hay .
thầy rất nhiệt tình , giảng chi tiết .
truyền đạt kiến thức rất tốt và tạo hứng thú cho học sinh .
bình thường với giảng viên .
cô giảng tương đối dễ hiểu , có nhiều bài tập minh họa , áp dụng sau khi học lý thuyết .
cho rất nhiều ví dụ và bài tập mà thông qua đó làm sinh viên dễ tiếp thu bài .
cải thiện máy chiếu , phòng thực hành .
giáo viên vui tính .
cần tăng số buổi thực hành lên vì quá ít .
cần đề cương môn học rõ ràng .
giảng viên nhiệt tình trong quá trình giảng dạy và hướng dẫn sinh viên .
dù đã xem trước bài khi lên lớp nhưng nó quá xa lạ đối với em .
thầy rất nhiệt tình , giảng dễ hiểu , có rất nhiều trò chơi trong giờ học giúp sinh viên hiểu , củng cố lại bài và không bị nhàm chán ( ai là nghìn phú , rung chuông vàng , dot ) .
không có file hướng dẫn giải bài tập ( chỉ có hướng dẫn giải các bài cơ bản trên lớp ) .
nhiều lúc hỏi bài sợ thầy la .
cô rất nhiệt tình trong quá trình giảng dạy , luôn khuyên nhủ sinh viên học bài và làm bài tập .
giải đáp các thắc mắc của sinh viên , hướng dẫn , theo dõi và giám sát sinh viên trong lúc thực hành .
giảng dạy tận tâm , nhiệt tình .
nhà trường cần cài đặt các chương trình học mới nhất để sinh viên làm quen .
giáo viên nhiệt tình , tận tâm .
cách trình bày nội dung của môn học chưa cập nhật mới .
dạy không lan man mà cần tập trung những vấn đề quan trọng , hệ thống kiến thức cho sinh viên nắm kỹ và làm bài tập nhuần nhuyễn hơn , cho bài tập nhưng cần phải sửa bài !
ít bài tập hay .
mong học kỳ sau sẽ sớm có phòng thí nghiệm cho môn này .
hi vọng cô có thể giảng dạy lý thuyết xen kẽ với bài tập trong mỗi buổi học để giúp sinh viên hiểu rõ vấn đề cần nắm hơn .
giảng viên luôn bận họp , cả khóa học chỉ học được vài buổi .
giảng viên vui vẻ , cởi mở , đặc biệt nhiệt tình khi sinh viên hỏi bài .
nên tăng thêm nhiều tiết thực hành 1 tuần .
cô hiểu rõ trình độ của từng học sinh để có phương pháp , bài tập phù hợp với từng học sinh .
giảng thao thao bất tuyệt , nói những thuật ngữ khó hiểu nhưng không giải thích cặn kẽ .
em nghĩ thầy nên vận động nhiều hơn , đứng trước bục giảng hoặc đi qua đi lại .
hết !
dạy thêm giờ khi sinh viên chưa hoàn thành xong bài .
nhiệt tình giúp đỡ với sinh viên .
quá nhiều trò .
tạo những deadline mà sinh viên không thể sắp xếp được thời gian .
phòng thực hành quá xuống cấp .
thầy dạy truyền đạt tư tưởng tốt , dễ hiểu .
cô dễ thương , giải đáp thắc mắc với cung cấp tài liệu đầy đủ cho mỗi tuần học .
dạy rất tốt về ubuntu .
giảng viên thường xuyên quan tâm tới sinh viên .
dạy dễ hiểu , tận tình , giúp sinh viên tiếp thu tốt các mục đích giảng dạy .
thầy dạy nhiệt tình , cung cấp nhiều tài liệu hữu ích .
cô tận tâm và nhiệt tình giúp đỡ em .
nội dung slide doubledot em thấy slide này làm tài liệu đọc ôn lại ( khi đã hiểu rồi ) thì phù hợp hơn tài liệu giảng .
giáo viên nhiệt tình thân thiện .
đồ án nên giới hạn chủ đề .
cần cải thiện cơ sở vật chất phù hợp với môn học anh văn hơn nữa .
thầy rất tốt với sinh viên .
kiểm tra liên tục bài tập về nhà nhiều hơn .
sách cung cấp rất nhiều bài tập và kiến thức , nhưng do số tiết không đủ nên giáo viên đã bỏ qua nhiều phần , nhất là phần nói và viết .
hướng dẫn tận tình cho từng học sinh .
cô giảng bài dễ hiểu , nhiệt tình .
giảng viên không chỉ cung cấp những kiến thức như trong đề cương môn học mà còn cung cấp những kiến thức sâu rộng về thực tiễn cũng như nâng cao nhằm tăng cường độ hiểu biết cho học sinh .
nên sửa đổi nội dung môn học hợp lý hơn .
cô giảng bài giọng rất nhỏ và khó nghe dù đã có micro .
giáo viên cần sử dụng thơi gian dạy hợp lý hơn .
đề thi quá dài , rất nhiều phần xử lý giống nhau nhưng lại phân ra nhiều câu như vậy không có tính chất phân loại năng lực sinh viên , mà là một cuộc đua xem ai làm nhanh hơn .
không có gì để hài lòng .
có những khoảng thời gian trống trong giờ học , làm kéo dài buổi học .
nội dung thi không đúng giảng dạy .
thầy nhìn hiền hiền .
đi kèm theo đó là khả năng truyền đạt cực kỳ tệ , giờ học khá chán .
tuy nhiên , kiến thức về giải bài tập là chưa đủ để thi .
vui tính , hòa đồng nhiệt tình , chỉ bảo tận tình .
cô dạy diễu hiểu ạ .
giảng viên chưa nhiệt tình lắm .
thầy có cho bài tập .
em vinh dự được là học trò của thầy .
thêm giờ thực hành .
thầy căn chỉnh thời gian dạy không tốt .
cần thêm nhiều video demo hướng dẫn thực hành các quy trình thì chất lượng học môn này sẽ cao hơn .
bài giảng tạo cảm giác hứng thú và tiếp thu bài nhanh .
tăng hoạt động speaking .
nâng cao chất lượng cơ sở vật chất của trường .
thầy dạy rất kỹ về kiên thức , rất tận tình trong công tác giảng dạy .
thầy dạy kỹ và dễ hiểu , khuyến khích khả năng tự học của sinh viên , không khí lớp học vui vẻ .
dạy còn khó hiểu .
nhiệt tình , cởi mở .
dễ hiểu , rõ ràng .
phòng máy quá yếu , không thực sự tốt vì máy tính còn yếu , cấu hình không được cao .
thầy nhắm đến người giỏi , không nhắm đến người dở .
tài liệu phục vụ cho môn học chưa được nhà trường hỗ trợ .
giảng hay , dễ hiểu , nhiệt huyết .
nhiệt tình trả lời thắc mắc của sinh viên .
phòng học cần sạch sẽ hơn , bàn ghế rất bụi , máy chiếu tất nhiên nói nhìn được thì vẫn nhìn được nhưng như thế là vẫn mờ , cần sáng hơn , cho các bạn ngồi phía dưới thấy nữa .
đảm bảo về mặt giờ giấc .
cách giảng dạy thấm thía vào học sinh .
cách tiếp cận nội dung chưa tốt .
tăng cường kỹ năng làm việc nhóm .
nhiệt tình , giảng dễ hiểu , đúng giờ .
thầy có khả năng truyền thụ tốt , giúp sinh viên có thể dễ dàng hình dung được các thuật toán .
tăng cường buổi học .
truyền đạt dễ hiểu .
thầy có giới thiệu một vài buổi giới thiệu nghề nghiệp như uit career .
dạy hay , tận tâm với sinh viết , kiến thức truyền đạt rất tốt .
slide giảng dạy rất chán , không cập nhật từ năm 2009 tới giờ vẫn sài .
em đề xuất nên bỏ một số phần giảng lại lý thuyết ra để có thời gian làm bài tập nhiều hơn .
phòng thực hành thường xuyên không mở đúng giờ , hy vọng giáo viên mở cửa đúng giờ .
nói lan man .
khi nghỉ học , thầy đã thông báo nghỉ , khoa cần cập nhập kịp thời thông tin nghỉ trên web khoa .
thời khóa biểu cách nộp bài vào những tuần nghỉ ôn thi giữa kỳ không hợp lý .
dạy không nhiệt tình .
thầy đã chọn cách chúng em hoạt động trong môn này thật là với em thật là không thích và cảm thấy không đúng , không phải chỉ mình em thấy vậy còn có những bạn khác cũng như vậy , chúng em đã có nói chuyện với nhau .
giảng viên nhiệt tình , phương pháp giảng dạy hay .
điểm quá trình chưa đánh giá đúng .
khả năng truyền đạt của thầy không được tốt lắm .
50% giành cho kiến thức chi tiết một loại công nghệ dotnet doubledot có thể giống đồ án cuối kỳ hiện tại .
cô dạy hay , học không nhất thiết phải trong sách vở .
cô cho thực hành rất nhiều .
nhiệt tình , hòa đồng cùng sinh viên .
truyền đạt kiến thức rất dễ hiểu .
giáo viên đảm bảo giờ giấc .
dạy cứng nhắc , không liên hệ thực tế nhiều .
giảng viên giảng dạy rất nhiệt tình .
có nguồn lý thuyết đầy đủ và có nhiều bài tập thực hành mẫu nên rất dễ học .
thầy dạy rất hay chỉ chỉ bảo tận tình .
rất tốt và nhiệt tình .
thầy dạy kỹ càng .
hệ thống slide bài giảng chi tiết , rõ ràng .
kiến thức này liệu có chắc là cơ bản và được cập nhật phù hợp với dân it hiện nay chưa .
giảng viên cần đảm bảo giờ học trên lớp hiệu quả hơn .
có thể việc chép bài trên bảng xuống vở là một phương pháp học hay , nhưng chữ thầy khá nhỏ và hơi xấu colonsmilesmile .
giảng viên tận tâm , giảng dạy có chất lượng .
giảng dạy dễ hiểu , vui vẻ .
giảng bài hơi khó hiểu .
giảng viên dạy nhiệt tình , vui tính .
thầy trang bị cho chúng em những kiến thức khá hữu ích sau khi ra trường !
việc thắc mắc thầy điều giải đáp .
giảng hơi khó hiểu đó nha .
nên giảng chậm lại .
thời gian làm việc trên lớp không hiệu quả , giảng viên thường cho nghỉ học .
giảng viên không xác nhận , đánh giá về bài tập mà sinh viên nộp .
giảng viên giảng dạy hay nói lan man , không đúng trọng tâm môn học .
hy vọng thầy giảng song ngữ để chúng em hiểu bài hơn ạ .
thầy dạy thực hành không hiệu quả , hầu như các buổi thực hành , thầy cho bài làm theo tuần , sinh viên tự tìm hiểu .
cô giáo nhiệt tình trong việc giảng dạy và tương tác với sinh viên .
tổ chức học bù cho các buổi nghỉ để cung cấp đầy đủ kiến thức .
thầy nên hướng dẫn nhiều và tận tình hơn cho sinh viên về đồ án môn học .
giảng viên tận tình , giúp từng sinh viên tiếp cận với bài học , thân thiện với mọi người .
chấm bài và sửa nhiều bài tập hơn .
nhiều bài tập kiểm tra năng lực qua từng phần .
dạy tốt và hiệu quả .
thầy rất hay đưa những ví dụ rất cụ thể về công nghệ tiến hiện có , rất hay , thú vị .
mong phòng đào tạo phản hồi lại với thầy để thầy dạy tốt hơn .
cô dạy hay , hấp dẫn .
nói ngoài lề hơi nhiều .
dạy nhanh .
giảng dạy dễ hiểu , ví dụ trực quan .
bởi vì trong một số trường hợp sinh viên làm bài thi thì máy tính của trường không đáp ứng đủ nhu cầu của sinh viên phải đủ nhanh .
dặn dò sinh viên cần ôn nội dung nào cho buổi học kế tiếp .
nhiệt tình tâm huyết giảng dạy .
cô cho hơi nhiều bài tập .
anh khá tận tâm với sinh viên , rất muốn học các môn sau với anh colonsmile .
môn khá khó hiểu nên thầy cô phải tạo những ý tưởng để sinh viên dễ hiểu bài hơn .
lớp học rất thoải mái , thầy rất nhiệt tình , vui tính .
vui vẻ , nhiệt tình chủ động giúp đỡ mọi khó khăn của sinh viên .
cô dạy lý thuyết hơi nhanh .
thầy cô dạy rất tốt !
giảng viên nhiệt tình đối với sinh viên .
giảng viên nghỉ dạy quá nhiều , mỗi lần nghỉ chỉ báo trước sớm nhất 1h , có khi còn báo sau khi kết thúc buổi học , trong khi nhiều bạn đã đang ngồi trên xe bus đến trường rồi , làm sao cập nhật thông tin kịp .
tài liệu học tập phong phú .
thầy tận tâm , nhiệt huyết , có khả năng truyền đạt kiến thức tới sinh viên rất tốt , mang tính thực tiễn cao .
cô vui vẻ , thân thiện , giáo trình giảng dạy hay và phù hợp .
viết lên bảng nhiều quá .
giảng viên rất nhiệt tình , phần kiến thức giảng dạy cũng rất mới và thú vị .
không có tinh thần giảng dạy .
kết quả môn thực hành thì rất tốt nhưng ở môn lý thuyết thì ngược lại .
thầy dạy rất nhiệt tình dễ hiểu .
thang điểm của đề thi cuối kỳ không hợp lý , đề 4 câu nhưng nếu làm đúng hết 3 câu 1 , 2 và 4 vẫn chưa được 50% số điểm .
everything .
thầy nói nhỏ quá colonsmile .
giảng viên quan tâm trực tiếp đến sinh viên .
giảng viên không dành nhiều thời gian ôn tập cho sinh viên .
giảng viên truyền đạt kiến thức hiệu quả .
like ( y ) .
giáo viên hiền , vui tính .
theo em thì thời lượng môn học quá dài và liên tục khiến mệt mỏi và không tập trung học tốt được .
theo em nghĩ là sẽ ứng dụng thực tế được , và nhiều vì viễn thông , vệ tinh của nước mình cũng đang phát triển , chỉ là môn này chưa đi sâu vào lĩnh vựa này nên làm chúng em bị mơ hồ chưa nắm được trọng tâm môn học .
tận tình , thân thiện .
môn học mang tính thực tiễn cao .
vui vẻ , tận tình , rất hữu ích .
thầy truyền đạt dễ hiểu , dễ nhớ .
giảng viên dạy rất chuyên tâm dễ hiểu .
cô nhiệt tình tận tâm .
hay và sáng tạo .
thầy giảng rất dễ hiểu , ngắn gọn , xúc tích , có ôn tập cho sinh viên .
thầy dạy vui tạo hứng thú cho môn học .
thầy nói rất dễ nghe , dễ hiểu .
bỏ thi lý thuyết cuối kỳ do làm đồ án tốn khá nhiều thời gian .
hướng dẫn sinh viên tận tình .
giảng viên giảng bài dễ hiểu , áp dụng làm bài được ngay .
dạy kỹ hơn xíu .
vui vẻ , nhiệt tình .
thầy luôn khuyến khích tính tự lập và sự thực tế trong công việc .
thầy nên trao đổi với sinh viên và có những thông báo nhắc nhở chính xác , cụ thể hơn .
bài giảng dễ hiểu .
cô dạy khó hiểu và nhàm chán .
giảng viên rất dễ gần và nhiệt tình chỉ bảo cho sinh viên .
giảng viên đảm bảo giờ lên lớp , tích cực trong quá trình giảng dạy và trả lời câu hỏi , giảng viên khá vui tinh .
không thể nộp bài viết luận qua e-mail mà vẫn phải nộp bài bằng giấy viết tay khá mất thời gian .
chưa có diễn đàn trên courses để sinh viên có thể hỏi .
cô rất vui vẻ , nhẹ nhàng nhưng vẫn nghiêm túc trong quá trình giảng dạy , không gây áp lực cho sinh viên .
giảng viên nhiệt tình , tâm huyết , tương tác nhiều với sinh viên .
chúng em nhận được nhiều hơn thế .
giảng viên còn nói nhiều chuyện ngoài lề .
giảng viên nên giảng kỹ từng vấn đề .
dạy nhanh dẫn đến nhiều lúc khó hiểu .
bỏ qua những phần của những môn khác như báo cáo hoặc những phần thứ yếu như làm poster , youtube , giới thiệu về đồ án như một sản phẩm công nghệ thực sự .
slide trình chiếu đã quá cũ không cập nhật thông tin mới .
nên sử dụng phấn , bảng hơn slide .
khi sinh viên có thắc mắc về bài tập thì giáo viên chỉ dẫn tận tình , dễ hiểu .
thầy không hiểu nhưng với em thấy buồn cho kết quả của môn học này kết quả không phải là điểm thưa thầy , kết quả mà em muốn được là khả năng nhận thức bản thân qua môn này được thầy giảng dạy .
giảng dạy tận tình và chu đáo .
nên học thực hành thường xuyên hơn ( không học cách tuần ) .
thầy rất hiền , dạy nhiệt tình , giảng dễ hiểu .
thầy cần xem trước tài liệu ở nhà .
giờ học bắt đầu muộn !
các tiết học chưa được sinh động , không hấp dẫn được sinh viên , có nhiều sự buồn chán .
vì lịch học giảng viên đưa ra không phù hợp với thời khóa biểu của em , nhưng có lẽ sẽ phù hợp với một số bạn khác .
giảng viên thực hành không hài lòng khi em không biết chút gì về bài thực hành số 4 nhưng em đâu có cơ hội nào để biết về chúng trước .
nhiệt tình , hài hước .
thầy giảng bài hấp dẫn .
cực hay .
thầy đem nhiều kiến thức thực tế vào bài giảng .
nhìn có vẻ khó chịu nhưng thầy rất dễ chịu (y) .
giảng viên vui vẻ hòa đồng , tận tâm với sinh viên , truyền đạt kiến thức tốt .
giáo trình có vẻ cứng nhắc khó tiếp thu gây chán nản .
nhiệt tình , tui khá làm khó học sinh nhưng thế học sinh mới học .
tuy nhiên , thái độ của sinh viên trường uit với môn học này làm tôi rất rất thất vọng .
môn này là môn học mới vì vậy cô chưa có đủ kiến thức để truyền tải , hỗ trợ tốt tới sinh viên .
giảng viên giảng bài dễ hiểu , có đưa ra ví dụ minh họa .
giải thích các vấn đề trong bài giảng chưa hay , khó hiểu .
phòng thực hành còn thiếu máy cho một lớp sinh viên , chất lượng máy không đảm bảo , đôi khi không làm theo hướng dẫn được vì máy bị hỏng .
thầy giảng hay và tạo hứng thú cho sinh viên .
những chủ đề , khía cạnh về tiếng anh phải được cho để sinh viên tìm hiểu .
giảng viên giảng bài rất có hiệu quả , sinh viên hiểu bài tốt .
có thể tăng cường phần speaking và listening trong các giờ học .
giáo viên thực hành và giáo viên lý thuyết không đồng nhất tiêu chí , yêu cầu của đồ án và kiến thức môn học .
dạy dễ hiểu , vui tính , gần gũi với sinh viên .
truyền đạt hơi khó hiểu .
học hết môn mà chẳng biết cái gì .
dạy dễ hiểu và giáo viên vui tính .
trang thiết bị còn kém , loa chưa đủ rõ để nghe anh văn , máy chiếu chưa nhìn rõ màu sắc .
thầy hướng dẫn kỹ .
bài học còn tương đối sơ sài .
thầy giảng bài dễ hiểu !
chương trình dạy chưa được cập nhật .
thời gian học hiệu quả .
thầy dạy nhàm chán buồn ngủ .
không có ý kiến gì thêm .
áp dụng nhiều ví dụ trong cuộc sống .
kiểm chứng phần mềm là một môn học khó , nên thực hành cần phải liên hệ thường xuyên với giáo viên , phải được gặp giáo viên hướng dẫn thường xuyên .
thầy rất nhiệt tình giải đáp những câu hỏi của sinh viên và thấy luôn đưa ra bài tập với hướng dẫn thực hành đầy đủ cho sinh viên .
số lượng máy phòng thực hành quá ít , phải đến 2 - 3 người dùng chung một máy .
tăng cường hệ thống thiết bị phòng học quạt , ổ điện .
nên đăng bài tập thực hành sớm hơn .
dạy hay , có tâm quyết với nghề , nhiệt tình .
đầy đủ chi tiết .
giảng viên vào lớp toàn đọc báo bấm slide thời lượng không được bảo đảm tầm 9h là đi họp hoài .
khi giảng bài , nói rất nhanh và khó nghe .
nên thực hành nói nhiều hơn và lên lớp nên có những hoạt động vui hơn .
giảng viên tận tình hướng dẫn .
đặc biệt là micro và máy chiếu còn trục trặc nhiều .
cô dạy tận tình , dễ hiểu , sử dụng thời gian lên lớp hợp lý .
điều chỉnh chất lượng doubledot với chương trình học tập hiên nay , sinh viên thương lắm vững kiến thức khi gần đến cuối kỳ gây khó cho sinh viên làm đồ án thời gian hạn hẹp .
quan tâm sinh viên , bám sát đề cương ôn tập .
nhiệt tình , hướng dẫn cụ thể .
thầy không điểm danh .
cô dạy nhiệt tình , quan tâm đến học sinh .
giờ lên lớp đều đặn , giảng viên tích cực giải đáp thắc mắc của sinh viên .
hình thức đánh giá , chấm điểm giữa các nhóm , đánh giá bản thân , nhóm khách hàng .
thầy quá nhiệt tình nên lớp thường hay ra muộn .
bên cạnh đó còn chia sẻ với sinh viên nhiều kinh nghiệm quý báu , có ích cho việc học và làm sau này .
thầy dạy rất hay , luôn gắn liền với đời sống thực , giúp cho tụi em có cái nhìn chính xác về một game .
có chăng là thầy cô làm những file hướng dẫn cụ thể để sinh viên biết mình cần tìm gì .
thầy vui vẻ , nhiệt tình .
về hạn nộp bài ( deadline ) trên moodle thầy nên cố định một giờ giấc nào đó .
dạy dễ hiểu , vui vẻ , tận tình .
thường xuyên nghỉ không báo trước không báo lên da hoặc báo với sinh viên .
không có ạ .
thầy dạy tốt , lập nhóm cho thuyết trình , tạo được không khí học tập tốt , không nhàm chán .
chưa làm rõ được ứng dụng vào thực tế của nội dung môn học .
đề nghị trường triển khai hệ thống user để quản lý tốc độ cũng như sinh viên nào đang tải phim , soft , vdotv .
lịch bù không rõ ràng , không ôn tập , dạy không kịp chương trình , đăng video cho sinh viên xem lại .
slide bài giảng chưa được chuẩn hóa , đa phần sao chép nhặt mỗi nơi một ít .
cho bài tập về nhà để học sinh làm thêm .
thường xuyên vào lớp muộn và dạy lố giờ .
thầy giáo vui tính nhiệt tình .
rất nhiệt tình , khách quan .
bài thi cũng sử dụng nửa tiếng việt nửa tiếng anh với câu hỏi và đáp án khó hiểu , không rõ ràng .
thầy wzjwz30 là một giảng viên trẻ , vì vậy thầy rất hiểu tâm lý sinh viên và giúp đỡ chúng em rất nhiều .
giảng viên dễ thương , hiền lành , gần gũi với sinh viên , thường xuyên trợ giúp sinh viên một cách rất nhiệt tình , giúp sinh viên hiểu bài dễ hơn .
không nên dạy theo phương pháp như ở bậc phổ thông mà nên chú trọng vào rèn luyện đầy đủ các kỹ năng chính của môn học .
giáo viên nên bảo đảm giờ lên lớp để sinh viên biết chính xác học ngày nào .
ngoài ra , giảng viên còn giúp các học sinh tích cực phát biểu trong tiết học .
kiến thức chưa vững .
tăng cường cập nhập kiến thức mới .
tiết dạy thầy rất sinh động , không thể tin được , thật là không thể tin nổi , quá là tuyệt vời !
thầy có các khái niệm thực tế và có kinh nghiệm .
giảng viên chưa để ý nhiều đến sinh viên .
phần hướng dẫn thực hành nên tập trung vào bài tập cần làm , hơn là hướng dẫn các ví dụ khó hiểu và không liên quan ví dụ như cho input và output để sinh viên có thể hình dung ra những công việc cần làm .
thầy nên up bài giảng , bài tập lên courses để sinh viên không cần phải đi xin tài liệu ở những lớp khác .
cần cân bằng giữa lý thuyết và thực hành .
thầy dạy hay và vui .
giảng viên tận tình , sử dụng giờ dạy hợp lý .
dạy đến khi các bạn hiểu rõ thì hãy tiếp tục .
thầy thường xuyên theo dõi sinh viên trong quá trình thực hành và giải đáp thắc mắc rất hợp lý .
thầy giảng tập trung nhiều vào bài tập .
cần có nhiều thiết bị trực quan hơn .
nguyên tắc , phương pháp giảng dạy tốt .
dạy liên tục không ngừng nghỉ làm sinh viên hơi ngán vì phải tập trung liên tục dẫn đến nhiều sinh viên nản gục mặt xuống bàn ngủ .
bài tập nhiều quá , không phù hợp lắm .
có chỗ thầy dạy quá kỹ nhưng có chỗ thì lại chỉ nói sơ qua .
có các ví dụ thực tiễn .
thầy wzjwz198 giảng dạy rất nhiệt tình và đầy đủ .
thiếu linh kiện .
giảng viên dạy dễ tiếp thu , slide dễ hiểu , bài tập mức độ vừa phải , giảng viên giải bài tập rất chi tiết , nhiệt tình .
hi hi đồ ngốc .
nội dung môn học rõ ràng .
tận dụng tốt website môn học để chia sẻ tài liệu , thảo luận .
giảng viên chưa truyền đạt được bài học một cách dễ hiểu .
thầy nói to quá .
các bài tập wireshark đều là của năm 2007 hết .
buổi học buổi không hiệu quả , sinh viên tới trường học mà không thấy giáo viên , nghỉ không thông báo , mà nghỉ mấy nhiểu buổi như vậy , vừa tốn thời gian sinh viên tốn công sức tới trường không thấy giáo viên đâu , ngồi đợi cả buổi không có sinh viên mới bỏ về .
nên nêu ví dụ cụ thể dễ hiễu hơn .
thầy ơi , thầy chép ít lại dùm em .
thầy nghiêm túc .
cô dạy dễ hiểu , dạy kỹ , tận tình , không khí học tập thoải mái .
giáo viên giảng bài dễ hiểu .
giảng viên cần có phương pháp giảng dạy tốt hơn .
phương pháp giảng dạy hay , có nhiều thông tin thực tiễn .
em rất hài lòng thầy về mọi mặt .
cô dạy dễ hiểu , ít điểm danh tạo cơ hội tự học cho sinh viên colonsmilesmile , rất tận tình giải thích các thắc mắc cho sinh viên .
lịch học thực hành trùng với lịch học lý thuyết .
kiến thức xã hội .
cô có thể nói to hơn một chút được không ạ !
cô vui tính học rất thoải mái , truyền cảm hứng .
thầy giúp cho sinh viên hiểu rõ vấn đề để thực hành đúng .
sẽ tạo được nhiều hứng thú hơn trong giờ học đòi hỏi nhiều kiến thức chuyên sâu này !
cô dạy hay và nhiệt tình .
cô rất nhiệt tình và gần gũi với sinh viên .
nên có nhiều thiết bị trực quan hơn .
giảng viên thực hiện giảng dạy nghiêm túc , dễ hiểu , dễ tiếp thu , có nhiều buổi làm bài tập , sửa bài tập để ôn tập cho các kỳ kiểm tra , nghỉ bù đều có thông báo .
giảng viên nên cho sinh viên lựa chọn các nền tảng để phát triển game chứ không nhất thiết phải chọn nền tảng directx trên c .
giảng viên không nhiệt tình .
thầy dạy ngắn gọn , súc tích , dễ hiểu .
cần wifi mạnh ở dãy nhà cũ .
cần giảng kỹ hơn chút nhưng cũng đừng quá chậm , giảng viên nên quan niệm sinh viên đã đọc sơ bài ở nhà rồi , nên đi sâu vào những ý mới , đặc thù của từng phần .
khó tiếp thu !
thầy vui tính giảng bài dễ hiểu .
học thì đơn giản mà sao đề khó quá ạ !
thầy dạy vui vẻ , nhiệt tình , hòa đồng , dễ hiểu .
giảng viên cần thay đổi cách dạy , tích cực hơn thay vì chỉ đọc chép .
giảng viên dạy có nhiều tiết học khá thú vị và thực tế .
đúng giờ , phương pháp tốt .
thầy dạy không có hứng , thầy chỉ đọc những gì trên slide và kêu sinh viên chép vào tập .
thưa , thầy dạy rất dễ hiểu và tốc độ vừa phải .
cô nhiệt tình và vui vẻ .
cung cấp tài liệu đầy đủ .
chỉ bảo rõ ràng .
em đi học đầy đủ nhưng không có máy để thực hành .
thầy dạy quá khô khan , chỉ ngồi một chỗ đọc slide , không quan tâm sinh viên ở dưới làm gì , slide đôi khi còn mờ ngồi dưới không xem được .
giảng viên cần có tâm huyết hơn nữa .
khoảng 1 tiếng từ khi giảng viên cho phép kết nối thì sinh viên mới vào mạng được .
thầy dạy cũng hay .
thầy wzjwz211 rất nhiệt tình , giảng dạy dễ hiểu .
dạy theo đề cương môn học .
thầy hay vắng , trễ .
em nghĩ môn thực hành nên học liên tục không cách tuần và 1 tuần 3 tiết .
thầy dạy nhiệt tình nhưng không đảm bảo giờ lên lớp , thường xuyên có giảng viên dạy thế .
thầy dạy dễ hiểu , bài tập vừa sức .
cô lắng nghe ý kiến của sinh viên , hướng dẫn nhẹ nhàng , tận tình !
thỉnh thoảng có một số máy không khởi động được .
truyền đạt hay , tận tâm .
bài giảng của cô khá hay , có nhiều bài chúng em dễ mắc phải , cô đều chỉ rõ ra cho chúng em .
lên lớp đúng giờ , dạy nhiệt tình .
máy tính không được tốt lắm .
cô dạy còn quá nhanh , sinh viên không kịp tiếp thu kiến thức .
giảng viên thực hành có cũng như không !
phương pháp học môn anh văn trên trường tốt với mọi người , nhưng nó xung khắc với phương pháp em đang tự học , nếu duy trì lâu em có biến cố .
lớp học vui .
giảng viên giảng dạy nhiệt tình , chi tiết , slide bài giảng đầy đủ .
cần có thêm nhiều bài tập .
thầy diễn đạt khó hiểu , giọng nói khó nghe .
nhiệt tình trong việc giảng dạy cho sinh viên , ngoài ra thầy còn tạo nhiều động lực ví dụ cộng điểm quá trình khi giơ tay làm bài tập .
giảng viên tận tình , chu đáo .
không hướng dẫn tận tình cho sinh viên .
giảng viên dễ tính , hòa đồng .
bây giờ vẫn chưa có điểm lớp it003dote21 .
phương pháp của thầy hay .
cô dễ tính dạy dễ hiểu nhiệt tình .
nhẹ nhàng và dễ hiểu .
cô rất tận tâm , nhiệt tình với sinh viên .
giảng viên giảng dạy nhiệt tình , khi có thắc mắc đều được giải đáp một cách ưng ý nhất .
chất lượng buổi học tốt .
thầy dạy lý thuyết kỹ .
thầy rất tuyệt vời !
giáo viên truyền đạt tốt , tạo nhiều cảm hứng cho sinh viên , giúp nâng cao trình độ ngoại ngữ .
cần cho nhiều bài tập và tăng độ khó .
vui tính , trình độ chuyên môn cao và thân thiện .
nói chuyện hơi chậm , không gây cảm hứng tốt .
phương pháp dạy của thầy rất hiệu quả .
thầy giải đáp thắc mắc nhiệt tình .
vui tính , nhiệt tình và quan tâm đến sinh viên .
khả năng truyền đạt kiến thức kém .
cách đánh giá quá trình học tập hợp lý , lắng nghe ý kiến của sinh viên .
nên nhiệt tình hơn .
thảo luận với sinh viên qua moodle và facebook .
cô truyền đạt kiến thức rất hiệu quả .
không hào hứng vì giọng thầy trầm , tự tìm hiểu trên mạng rồi viết báo cáo môn học thôi .
thầy dạy nhiệt tình , chất lượng đồ án tốt .
nhưng mong cô giảm tải bớt phần đồ án .
giáo viên thường xuyên cho nghỉ học .
thầy rất tận tâm , quan tâm sinh viên rất nhiều , ngoài giờ trên lớp sinh viên cũng có thể hỏi thầy bất kỳ khi nào , thầy giúp đỡ rất khoa học và nhiệt tình .
không up slide moodle nên chỉ được đọc tài liệu giấy .
những môn liên quan đến lập trình em nghĩ nên lấy điểm đồ án làm điểm cuối kỳ .
theo bản thân em thấy sinh viên làm đồ án kết thúc môn học đã đủ để đánh giá , không cần thi lý thuyết cuối kỳ , nó thật sự không mang lại hiệu quả .
tôi thiết nghĩ cùng tham khảo source code như nhau , mà lại có đứa đậu có đứa rớt mặt dù thầy thừa biết code đó là lấy từ internet về chứ có phải tự code đâu , thiết nghĩ tại sao thầy chỉ hỏi lý thuyết những bạn kia , mà lại căng xi măng chặn từng đoạn code đối với mình .
giảng viên cần giảng giải chi tiết hơn thay vì để sinh viên thuyết trình .
thầy giảng dạy dễ hiểu .
cô dễ chịu !
dạy sát chương trình .
cung cấp bài giảng tốt .
theo em thầy nên sử dụng website môn học để cung cấp tài liệu cho sinh viên .
ân cần giải đáp thác mắc của sinh viên .
team 8 người mà có 2 người gánh hết cái trình bày giữa kỳ và cuối kỳ cực khổ lắm luôn thầy .
thầy dạy kỹ các vấn đề .
nhất là môn anh văn vì số tiết trong buổi học là 4 nên khá căng thẳng .
thầy rất dễ thương , thân thiện .
thảo mai .
nên thời gian thực hành được phân công từ tiết 1 đến tiết 3 mỗi tuần là hơi ít .
giảng viên rất nhiệt tình , trình bày bài giảng hay , dễ hiểu .
môn học rất hay .
thầy dạy rất hay , dễ hiểu , thân thiện với sinh viên .
khác với thầy wzjwz286 dạy lý thuyết , thầy rất nhiệt tình trong việc giảng dạy của mình .
thầy dạy rất hay , cho mỗi nhóm lên thuyết trình , hỏi đáp giúp cả lớp hiểu bài .
thầy nhiệt tình , truyền đạt kỹ và rõ giúp sinh viên có hứng thú học tập .
nên giảng kỹ hơn .
giáo viên truyền đạt tốt .
cô dù đang mang bầu nhưng dạy rất nhiệt tình với học sinh , cô thường cho bài tập về nhà làm , cho sinh viên tính tự giác nhưng không tạo nhiều áp lực .
dạy nhiệt huyết .
liên hệ kiến thức với chuyện thực tiễn .
học kỳ 2 cần học riêng theo từng lớp để có được kết quả học tập tốt nhất .
thầy dạy tận tâm , giúp đỡ học sinh , phương pháp giảng dạy đạt hiệu quả .
thầy giảng bài hay , cuốn hút người nghe .
hy vọng ý kiến của em được xem xét !
thầy nên cho nhiều bài tập hơn .
giảng viên nhiệt tình , tốt với sinh viên .
giáo viên dạy quá giờ so với quy định .
thay vào đó nên là báo cáo đồ án .
cô giảng rất hay và thu hút học sinh !
lý thuyết thầy wzjwz22 giảng khá kỹ nên có chậm hơn so với quá trình thực hành , mong phòng đào tạo làm sao để cho quá trình học lý thuyết và học thực hành đi song song với nhau .
cơ mà em nghĩ là thầy phải hơn cả tuổi ba em .
thầy dạy hay , nhiệt tình giúp đỡ sinh viên , dễ tính sẵn sàng giải đáp mọi thắc mắc của sinh viên .
tăng tiết học , 1 tuần học lý thuyết chỉ 2 tiết em thấy không đủ .
giảng viên dạy tốt , dễ hiểu , vui tính và rất nhiệt tình .
chủ động , tập trung vào sinh viên .
cô hỗ trợ tốt , nhiệt tình .
giảng viên dạy cực khó hiểu , khả năng truyền đạt kém , giảng dạy nhàm chán khiến sinh viên không có hứng thú khi tham gia học tập .
giảng viên chưa tương tác với sinh viên trên các diễn đàn .
cách thầy giảng em không nắm được nội dung tổng quát .
thầy hơi khó tính quá .
giảng viên cần cập nhập giáo trình và tài liệu môn học một cách đầy đủ hơn trước giờ lên lớp .
cô giảng theo cách cô cũng tốt , tuy nhiên , lớp chỉ có một vài bạn học được , hay trả lời , những câu cô hỏi cả lớp có hiểu hay không , những bạn đó trả lời là hiểu vậy mà nhiều lúc cô đánh đồng cả lớp hiểu .
chưa tận tâm với sinh viên .
học thầy được điểm cao .
có nhiều câu hỏi hay để sinh viên cùng thảo luận nhằm tìm ra nhiều phương pháp khác nhau để tiếp cận vấn đề .
nhiệt tình , tận tâm với sinh viên .
nhiệt tình và tận tâm .
thêm tiết dạy thực hành .
sự thân thiện giúp giảm căng thẳng trong buổi học .
dạy hay , nhiệt huyết với nghề , chăm cho học sinh .
kiểm tra sát sao hơn tiến trình làm đồ án sinh viên cho phép sinh viên sáng tạo nhiều cách mới không quá gò bó .
tận tâm với nghề , rất quan tâm đến sinh viên , luôn giải đáp những thắc mắc trong thời gian nhanh nhất ( kể cả qua gmail ) .
đưa ra các tiêu chí tính điểm một cách cụ thể .
em rất mong muốn được học tiếp các môn liên quan như phân tích mã độc .
giảng viên làm rõ được vấn đề , dạy những kiến thức thật sự thiết thực cho sinh viên , truyền đạt những kinh nghiệm thực tế trong quá trình giảng dạy .
giảng viên giảng dạy nhiệt tình , bài học sinh động , dễ hiểu .
giáo viên vào tiết đúng giờ , giảng dạy nhiệt tình , tận tâm .
cập nhật các phương thức giảng dạy mới học sơ lược , tiến tới loại bỏ những môn không cần thiết cho ngành sau này nên có thêm các lớp kỹ năng giao tiếp .
giảng viên vui tính , dễ chịu .
nhiệt tình , có cách dạy hay .
giảng viên dạy còn hơi nhanh và chưa quan tâm nhiều đến sinh viên .
thầy dạy hay , vui vẻ , rất hài lòng .
giảng viên nhiệt tình giảng lại nhiều lần một vấn đề khó tiếp thu .
phương pháp giảng dạy rất tiên tiến .
cập nhật kiến thức thực tế , giải đáp mọi thắc mắc .
nên đổi giáo trình .
dễ hiểu , nhiệt tình .
giảng viên không cung cấp tài liệu cho sinh viên , khả năng truyền đạt của giảng viên chưa tốt .
cần thực hành nhiều lên .
không có colonsmile .
cô xinh , dạy tốt .
giảng dạy thờ ơ .
bài tập lớn trong slide tiếng anh gây khó khăn cho sinh viên .
rất tốt , rất nhiệt tình , chu đáo .
em cảm ơn ?
giáo viên rất nhiệt tình và tâm huyết .
thầy rất nhiệt tình , tâm huyết , giảng chi tiết , ví dụ điển hình tiêu biểu dễ tiếp thu .
thầy dạy dễ hiểu , luôn nhắc lại kiến thức cũ ở mỗi tiết .
nói chung , chắc cũng là luyện cho sinh viên tự học .
thầy luôn muốn sinh viên giỏi hơn thông qua việc góp ý và nhận xét .
thầy dạy hay nhất là về cuộc sống .
thầy dạy nhiêt tình .
thầy wzjwz246 rất nhiệt tình trong giảng dạy và luôn tham khảo thêm nhiều ý kiến của sinh viên , thường xuyên thảo luận trên diễn đàn môn học .
quá trình giảng dạy không bám sát đồ án môn học , sinh viên phải tự tìm hiều qua nhiều mới báo cáo đồ án kịp tiến độ , không nên tổ chức thi giữa kỳ mà thay vào đó là các bài tập nhỏ cộng điểm cho sinh viên .
cám ơn thầy đã quan tâm và chú ý .
nên thi theo hình thức ra đề .
thầy dạy rất nhiệt tình , hiệu quả .
cô rất nhiệt tình tuy nhiên cách cô giảng dạy đối với em khá khó hiểu .
giảng rất chi tiết .
không thấy giảng viên dạy thực hành buổi nào , lên lớp 2 tiết tâm sự với sinh viên .
giảng viên tạo sự thu hút đối với sinh viên .
thầy tránh phương pháp đưa công thức và đưa các ví dụ sinh động .
cô rất nghiêm , song rất nhiệt tình , rất công bằng , có thưởng có phạt , rất đồng tình với cách xét của cô , về bài giảng , rất sinh động , chèn các video thực tiễn , tư liệu đưa vào rất nhiều , rất cụ thể .
giáo viên trẻ trung , năng động , nhiệt tình , vui vẻ .
cô dạy tốt colonlove .
giáo viên nhiệt tình hòa đồng .
thầy vui tính , dễ gần , cởi mở , nhiệt tình , năng nổ .
thầy dạy dễ hiểu , ví dụ thực tế .
buổi học cuối cùng trước đợt thi cuối kỳ chưa nói rõ về nội dung sẽ được thi .
bài tập làm đầy đủ .
nhiệt tình giảng dạy , hướng dẫn sinh viên .
thầy nên đưa ra những ví dụ trong khi giảng bài , lý thuyết nhiều rất buồn ngủ khó tập trung được .
tập patin rất dễ .
phương pháp giảng dạy chưa hợp lý , đa phần là đọc slide .
đến ngày thầy ôn thi , cho em vài bài tập thì bọn em đã không biết làm nhưng thầy vẫn bắt bọn em giải rồi thầy mới giải .
bài đồ án cuối kỳ thì phổ biến không rõ ràng phải làm gì để có điểm cao .
cách dạy thoải mái , nhẹ nhàng , nhiệt tình .
trang thiết bị cho thực hành tốt hơn .
giáo viên luôn dạy quá thời gian quy định trong khi chỉ có 3 tiết mà thầy dạy gần hết 5 tiết mới cho nghỉ .
nghiêm .
anh wzjwz302 rất vui và nhiệt tình .
thầy rất nhiệt tình và tạo không khí vui vẻ trong lớp học .
giảng viên trên lớp liên hệ thực tế quá nhiều .
giáo trình cụ thể hơn .
em xin đề xuất thêm những buổi thực hành để nâng cao tầm hiệu quả của môn học .
nâng cấp quạt trần và máy chiếu của phòng học !
cách truyền đạt chưa thuyết phục .
đề nghị giảng viên sử dụng moodle để tăng chất lượng dạy học .
cô nhiệt tình , giảng dạy tốt , quan tâm tất cả học sinh .
tăng thời gian thực hành , sinh viên nên được làm việc với các thiết bị thực tế .
giảng viên nghỉ quá nhiều !
giọng nói của giảng viên khó nghe .
thầy cho ít dạng bài tập .
cách nói của giảng viên khó nghe .
kiến thức dễ hiểu , tiết học vui .
mở thêm các lớp training chuyên ngành .
giảng dạy còn một số chỗ hơi khó hiểu .
cô giáo nhiệt tình trong lúc dạy .
thầy dạy bù vào thời gian không hợp lý .
ít bài tập về nhà .
có ví dụ trực quan , sinh động .
bài tập về code hơi ít , thực hành chưa đi đôi với lý thuyết .
giảng viên truyền đạt kiến thức rất hay và dễ tiếp thu .
cô dạy được .
sử dụng slide , máy chiếu .
giảng viên tận tâm , nhiệt tình , dạy dễ hiểu .
dạy hơi khó hiểu và nói quá nhanh .
thầy rất chịu khó lắng nghe ý kiến của sinh viên .
giáo viên dạy tân tâm , dễ hiểu .
thầy giảng rất tốt , em hiểu gần như mọi thứ thầy dạy và áp dụng tốt nó .
chúng em gửi lời cám ơn đến thầy wzjwz213 !
thời gian lên lớp sinh viên chúng em không được học gì từ thầy , chỉ toàn là tự tìm hiểu .
cô dạy em rất buồn ngủ .
đánh giá môn học sơ sài và không công bằng .
cần có cách khác phù hợp hơn .
đảm bảo tốt giờ lên lớp .
giảng dạy tích cực và dễ hiểu .
cô rất nhiệt tình , vui tính , biết quan tâm học sinh .
thầy dạy nhiều kiến thức mới , cập nhật từ thực tế .
tuy nhiên , bài tập thực hành còn hơi đơn giản và chưa thực sự phù hợp với thực tế .
nói lý thuyết hay nhưng không biết áp dụng vào đâu .
nên dạy đúng giáo án và thời khóa biểu , đừng kéo dài tới 1h30 mới cho ra , trong khi thời khóa biểu là 9h45 là hết .
phòng thực hành quá chật và thiết bị cũng hạn chế về số lượng chưa đáp ứng được nhu cầu học tập .
em thấy nên tăng thêm nhiều bài tập kèm theo ôn lại khái quát lý thuyết rồi mới vào thực hành những phần lý thuyết đã học .
giảng viên theo sát chuyên cần lớp , giảng dễ hiểu .
thật sự em rất mơ hồ về môn học này .
đề nghị giảng viên phải theo sát với thực tế hơn .
cho ghi bài nhiều .
thầy bận lịch của trường nên một vài buổi học thầy không lên lớp được .
thầy bao vui , nói chung chưa bao giờ em thấy học mà vui như thế colonsmile .
thầy thường xuyên vắng mặt .
thầy dạy rất nhiệt tình và dễ hiểu .
giảng viên am hiểu sâu , giảng bài tận tâm .
giảng viên luôn nhiệt tình với sinh viên .
thầy giảng bài tận tình , dễ hiểu ( nếu hỏi riêng ) .
dạy có tâm , kỹ và nhiệt tình .
dạy hay , đúng trọng tâm .
giảng viên thường đưa những chuyện vui vào buổi học giúp sinh viên hứng thú trong giờ học hơn .
thường xuyên mời các bạn lên giải bài tập và giảng giải lại !
nhiệt tình giúp đỡ hỗ trợ cho sinh viên hiểu bài tối đa .
giảng viên cần tập trung giảng dạy lợi ích liên quan thực tiễn , tránh gây nhàm chán và lặp lại quá nhiều kiến thức cũ .
hay dễ hiểu , nhiệt tình .
thầy dạy nhiệt tình , bài giảng hay , dễ gần !
béo quá không tốt cho sức khỏe .
thầy dạy tốt , tận tình .
cô cần quan tâm hơn tới sinh viên .
giảng viên cần thay đổi cách giảng dạy .
thầy thân thiện , dạy dễ hiểu , phương pháp giảng dạy hay .
chưa thấy được sự cần thiết thực sự của môn học đối với ngành nghề cũng như cuộc sống sau này .
giảng viên rất tận tâm , giảng dạy kỹ lưỡng .
do học buổi trưa cả thầy và trò đều mệt .
cô giáo nhiệt tình , vui tính , cố gắng truyền đạt cho sinh viên .
giảng viên dạy dễ hiểu tận tình .
em nghĩ là nên giảm số giờ nói lý thuyết cho thêm giờ làm bài tập .
cô rất nhiệt tình và dễ thương .
thầy dạy hay , nhiệt tình , dễ hiểu , tận tâm với sinh viên .
cuối cùng , em xin cảm ơn vì thầy fraction cô đã đọc đến hết .
tuy nhiên học thầy em có hơi sợ vì thầy nổi tiếng khó khi chấm đồ án .
giảng viên nhiệt tình , hướng dẫn tận tâm cho sinh viên .
thầy chỉ vô điểm danh và quản lý lớp , người dạy là các sinh viên của một câu lạc bộ sinh viên đại học quốc gia .
nhiệt tình , khá dễ hiểu .
giảng viên nhiệt tình và tận tâm trong việc giúp sinh viên nắm được kiến thức .
đề nghị nhà trường làm tốt khâu cở sở vật chất , em thấy trường mình còn thiếu nhiều về trang thiết bị thực hành cho sinh viên .
thầy giảng dạy tận tâm .
hiện tại các thiết bị phòng lab để thực hành môn này đều đã hỏng , trong suốt quá trình thực hành chúng em không thể thực hành được trên thiết bị , mặc khác cũng chẳng nhận được sự hỗ trợ hướng dẫn nào của giảng viên thực hành .
giảng viên nên sử dụng trang moodle để gửi bài tập hay thông báo khẩn học bù ngoài dự kiến , gửi bảng điểm , vdotv .
giảng bài còn hơi nhanh .
khả năng hoạt động nhóm , tinh thần tự học cao .
giảng viên tận tâm , giúp đỡ sinh viên khi không hiểu bài .
nói nhanh quá , nên nhấn mạnh ở những cái đáng chú ý .
tài liệu ít được cập nhật .
em không có bất cứ sự hài lòng nào đối với hoạt động giảng dạy của giảng viên wzjwz297 .
giáo viên thường xuyên gây cười , tạo hứng thú học tập .
nên đa phần chúng em phải chia nhau ra để học , như vậy chất lượng rất khó đảm bảo .
nhiệt tình , tận tụy .
giáo viên cung cấp tài liệu đầy đủ , đến lớp đúng giờ , dạy nhiệt tình .
slide tiếng việt của trường có nhiều chỗ bị sai .
rất thích phong cách dạy của thầy x .
cô rất nhiệt tình , tâm lý với sinh viên .
phương pháp dạy học không hấp dẫn , nhàm chán , khả năng truyền đạt chưa hiệu quả .
không có gì để nói .
cô dạy rất mơ hồ , không hứng thú , không nhiệt tình giúp đỡ sinh viên .
thầy cho nghỉ quá nhiều .
đồng thời , những tiết thực hành giúp em hiểu nhiều hơn những gì em đọc từ tài liệu .
rèn luyện kiến thức chuyên môn , tận tâm , nhiệt tình hơn .
đảm bảo thời gian lên lớp và sử dụng thời gian lên lớp hiệu quả .
thầy không tạo được cảm hứng cho học sinh .
giảng viên dạy có tâm huyết .
giảng viên rất hay .
giáo viên nhiệt tình , luôn đảm bảo giờ lên lớp , truyền đạt kiến thức hiệu quả .
thêm nhiều kiến thức ngoài mới .
chất lượng đào tạo môn học hiện nay tương đối đạt .
chứ em nghĩ phần thư viện standford dùng để phân loại văn bản theo phương pháp naive bayes mà thầy wzjwz133 sử dụng và áp dụng được chắc cần thời gian để nghiên cứu , tìm hiểu mà không được công bố và cho sinh viên áp dụng thì uổng và tội cho thầy wzjwz133 quá !
không nắm bắt được kiến thức môn học .
giảng dạy dễ hiểu và có tâm .
giáo viên thường xuyên cho nghỉ .
cô hướng dẫn nhiệt tình và tận tâm với sinh viên trong môn học .
không ý kiến gì .
sự nhiệt tình và tận tình của giáo viên .
tài liệu sử dụng nhiều kí hiệu nhưng không rõ ràng và các định nghĩa mang tính tổng quát quá cao gây sự khó hiểu cho sinh viên và khó khăn cho sự truyền đạt của giảng viên .
khả năng truyền đạt kiến thức chưa cao , nhiều sinh viên khó hiểu .
thầy cho điểm bằng đồ án , rất thực tế !
về cách cho sinh viên thảo luận nhóm .
quá dễ thương nên học sinh khó lòng mà rớt được .
thầy dạy chán .
thầy nói tiếng anh dễ hiểu nhưng đôi lúc quá nhanh .
không biết là do môn khó hay sao nhưng em vẫn không hiểu gì về môn này , giáo viên dạy nghe chán chán , không hào hứng học tập .
chứ nói thật là bọn em làm bài tập tại lớp không kịp ạ .
cho lớp leo cây nhiều quá .
cô trả lời các câu hỏi của sinh viên khá chi tiết !
cách truyền đạt tốt .
dễ hiểu , được thực hành nhiều , sôi nổi .
sự nhiệt tình , năng động , kiến thức tốt , xinh đẹp , dễ mến , vui vẻ , phát âm chuẩn .
khả năng truyền đạt lại kiến thức không được tốt .
thầy rất hiền và nhiệt tình trong từng tiết học .
cách thức thông báo qua facebook không hiệu quả .
minh họa thực tiễn bài học trên máy tính giúp sinh viên hiểu rõ vấn đề .
thầy giảng hơi khó hiểu , phức tạp hóa vấn đề , hơi chậm .
giảng viên nhiệt tình truyền đạt kiến thức cho sinh viên .
thầy truyền đạt kiến thức tốt , phương pháp hiệu quả để em tiếp thu được môn học .
nhất là hạn chế tối đa việc thay đổi phương pháp dạy liên tục dù biết thầy chỉ có ý tốt cho sinh viên nhưng lại có tác dụng ngược .
ít vận dụng nhiều vào thực tiễn .
có vài điều bất cập là cô giảng đôi lúc giống như hơi đuối .
thầy là người dạy môn chính trị có hồn nhất em từng học .
giảng viên yêu cầu cao , khó khăn , gây áp lực tạo sự chán nản cho sinh viên .
giảng viên dễ mến , dễ gần gũi với sinh viên .
thầy dạy nhiệt tình , tốt nhưng không phù hợp với tôi .
cho ít bài tập , ví dụ cho dễ , bài tập cho khó hơn nhiều , thầy chép lý thuyết trên bảng và đọc lại y chang , sinh viên không có kỹ năng giải bài tập một cách uyển chuyển .
tài liệu nên được đưa lên moodle .
không đảm bảo thời gian dạy học , thường dạy quá giờ .
thầy dạy tâm huyết .
cô dạy quá nhanh .
không sử dung tiếng anh trong lúc giảng bài lý thuyết để rồi cả slide bằng tiếng anh cũng không hiểu .
thầy giảng dạy nhiều kiến thức .
thực hành một đằng , lý thuyết một nẻo !
giáo viên vui tính , dễ gần , đôi khi hài hước , giúp sinh viên thoải mái tiếp thu kiến thức .
cô wzjwz194 is the best !
cô nhiệt tình , thương học sinh .
nội dung giảng dạy hơi khó hiểu , đi nhanh , sinh viên khó nắm bắt kịp bài giảng .
do việc có giáo viên khác vào dạy thế trong khoảng sau giữa kỳ nên đã xảy ra một số nhầm lẫn về bài học và cách thức tính điểm đồ án nên dẫn đến một số bạn bị điểm thấp .
cần có thiết bị và phòng học hợp lý hơn .
giảng dạy không truyền đạt được kiến thức nhiều cho sinh viên .
có chia sẻ phương pháp học cho sinh viên .
đối với người lần đầu tìm hiểu directx với những yêu cầu đặt ra là rất khó .
giảng dạy thật sự quá nhanh !
vui tính dễ chịu với sinh viên .
môn học cung cấp nhiều kiến thức cần thiết , đặc biệt là cô dạy rất tận tâm và hướng đến sinh viên .
do nghỉ cho năm nhất học quốc phòng nên quá trình học bị gián đoạn .
truyền đạt dễ hiểu , nhiệt tình giảng bài , dễ mến .
dạy chưa nhiệt tình .
cô dạy rất hay , cuốn hút .
môn học này rất thú vị và có ứng dụng nhiều trong thực tiễn cuộc sống !
bám quá sát slide , ít khi đưa ra ý tưởng mới .
cô dạy rất hay và dễ hiểu .
giảng viên tận tình , hay giúp đỡ sinh viên .
em nghĩ nên giảm bớt chương trình đào tạo với môn này .
khuyến nghị nên chia 3 tiết 1 buổi .
té patin cũng đau .
bài tập hay , nâng cao .
phong cách giảng bài của cô tạo sự cuốn hút người nghe cảm giác thoải mái .
giáo viên nên tránh giảng dài dòng , dễ gây khó hiểu cho sinh viên .
kiểu đề thi trắc nghiệm quá phức tạp .
thường xuyên cho bài tập làm trên lớp để nắm bài .
cách giảng dạy hay .
có nhiều bài toán liên quan thực tiễn .
thầy cho chép nhiều .
thầy dạy hay và tận tình .
dễ chịu và giảng dễ hiểu , tạo cảm giác thích thú cho sinh viên .
áp dụng bài học vào thực tế .
phương pháp giảng dạy hay , thu hút .
em nghĩ nhà trường nên kiểm tra kỹ trình độ giảng viên trước khi bố trí để họ dạy một môn học nào đó .
nhiều lúc cô wzjwz233 hơi nhầm lẫn .
nếu không thì coi như lớp đi toi .
khả năng truyền đạt kiến thức sinh viên khó tiếp thu hết .
giảng viên có các hoạt động phù hợp với nội dung bài học , tận tâm , nhiệt tình .
cô dạy vui .
thầy nói khá nhỏ và nhanh cũng không sử dụng giáo án điện tử làm học sinh rất khó tiếp thu .
cho sinh viên sử dụng bóng không đạt yêu cầu , đa số là bóng đã qua sử dụng ( môn bóng đá ) .
giảng viên tận tình , dạy hay .
giảng dạy có tâm huyết với học sinh , và giảng hiệu quả .
cô dạy rất nhiệt tình , giảng rất hay .
thầy wzjwz14 rất tận tâm truyền dạy không những kiến thức chuyên môn mà còn rất nhiều kiến thức , kinh nghiệm quý về cuộc sống .
em rất đồng tình với cách thông tin đến sinh viên của thầy wzjwz134 , thầy thông tin cho sinh viên qua facebook giúp sinh viên nắm thông tin nhanh hơn qua trang courses hay daa .
giảng viên tận tâm , nhiệt tình , kiến thức và khả năng truyền đạt của giảng viên rất tốt .
dễ tiếp thu .
thầy có phương pháp giảng dạy hiệu quả .
anh văn ở đại học không thể dạy giống như cấp 3 được khi cô dạy lớp im không sôi nổi , chỉ có vài người giơ tay vì câu hỏi không mang tính tương tác , câu trả lời có sẵn trong bài chỉ cần đọc lên nên nhiều người chán không giơ tay , đi học chỉ để điểm danh .
thực sự thì khả năng truyền đạt không hấp dẫn , dễ buồn ngủ và khó hiểu .
tài liệu của môn này quá ít .
giảng viên nên chấm deadline về nhà sớm hơn .
giảng viên giảng dạy rất tận tâm .
em cảm thấy hài lòng với môn này .
thầy lên lớp sớm .
giúp sinh viên nâng cao được khả năng lập trình .
thầy thông cảm cho sinh viên , ra bài tập vừa sức .
cần mớ lớp anh văn thêm để nâng cao trình độ cho sinh viên .
thầy nói rất lôi cuốn ( mặc dù không cần micro ) .
cần tăng thêm số lượng thiết bị thực hành .
mong thầy cho thêm bài tập về nhà và share slide .
giáo viên dạy đúng giờ , tận tình giải đáp những thắc mắc của học sinh .
nhưng thầy thử nghĩ nếu em muốn ngủ mà cứ phải lên lớp thì thầy có thích khi nhìn xuống lớp giảng viên thì dạy , sinh viên thì ngủ mà vẫn có điểm danh như vậy thì có được không .
mở các lớp tiếng anh tăng cường , để sinh viên được cải tiến chất lượng học tập tốt hơn , không tính điểm vào học phần , học phí có thể không free .
em xim cám ơn !
ôn tập tỉ mỉ .
sự cố như sau doubledot đang học thì tất cả số đèn của nửa căn phòng đều tắt .
nhưng một số phần trong môn học em thấy thiếu thực tế ạ .
cần các thầy xây dựng một bộ giáo trình , tài liệu cụ thể .
thầy rất tâm lý và giảng dạy rất nhiệt tình .
giảng viên nhiệt tình với sinh viên trong các buổi học .
tận tâm , quan tâm sinh viên !
giảng viên dạy sinh động , dễ hiểu .
thầy nên kết hợp hình ảnh và ví dụ hoá cho từng bước của giải thuật ở trong slide thay vì chữ quá nhiều sẽ khiến sinh viên khó tiếp thu hơn .
làm các bài lab trên win server 2012 rất khác so với win server 2003, mà lại toàn cho làm các bài lab trên win server 2003, có vẻ cũ .
giảng viên nên giảng sâu vào chương trình học , tránh lan man , dài dòng .
sự vui vẻ .
có bài tập rõ ràng .
không rõ " thu được gì " từ môn học này .
khi có sự cố về các môn học , thầy cũng gặp lớp để trao đổi , và giúp cho các thành viên trong lớp có hướng giải quyết tốt hơn ( không chỉ về môn học của thầy ) .
cô nhiệt tình và thân thiện .
chuẩn bị âm thanh trước môn học ổn định để tránh mất thì giờ vì điều chỉnh âm thanh trong phòng học .
thầy nên dạy đúng giờ bắt đầu , đúng giờ kết thúc trừ trường hợp bất khả kháng , bài dài .
sau khi học xong 2 môn học wzjwz168 và wzjwz87 lớp do thầy wzjwz88 làm giảng viên lý thuyết và thầy wzjwz89 làm giảng viên em thấy một điều thế này .
giảng viên không sử dụng moodle làm kênh thông tin liên lạc với học sinh , không up slide tài liệu bài giảng lên gây khó khăn cho việc nắm bắt thông tin về yêu cầu môn học và khó khăn trong học tập .
giáo viên vui , tạo cảm hứng cho học sinh hoạt động trong lớp , em rất thích .
cô thường xuyên cung cấp bài tập và kiến thức thực tiễn mà các doanh nghiệp dùng để kiểm tra và giảng bài kỹ càng chi tiết .
giảng viên dạy hay và nhiệt tình .
giáo viên rất nhiệt tình giảng dạy cho sinh viên .
thầy giảng thường không đúng trọng tâm bài .
phòng học ngay cạnh bên công trường .
môn thực hành cần có bài tập về nhà , tài liệu cập nhật rõ ràng hơn .
giảng hay , nhiệt tình vui vẻ và rất quan tâm đến sinh viên .
giáo viên tận tình , giảng bài dễ hiểu .
không có bài giảng trên moodle .
nói nhanh trong lúc giảng bài .
thầy dạy khá dễ hiểu .
nhiệt tình với tất cả các câu hổi , ý kiến của sinh viên .
cô rất nhiệt tình , luôn tận tâm truyền đạt kiến thức cho sinh viên .
thầy bận đôi khi nghỉ không báo trước .
thầy wzjwz255 dạy nhiệt tình , có pha chút hài hước để lớp thoải mái .
thầy dạy rất tâm huyết , dạy chậm và kỹ lưỡng .
thầy vui lòng soạn slide bài giảng để tụi em có thể ôn bài ở nhà .
mong cô sẽ truyền đạt một cách nhiệt huyết hơn nữa .
thầy nhiệt tình !
thầy cho nhiều bài tập ok .
tiết học sinh động .
giảng viên nhiệt tình , khả năng truyền đạt tốt , tạo cảm hứng cho sinh viên muốn lên lớp .
nguồn tài liệu tự học không nhiều .
cô dạy nhiệt tình , có bài tập rèn luyện .
truyền đạt tốt , giọng nói to rõ ràng .
thầy wzjwz214 giảng rất hay và đưa ra nhiều ví dụ thực tiễn dễ hiểu .
ngôn ngữ thực hành các bài lab của từng bộ môn nên được trang bị trước cho sinh viên .
slide hướng dẫn rất trực quan và bổ ích .
không có tính thực tiễn .
không biết là học để làm gì , nên đi sâu vào chuyên ngành từng khoa .
cô wzjwz204 giảng dạy rất nhiệt tình và chuyên nghiệp .
thầy dạy nhiệt tình nhưng cách dạy của thầy hơi khô khan .
giảng viên đã kết hợp vừa học lý thuyết vừa giải bài tập giúp sinh viên dễ tiếp thu kiến thức , kỹ năng mới .
đề hơi khó với thực tế .
thấy rất giỏi và dạy rất tốt , nhiệt tình , dễ hiểu .
cung cấp đủ tài liệu về môn học , giảng viên tâm huyết với lớp .
cô dạy rất chi tiết , dễ hiểu , biết cách truyền cảm hứng cho sinh viên .
tiếp thu được nhiều kiến thức .
cách truyền đạt của giảng viên tốt .
giảng viên nên cũng cấp slide cho sinh viên .
các giảng viên cần thống nhất chương trình dạy giữa các lớp với nhau .
chưa có nhiều bài tập cho sinh viên .
môn này rất chán , giáo viên dạy cũng chán , nói chung vô cùng không hài lòng với môn này .
rất nhiệt tình .
nên cập nhật kiến thức thực tiễn .
còn một số mục khó nhưng hay thì cô lại dạy lướt qua .
cô chỉ dạy lý thuyết một cách cứng nhắc .
thầy giảng bài khó hiểu quá .
được thực hành những bài tập mang tính vận dụng kiến thức đã học cao .
giảng viên ghi chép quá nhiều , tốn thời gian .
dạy rất sát với giáo trình của trường đưa ra .
dạy theo phương pháp truyền thống , lối mòn , lặp khuông như dạy ngữ pháp , giải bài tập .
giọng cô dễ nghe .
nội dung giảng dạy của giảng viên còn sơ sài .
tiếng anh .
thiết bị về máy chiếu chưa được tốt , mong nhà trường tạo điều kiện .
bài tập về nhà hơi khó .
thầy quá tuyệt vời coloncontemn .
giảng viên dạy rất kỹ , quan tâm đến sinh viên .
cần cung cấp nhiều thông tin bài học hơn .
một số kiến thức chỉ được giới hạn trong khuôn khổ của môn học , cần phát huy thêm khả năng tìm tòi sáng tạo của sinh viên trong các định lý định nghĩa có sẵn .
hệ thống chấm điểm wecode kém thông minh , thường hay chấm sai cho những kết quả tương đương với kết quả đúng , thường gặp nhiều lỗi ngớ ngẩn .
giảng viên và trợ giảng đều rất nhiệt tình quan tâm đến học sinh .
cần nêu các công thức cơ bản khi dạy anh văn bổ túc .
có nhiều kiến thức bổ ích cho sinh viên và rất tận tâm .
tập trung vào giải thích vài kiến thức cơ bản .
thầy rất tốt với học sinh .
tăng cường chất lượng wifi cho các phòng lab .
em đã đi làm , em không phủ nhận những kiến kiến nền tảng trên trường đại học nhưng thực sự tụi em phải trải qua quá trình đào tạo rèn luyện lại để phù hợp với môi trường doanh nghiệp .
nên có những giáo trình hướng dẫn giải bài tập nhiều hơn vì trong trường dường như chỉ có 1 , 2 loại giáo trình bao gồm cả lý thuyết và bài tập chứ không có giáo trình hướng dẫn giải bài tập .
nên đơn giản hóa với các phần không quan trọng .
đưa slide bài giảng còn thiếu nội dung .
giảng viên có việc bận cho nghỉ nhiều .
nên hơi choáng do tự học quá nhiều .
môn nhập môn quản trị doanh nghiệp thầy wzjwz111 dạy thường xuyên nghỉ học , lại không có thông báo trước .
nói hơi nhanh .
giải bài tập về nhà .
bài tập cô đảm bảo đủ và bám theo nội dung lý thuyết !
giảng dạy hết mình .
sự tận tâm , nhiệt tình , đảm bảo thời gian và kiến thức cho sinh viên .
thầy dạy hay , cho bài tập rất nhiều .
giảng dạy chi tiết .
dạy rất có tâm .
cần cung cấp tài liệu đầy đủ và chính xác hơn .
thầy còn giảng bài hơi nhỏ , sinh viên tụi em lắng nghe không rõ .
biết ứng dụng kiến thức đã học vào thực tiễn tạo hứng thú cho sinh viên .
giảng viên khá nhiệt tình và tận tâm , bài giảng dễ hiểu .
thầy nói có phần khó hiểu , ít làm bài tập .
hấp dẫn .
tận tình , kiến thức dễ hiểu .
thầy cho chép nhiều quá .
không có tâm dạy .
thầy truyền đạt tốt , giảng bài dễ hiểu .
đến hôm tiếp theo thì thầy lại nạp cho bọn em nhiều kiến thức mới dẫn đến khó hiểu hơn .
có thể cho nhiều bài kiểm tra mỗi phần để biết được tình trạng học tập , hiểu bài của sinh viên .
hài lòng tất cả .
tăng thêm giờ học ngoại khoá .
giảng dạy hầu như không hướng dẫn tận tình , cho bài tập khá bất hợp lý .
cần tăng thêm nhiều tiết thực hành .
nhưng trên hết tụi em vẫn biết đó là ý tốt của thầy .
mong các thầy cô hãy đưa bài này đến thầy wzjwz54 !
em nghĩ có nhiều hoạt động giao tiếp bắng tiếng anh thì sẽ hay hơn rất nhiều .
dạy dễ hiểu , kể chuyện vui .
cách đánh giá bài tập lớn cuối kỳ cũng không được khách quan .
thầy còn cho ít bài tập .
giảng viên sửa ít bài tập .
thầy rất nhiệt tình và giải đáp tất cả thắc mắc của sinh viên .
thầy rất nhiệt tình giảng dạy và tạo môi trường hỗ trợ sinh viên học tập tốt nhất có thể .
bài tập tại lớp còn hơi ít , hướng dẫn hơi nhanh !
nên cung cấp thêm tài liệu và bài tập cho sinh viên .
nội dung còn khá khó để tiếp thu .
mong cô thay đổi cách dạy cho hiệu quả hơn , để sinh viên yêu thương cô nhiều hơn .
giáo viên tuyệt vời .
english is good .
nhiệt tình , khả năng truyền đạt tốt .
cách dạy môn này của giảng viên vô tình càng làm phân loại sinh viên ( giỏi càng giỏi hơn còn yếu rồi thì có muốn học cũng khó mà học được nên càng ngày càng yếu ) .
cô dạy rất vui !
không thể nào đầu tư vô mỗi một môn java này .
buổi góp ý đánh giá trước khi hoàn chỉnh đồ án thầy xem sơ sài , không chỉ ra chỗ sai lớn nhất đến bài chính thức thì thầy chấm kỹ .
hầu hết các bài đều rất khó hiểu vì cô đã lượt bỏ mất phần giải cho các bài ví dụ trên slide , nên rất khó theo dõi và nắm bắt .
luôn nhiệt tình và tận tâm .
cô không thể cả năm không gặp mặt sinh viên , lúc đầu em còn nghĩ tiết thực hành này được miễn nghỉ rồi 3 tuần cuối , mỗi tuần 1 đồ án giao cho sinh viên .
thầy hay dạy quá giờ , 3h15 kết thúc nhưng hơn 3h30 mới cho về .
giáo viên nên có code mẫu cho sinh viên .
thời khóa biểu linh hoạt phù hợp cho sinh viên đang đi thực tập .
thầy dạy khá kỹ .
hay lên lớp muộn .
hình thức điểm danh .
thầy dạy rất nhiệt tình và luôn tạo được cảm hứng và sự yêu thích cho sinh viên đối với môn học cũng như cách học .
tận tình , gần gũi .
thầy dạy hơi nhanh , đa số sinh viên không theo kịp .
chấm điểm thiếu công bằng , thực hành tại máy trường mà chấm bài cài đặt phần mềm trên laptop .
tôi và các bạn khác cùng bước vào , khi đó thầy yêu cầu đồng loạt mở hết code lên chạy demo để thầy chấm , và không may thay thầy đã tìm ra 2 bạn có source code y chang nhau , thầy bắt đầu tra hỏi lý thuyết về đề tài 'xxx' đối với 2 bạn đó .
thầy dạy hay , rất tốt , tận tâm .
giảng viên nhiệt tình , truyền đạt dễ hiểu .
những thông tin mới nhất liên quan đến ngành luôn đến với chúng em qua những tiết giảng dạy của thầy .
giảng viên dạy hay , mang tính thực tế .
giáo viên hướng dẫn kỹ càng .
dễ tiếp thu , thân thiện , nhiệt tình .
giảm bớt thời gian phần speaking bắt kịp tốc độ giảng dạy .
quá trình giảng dạy còn hơi nhanh .
giảng bài hơi nhanh .
thường xuyên nghỉ mà không báo trước để sinh viên biết .
môn học cung cấp nhiều kiến thức bổ ích .
bài tập ngập mặt , deadline vào giờ khó đỡ .
tạo ra được những trò chơi và cách tiếp cận môn học mới mẻ , hiệu quả , giảng viên nhiệt tình , tận tâm với người học .
cảm ơn thầy , thầy rất tuyệt vời , mong thầy tiếp tục giữ lửa cho khóa sau .
giảng dạy kỹ kiến thức cơ bản , cho ví dụ và bài tập từ dễ đến khó , hướng dẫn sinh viên giải bài tập .
thầy cho làm nhiều bài tập để hiểu rõ hơn .
hay trả lời thắc mắc của sinh viên .
các hoạt động giảng dạy trên lớp của cô khá phong phú và hay .
giảng viên wzjwz229 không dạy mà chỉ có thầy wzjwz230 thôi nên không biết nhận xét .
cô dạy quá nhanh , sinh viên chưa kịp hiểu cho ví dụ ít , bài tập ít , làm bài tập lướt nhanh khi sinh viên chưa hiểu kịp cô phát âm không chuẩn .
hoạt động giảng dạy của giáo viên đưa ra quá cao so với trình độ học của lớp .
cô dạy quá tuyệt vời không còn điều gi để nói .
thầy cho nhiều ví dụ gần với thực tế hơn .
bài giảng khô khan .
thầy rất tận tình với sinh viên .
đôi khi bị lố giờ giảng .
dễ hiểu , trình bày bài tập rõ ràng .
thầy rất nhiệt tình và tận tâm với sinh viên .
phải trả lời những câu hỏi của sinh viên một cách nhanh nhất .
thầy dạy rất hay , em cám ơn thầy .
giáo viên vui tính , tốt bụng .
giảng viên không quan tâm cách thực hiện , chỉ quan tâm tới kết quả làm được , không biết kết quả đó thực hiện thế nào .
thầy rất tâm huyết trong việc truyền đạt kinh nghiệm , luôn nhắc nhở sinh viên ý thức về việc học của mình .
thầy rất nhiệt tình với sinh viên !
cách giảng của cô hơi buồn ngủ .
đôi lúc giảng viên nói nhỏ nên em không nghe được .
bài giảng hơi nhanh .
môn này chẳng khác gì mấy môn học xàm xàm học cho qua , chẳng thu được kiến thức gì .
ít hoạt náo dễ gây buồn ngủ .
trang thiết bị cần được hỗ trợ tốt hơn , chất lượng máy chiếu không được như ý , khá mờ làm chất lượng thuyết trình và việc giảng dạy không được tốt .
giữa sinh viên và giảng viên chưa có sự trao đổi gắn kết .
sử dụng khá nhiều thời gian trên lớp để nói về những điều khá căn bản .
tận tâm , vui vẻ hòa đồng .
hay gợi những thực tế vào bài học .
môn học trang bị kiến thức tổng quát về các ngành học .
đi trễ , dạy chậm .
nhiều tiết tự học do sinh viên tự thuyết trình .
chịu khó giảng lại nhiều lần .
thay đổi hệ thống âm thanh phòng học .
tận tâm , nhiệt tình .
phòng học thực hành quá bé , bụi và bẩn , hệ thống máy tính không sử dụng được .
lớp học khá chật so với số lượng sinh viên .
khả năng truyền đạt chưa thực sự xuất sắc .
giảng viên giảng dạy nhiệt tình , đóng góp ý kiến thẳng thắng , không tạo áp lực , chấm điểm chuẩn xác .
thầy dạy tận tâm , nhiệt tình , vui tính .
thầy giảng rất nhiệt tình , dễ hiểu , nội dung slide bài giảng chi tiết , dễ hiểu .
em có góp ý nhỏ là trong giờ dạy lý thuyết thì những chỗ trọng tâm và thiết thực của môn học thì thầy nên nhấn mạnh và giảng giải nhiều hơn để chúng em chú ý hơn những chỗ đó ạ .
nghiêm túc .
giảng hay , ra bài tập hay .
quan tâm nhiều đến sinh viên .
điều em không hài lòng nhất là cô cho nghỉ quá nhiều , đến gần cuối kỳ cô mới dạy và học bù để chạy bài .
giảng viên hài hước .
nội dung ôn tập thi giữa kỳ và cuối kỳ nên đa dạng hơn , có thêm các câu hỏi lý thuyết suy luận thay vì chỉ là 10% bài tập có thể khiến nhiều sinh viên không hiểu rõ nội dung môn học mà chỉ biết làm bài tập .
mỗi buổi thực hành giảng viên chỉ đưa sinh viên một file bài tập rồi bắt sinh viên làm nhưng không có hướng dẫn và đưa ra yêu cầu cụ thể .
giảng viên hướng dẫn tận tình chu đáo .
nên tổ chức thi hình thức trăc nghiệm .
cách giảng dạy không tạo được hứng thú cho sinh viên khi học .
cần ra các bài thực hành sát với thực tế môn học hơn .
tận tình , quan tâm đến sinh viên .
slide của thầy đưa cho sinh viên có nhiều chỗ sai .
giảng viên nên thường xuyên lên lớp , và không để trường hợp thay thế giảng viên khác .
thầy dạy hay nắm được kiến thức .
cô nhiệt tình , thoải mái , giải đáp thắc mắc của sinh viên khá nhanh .
tăng thời gian thực hành .
cô chỉ cho bài tập về nhà kêu làm và nộp , không giải thích gì thêm .
đôi khi hơi nhàm chán .
lớp có 3 thầy nhưng không biết thầy wzjwz282 , 3 thầy đó là doubledot wzjwz283 , wzjwz284 , wzjwz285 .
đa phần là tự học là chính , có thể là do chương trình đại học quốc gia .
cô dạy rất nhiệt tình và tâm huyết .
thầy hay cho deadline hằng tuần , đảm bảo kiến thức cho sinh viên .
không nêu rõ ví dụ chi tiết cho các bài tập .
phòng học còn thiếu chất lượng , trời nóng nên bố trí thêm quạt cho dãy hai bên phòng .
em hiện chưa biết mặt thầy luôn ạ .
sinh viên có cảm giác thầy giảng như cho có .
hoàn thiện giáo trình thực hành .
slide còn khó hiểu .
nắm bắt được những điều khái quát ban đầu về môn học của mình .
rất nhiều vấn đề khó hiểu nhưng thầy không dạy một cách tường tận khiến sinh viên rơi vào " hố đen " .
giảng viên dạy rất tốt theo nhiều mặt .
cô dạy hay , truyền đạt cũng tốt .
giảng viên dạy hay , hướng dẫn rõ ràng .
giảng viên sử dụng giờ hợp lý , giảng dạy dễ hiểu .
vì đôi khi một đề lâp trình nào đó có thể người này đã làm qua rồi , người khác thì chưa hề đọc qua kiến thức ấy trong khi thời gian làm bài chỉ có 60 phút .
nên bỏ kiểm tra code trên giấy , thay vào đó code bằng máy tính sẽ dễ sửa lỗi và điều chỉnh hơn .
giáo viên rất tận tình trong quá trình giảng dạy .
giáo viên dạy nhiệt tình hiệu quả .
phòng lab còn chưa đáp ứng tốt .
giọng nói hơi khó nghe , ngoài ra không có gì không hài lòng .
sáng tạo .
các bài tập thực hành áp dụng được kiến thức đã học trên lớp .
giảng viên nhiệt tình , tài liệu đầy đủ , đảm bảo gờ lên lớp .
thầy dạy rất dễ hiểu và hài hước .
cần mở câu lạc bộ anh văn .
không quy định rõ ràng quy định khi cho sinh viên làm đồ án , còn một tháng cuối mới gửi mail thông báo làm sinh viên thay đổi không kịp .
giảng viên nhiệt tình , giảng dạy kỹ càng , chi tiết , bám sát chương trình .
cần có thêm giáo trình , tài liệu để sinh viên dễ tìm hiểu hơn .
thầy wzjwz171 tích cực cho và chủ động giải những ví dụ rất nhiều và dễ hiểu .
đôi lúc cô dạy hơi khó hiểu .
dạy đầy đủ chương trình , tích cực kiểm tra học sinh .
đôi khi quá nghiêm túc .
giảng viên tận tình chỉ dạy , truyền đạt tốt .
nhưng số buổi gặp cô ít quá , mong phòng đào tạo sắp xếp số buổi được gặp nhiều hơn .
tiết thực hành nên tập trung vào đồ án , những cái chưa làm được .
thầy dạy rất nhiệt tình , nội dung dạy truyền đạt đầy đủ và chi tiết .
em thích cách dạy của cô , kết hợp thuyết trình và cuối tiết đánh giá góp ý cho sinh viên , giúp phát triển kỹ năng nói cho sinh viên .
phòng lab rất nhỏ và ít thiết bị nên chất lượng học tập môn học không đảm bảo .
thầy đến lớp muộn 15 phút .
nên chuyển qua phòng học khác không có máy tính và nhỏ hơn .
thầy giáo vui tính , nhiệt huyết giảng dạy dễ hiểu .
tạo nhiều cơ hội cho sinh viên trau dồi kiến thức cũng như cải thiện điểm số .
khi lớp có các bạn vắng quá nhiều , thầy gọi lớp trưởng để nhác nhở các bạn trong lớp đi học .
kiến thức trải dài , không tập trung .
để dành thời gian lên lớn đến giảng bài cho sinh viên hiểu và giải đáp thắc mắc cho sinh viên không phải em mà rất nhiều người khác cũng phàn nàn về cách dạy của thầy .
tâm huyết và nhiệt tình với sinh viên .
thầy dạy dễ hiểu , tận tình với sinh viên .
giảng viên tận tâm , nhiệt tình , bài giảng khá kỹ .
giảng viên không sử dụng hiệu quả thời gian trên lớp mỗi buổi học .
đôi lúc không tiếp thu được .
thầy dạy rất nhiệt tình và thầy rất năng động , luôn giải đáp các khúc mắc của sinh viên và nhất là khúc mắc về đồ án .
có một điều rất bất cập là tiến độ của thực hành đi trước lý thuyết rất nhiều , thực hành đã qua từ rất lâu trong quá trình thực hành thì việc tìm hiều thông tin , tiếp thu rất khó khăn , một thời gian sau , gần hết học kỳ thì lý thuyết mới dạy tới phần đó .
làm khó sinh viên .
thưa , thầy dạy rất dễ hiểu và luôn áp dụng bài học trên những dòng code thực tế và chạy trước lớp .
dạy nhiệt tình , dễ hiểu .
trình độ chuyên môn đáng ngại .
ngoài các cuộc thi về game thì trường nên tổ chức những cuộc thi viết phần mềm hay sáng tạo ý tưởng phần mềm theo một hướng nào đó để học sinh vừa có thể học tập vừa có thể thi đua nhiều hơn , tạo sự năng động trong sinh viên .
truyền đạt dễ hiểu chi tiết .
cần nghiêm khắc hơn trong quá trình học .
cô rất nhiệt tình , dạy chi tiết , chuẩn bị bài hay nội dung trên courses cẩn thận .
ví dụ minh họa chưa thật sự gây hứng thú trong học tập .
không đảm bảo tính khách quan , công bằng trong quá trình giảng dạy sinh viên giữa các khoa , luôn thiên vị khoa wzjwz156 .
cô nên quan tâm tới sinh viên hơn nữa .
không thấy được ứng dụng thực tế .
sắp xếp thời gian học phù hợp hơn cho cả sinh viên và giảng viên .
thầy wzjwz227 dạy rất hay và cực kỳ dễ hiểu .
có đôi lúc cô giảng nhưng em không hiểu .
có liên hệ môn học với thực tế .
không hài lòng cho lắm .
bài tập về nhà quá nhiều , làm cho sinh viên không có nhiều thời gian để làm đồ án và học môn khác .
giảng viên giảng dạy cụ thể đưa ra ví dụ minh họa giúp sinh viên dễ tiếp thu bài .
không thông báo cho sinh viên , sinh viên nhiều lần lên trường rồi lại về dot mất thời gian !
giảng viên nhiệt tình , đến lớp đúng giờ .
cô vui vẻ , nhiệt tình .
theo em lý thuyết quan trọng nhưng cơ bản là sau khi học xong sinh viên có thể làm được gì mới là điều quan trọng nên em có đề xuất là tăng tỷ lệ điểm về phần thực hành lên mức tối đa có thể để đánh giá được kết quả học tập của sinh viên .
giảng viên cần đưa ra những ví dụ thực tiễn minh họa cho bài học , không nên giảng quá nhiều về lý thuyết trừu tượng , nên sửa bài tập để sinh viên có thể sửa những lỗi của mình trong khi làm bài bài tập .
cho nghỉ nhiều hoặc lên lớp không có ai dạy .
thầy giảng bài dễ hiểu nhiệt tình !
không đánh giá đúng thực lực của sinh viên .
ít giảng bài cho sinh viên , sinh viên thắc mắc không được giải đáp cặn kẽ , rất mơ hồ .
cô chỉ dẫn nhiệt tình , giải đáp thắc mắc kịp thời .
cái gì không biết thì phải tự mày mò tìm kiếm , không thể cứ trông đợi lời giải đáp từ giảng viên .
nên cập nhật thêm nhiều chuẩn web mới như progressive web app hay amp có tác động tốt đến seo .
điều chỉnh máy lạnh phù hợp với thời tiết .
giáo viên có thể cung cấp slide bài giảng trước cho sinh viên để sinh viên nghiên cứu trước mỗi buổi học .
thầy dạy hay , dễ hiểu , ví dụ minh họa thực tiễn .
chưa được cung cấp hay giới thiệu về tài liệu tham khảo , thời gian chép bài trên bảng còn tốn hơi nhiều thời gian .
được thực hành trên thiết bị thực .
cần tăng cường ôn tập để kiểm tra như doubledot đưa ra một số đề kiểm tra tham khảo cho sinh viên .
về bài tập , không bao giờ dạy tính toán gì cả , mà về nhà thì bài tập , deadline , rồi bài làm 15 phút trên lớp , đủ kiểu kiểm tra .
giản viên không có tương tác với sinh viên , đọc slide xong rồi về .
thầy dạy rất hay , nhiệt tình .
thầy dạy nhiệt tình , tâm huyết .
giảng viên giảng dạy hiệu quả bằng tiếng anh .
nhiệt tình , tận tâm và tuyệt vời .
em cảm ơn thầy colonlove à còn cái thầy vui tính ghê , cười đùa nói chuyện thân thiện .
thầy có giải thích phần thực hành trước khi cho sinh viên làm .
để dễ dàng vận dụng kiến thức trên lớp .
truyền đạt tốt , nhiệt tình , thân thiện với sinh viên .
em rất thích những tiết sửa bài tập của cô .
thầy tận tâm , dạy dễ hiểu .
giảng viên cho bài tập để làm .
giảng viên vui vẻ , nhiệt tình , kỹ năng truyền đạt tốt .
độ tập trung và cách làm việc của thầy rất nghiêm túc quy cũ .
thầy dạy dễ hiểu , vui tính , nhiệt tình , gần gũi với học sinh .
không có ý kiến chất lượng môn học vừa đủ cho mọi sinh viên .
giọng nói của cô hơi khó nghe nhưng dần dần quen rồi thì mọi việc điều tốt .
có thêm nhiều phong trào liên quan tới tiếng anh hơn nữa .
vui tính , tận tình .
cô giảng dạy tận tình , không khí học tập vui vẻ .
cần nâng cao chất lượng dạy .
kiến thức cao .
tăng cường ôn tập để kiểm tra như doubledot cho sinh viên làm thử các đề kiểm tra .
nếu có thể nhà trường ngoài việc lên kế hoạch thành lập một câu lạc bộ tiếng anh , cũng nên tạo điều kiện cho sinh viên tìm hiểu ngoại ngữ khác như tiếng nhật , tiếng trung .
cười duyên , rất tốt với học sinh .
bên cạnh đó còn có rèn kỹ năng viết , kỹ năng hoạt động nhóm và tương tác trực tiếp rất hiệu quả .
mong kỳ sau thầy vẫn dạy một số môn khác .
có những câu chuyện thực tế về môn học giúp buổi học đỡ căng thẳng cũng như có cách nhìn trực quan hơn .
không có gì phàn nàn về giảng viên .
phòng máy có quá nhiều máy không sử dụng được .
thầy dạy quá tốt .
nên cập nhật những phương pháp dạy phản xạ để tạo hướng thú cho sinh viên .
tích cực trong giảng dạy , vui vẻ .
tránh trường hợp lý thuyết chưa học mà làm bài thực hành .
dạy không tận tình , dạy cho có cho đầy đủ trách nhiệm .
cần có đề cương môn học rõ ràng .
dành thời gian cho kỹ năng nói trong giờ học càng nhiều càng tốt , thời gian dành cho việc này em thấy chưa đủ .
cô giảng dạy rất nhiệt tình !
cô dạy nhanh lắm , chúng em không theo kịp .
cần viết riêng một cuốn sách về hướng dẫn thực hành oop .
sử dụng thời gian một cách hợp lý .
thầy thường xuyên đặt ra các câu hỏi trên lớp giúp sinh viên dễ tiếp thu bài .
giáo viên nhiệt tình , giảng dạy tốt giúp truyền đạt kiến thức tới sinh viên .
giảng viên thân thiện , nhiệt tình trong giảng dạy như hướng dẫn thực hành hay giải đáp thắc mắc của sinh viên .
giảng viên nên đi dạy thường xuyên hơn .
cung cấp đầy đủ kiến thức , giúp sinh viên định hướng tốt .
cố dạy rất tốt .
mỗi lúc hết tiết sớm , thầy thường giảng cho các sinh viên những kiến thức môn bên ngoài như lập trình giúp sinh viên giải đáp một số thắc mắc hoặc một số bài tập nâng cao .
coi thi quá khó .
thời gian học tập thoải mái , thầy rất hiểu tâm lý sinh viên .
bài tập đầy đủ lý thuyết dễ hiểu .
thầy đi đúng giờ .
thời gian bù môn học thường bị trùng với những tiết khác nên em thường phải bị vắng tiết .
em rất thích học cô nhưng đáng tiếc là không còn được học cô nhiều nữa .
tạo ra các hoạt động giúp tụi em chủ động tìm hiểu kiến thức và ghi nhớ bài học sâu hơn .
cô cho nghỉ khá nhiều , dù có học bù nhưng như vậy khá là mất thời gian của sinh viên .
cần sửa chữa các linh kiện phòng máy wzjwz23 vì một số chuột đã hư .
ít trả lời mail hỏi bài tập thực hành của sinh viên .
cung cấp kiến thức đầy đủ .
giảng dạy nhiệt tình , hiệu quả .
hỗ trợ thêm tài liệu cho sinh viên .
âm thanh phòng học wzjwz238 còn quá nhỏ nên khiến thầy thường nói không micro .
thầy dạy rất tận tâm , kiến thức chuyên môn cực tốt .
có thông báo về lịch thi nói trên web môn học .
chỉ dẫn tận tình từng bạn .
đôi lúc giảng bài hơi bị nhanh .
đề cương cần được đổi mới , phân rõ phần trọng tâm môn học và phần đọc thêm mở rộng .
cần sử dụng giờ lên lớp có hiệu quả , ít nghe điện thoại , ít nghỉ dạy hơn .
giảng viên chú trọng vào nội dung chính của môn học và nhiệt tình .
giáo viên nghỉ dạy .
cần cho ví dụ nhiều hơn .
nhiệt tình , đề cương đầy đủ .
lúc thầy giảng chung cả lớp rất khó để các bạn dưới lớp nghe được giọng thầy .
không có ý kiến !
theo em thì không thể trách thầy wzjwz120 mà lỗi là do daa đưa lịch học thực hành quá chậm trễ .
nhiệt tình , sử dụng hiệu quả giờ lên lớp .
mong thầy dành nhiều thời gian hơn trong việc ôn sửa các dạng bài tập có trong các kỳ thi .
cô giảng rất hay , thâm thúy , giúp cho sinh viên dễ dàng hiểu bài .
ngoài ra còn cung cấp thêm một số kiến thức mới mà không có trong chương trình dạy .
chỉ cho sinh viên biết nhiều điều cốt lõi trong môn học mà ít ai biết .
thời gian các buổi học , thông báo nghỉ chưa chính xác .
thầy dạy nhiệt tình và thân thiện với sinh viên .
không có gì ạ .
giảng hay và rất vui .
giáo án ngắn gọn , dễ hiểu , dạy học nhiệt tình .
thầy giảng dạy nhiệt tình dễ hiểu , sửa bài tập kỹ .
môn học vẫn còn là một môn với nhiều lý thuyết trong slide .
mong nhà trường tạo điều kiện cho sinh viên chúng em được nghiên cứu nhiều hơn là phải làm theo .
cần tăng số buổi thực hành cũng như trang bị thêm trang thiết bị như mua thêm nhiều switch , router , hub , bridge , trong phòng ngồi học mà ít bụi và nòng đi thì tốt hơn , vdotv .
cần có thêm bài tập về nhà và sửa một vài bài tập đó trên lớp để việc tiếp thu bài được sâu hơn và hiệu quả hơn .
thầy đưa deadline trễ và không rõ ràng .
phòng máy vẫn còn nhiều thiếu sót .
lý do doubledot sinh viên mới bắt đầu tiếp cận môn học chưa hiểu rõ các từ chuyên nghành nên không hiểu nội dung bài giảng , dù giảng viên giải thích bằng tiếng việt .
quá nhiều kiến thức phải học .
giảng viên dạy dễ hiểu , dễ tiếp thu .
giảng viên không dạy sinh viên .
không quan tâm đến sinh viên .
cách truyền đạt của giảng viên không được thu hút sinh viên lắm ạ .
em đã nán lại thêm nhưng thầy đi qua đi lại bảo 2 , 3 lần nên em đã về .
có nhiều chỗ hơi khó hiểu trong khi thầy dạy nhưng thầy không giải thích nhiều .
bài giảng thu hút , dễ hiểu .
giọng của thầy không được hay lắm .
giảng viến quan tâm nhiều đến sinh viên .
giảng viên tận tụy , giảng dạy dễ hiểu có vận dụng các bài học vào thực tiễn , giúp sinh viên nắm rõ ràng và đầy đủ kiến thức .
giảng viên giảng dạy nhiệt tình , chi tiết , slide bài giảng và bài tập đầy đủ .
chúc cô thành công !
giảng bài khá nhanh .
nghe kể chuyện hay nhiều trong khi học .
dạy dễ hiểu , nhiệt tình , vui tính .
bài tập thầy cho khá hay và dễ hiểu bài .
theo ý kiến chủ quan của em , việc giảng dạy hoàn toàn bằng tiếng anh cho lớp chất lượng cao là rất thiết thực , nhưng với trình độ tiếng anh hiện nay của lớp thì hiệu quả học tập của lớp vẫn còn kém .
đôi khi dạy hơi chán , không thu hút được chú ý của học sinh .
ra đề thi giữa kỳ không bám sát vào bài tập đã làm trên lớp .
giảng viên nên cho bài tập về nhà có nhưng chưa hợp lý , giảng viên nên giành chút thời gian sưu tầm bài tập từ dễ nhất đến khó nhất mỗi chương khoảng 30 bài nhất là các bài có thể thi .
thầy cần tương tác nhiều với sinh viên .
thầy nên chú trọng đến truyền đạt cho sinh viên nhiều hơn .
tuy nhiên , bài giảng của thầy chưa được bài bản lắm , có phần hơi tùy hứng .
cô rất dễ thương , hiền nữa .
thầy vui vẻ , dạy dễ hiểu .
giảng viên trình bày slide dễ hiểu , bài tập mức độ vừa phải , chữa bài tập chi tiết , đầy đủ , nhiệt tình .
thầy rất nhiệt tình , rất quan tâm đến sinh viên .
giảng viên chỉ nói những gì có trong slide bài giảng mà không giảng thêm .
hỏi cũng không nhận được câu trả lời chính xác để học .
thầy cô nên đưa thêm các đoạn video ngắn để luyện cho học sinh cách nghe được tốt hơn .
nội dung nói hay .
đề thi thì trong vòng 90 phút phải code hoàn chính game 2048 .
thầy chú trọng trọng tâm và luôn kể chuyện vui .
là người giáo viên quan tâm tới sinh viên nhiều nhất từng biết , giảng dạy tân tình từng chút một , dễ hiểu , lắng nghe sinh viên , tài liệu cập nhật đầy đủ ngay sau buổi học , nhờ đó sinh viên dù tư duy kém nhưng vẫn theo kịp chứ không nản , bỏ bê , ngủ như mấy môn khác .
rất nhiệt tình giúp đỡ sinh viên , cách giảng dạy hay .
nhiều kiến thức hơn .
cần tạo kênh liên lạc giữa sinh viên và giảng viên để sinh viên có thể nhận được thông báo từ giảng viên .
tâm huyết nhiệt tình chu đáo .
nhờ cô em hiểu hơn về nội dung bài học và có động lực hơn .
thầy dạy nhiệt tình , đầu tư cho sinh viên đi tham quan thực tế .
slide bài giảng cần chậm hơn , nhất là những chương cuối !
thầy đi trễ , không cho sinh viên làm bài tập nhiều trên lớp , một dạng bài nào đó thầy nói qua rồi thì cho qua luôn .
thầy giảng bài kỹ !
phần thực hành và lý thuyết phải đi cùng tiến độ .
thầy liên hệ thực tiễn rất nhiều .
thầy chưa biết sử dụng hệ thống courses để thông báo tin tức cho học sinh .
giảng viên nhiệt tình và tận tâm với sinh viên .
giáo viên gửi tài liệu hơi chậm .
giảng viên thân thiện , nhiệt tình trong giảng dạy .
cho bài tập về thì chỉ biết kêu là làm đi và không hỗ trợ gì nhiều .
đặc thù môn học là phải ghi phấn , nên tiết bài tập tuyệt đối không nên sử dụng máy chiếu để giảng !
thật sự anh văn là một môn rất quan trọng trong lĩnh vực công việc và học tập .
cô wzjwz93 giảng bài rất hay .
cô dạy rất nhiệt tình , có tâm với nghề , đề nghị trường khen thưởng và tìm kiếm những giảng viên khác như cô .
thầy cực kỳ tận tâm và cực kỳ nhiệt tình .
cập nhật những đổi mới về môn học , nên có chương trình đào tạo phù hợp hơn .
giảng lý thuyết hơi khó hiểu .
giảng viên nên hạn chế dùng slide , hướng dẫn cụ thể hơn cho sinh viên .
điểm danh đúng giờ .
thầy dạy khá tốt .
em xin nhà trường xem lại bài thi anh văn đầu vào .
cứ mỗi khi có thắc mắc thì lại không thể tìm thấy giáo viên thực hành để được giải đáp .
cô wzjwz304 rất tận tâm , nhiệt tình giảng dạy , giải đáp thắc mắc rất cụ thể .
cô cho bài tập về nhà hơi nhiều .
nội dung lan man , khó áp dụng vào thực tế .
thầy dễ thương , đẹp trai , kiến thức chuyên môn cao , tận tâm , nhiệt tình trả lời thắc mắc của sinh viên , em yêu thầy , hy vọng được gặp thầy ở các môn học sau .
cô rất rất nhiệt tình và tận tâm , sẵn sàng giải thích các vấn đề thắc mắc cho sinh viên .
thầy dạy rất nhiệt tình và sẵn sàng giải đáp thắc mắc .
thú vị , cải thiện khả năng giao tiếp bằng tiếng anh .
chúc thầy thành công .
đối với em thì cách thầy giảng khá là dễ hiểu nên thầy đừng lo quá về vấn đề đó ạ , với lại sinh viên đa phần thụ động nên nếu không hiểu lại càng không dám hỏi .
giảng viên nhiệt tình thân thiện , vui tính , trình độ cao .
giảng viên giúp sinh viên nắm bắt được những kỹ năng làm việc nhóm cơ bản .
tận tình , nhiệt tình giúp đỡ sinh viên .
cô dạy nhiệt tình , tạo được động lực cho sinh viên .
phương pháp dạy phải cụ thể chi tiết hơn .
ngoài ra cũng cần có tiết học để sinh viên được nói tiếng anh với nhau nhiều hơn !
giảng viên dạy rất hay .
nên để sinh viên tự tìm hiểu lý thuyết trước ở nhà đến trường giảng viên chỉ cần giải thích các vấn đề không rõ sau đó đi thẳng vào giải các bài tập .
nhập tâm .
nên cho bài tập hàng tuần sát với nội dung bài học và nội dung thi , giảng viên cần giảng chậm lại , làm bài tập vận dụng chứ không nên nói một lèo cho hết slide rồi mới làm bài tập .
cô giải ít bài tập .
hơi khó tính về chuyện điểm danh .
lớp thực hành nhóm 2 bảo quản thiết bị quá yếu , do chia thiết bị không theo nhóm cố định , đến nhóm 1 thực hành là thiết bị trong bộ kit phân cho nhóm mình thiếu hụt , hư hỏng linh tinh .
thầy rất có tâm huyết với sinh viên , thầy cũng giảng và hướng dẫn rất đầy đủ tuy lớp mất tiết khá nhiều .
thầy cần giao bài tập mỗi buổi lên lớp .
phòng học còn nóng và bụi bặm , máy chiếu tuy vẫn nhìn được nhưng vẫn mờ , nếu ngồi xa hay hôm nào sáng quá sẽ không thấy rõ .
phương pháp giảng dạy tạo hứng thú cho học sinh .
nghỉ học thường xuyên .
thầy giảng chi tiết , dễ hiểu .
môn này giải bài tập khá nhiều và khó .
nên có các buổi ra ngoài tiếp xúc ví dụ như quận 1 có các người nước ngoài , trung tâm văn hóa thanh niên có câu lạc bộ tiếng anh .
những thiết bị phục vụ cho việc giảng dạy cần được trang bị tốt hơn , ví dụ như máy chiếu hơi bị mờ , các bạn ngồi ở phía sau không thấy , phòng học chỉ có 2 cái phạt , rất nóng nực vào mùa hè .
giảng viên còn vắng nhiều buổi và thông báo vắng chưa hợp lý .
giảng bài chi tiết , cụ thể .
cô dạy tâm huyết , giảng dạy nhiệt tình , tương tác nhiều với sinh viên .
nên có hướng dẫn chi tiết hơn .
thầy có hơi khó khăn trong phần điểm danh , vài lần em vào trễ nhưng không được thầy điểm danh .
giáo viên tận tâm và nhiệt tình .
giờ thực hành hầu như không dạy được gì , nên lúc đầu em thường ra sớm và sau đó không vào lớp thực hành .
các ví dụ dễ hiểu dễ áp dụng .
giảng viên có nhiều bài tập giúp sinh viên nắm rõ bài và có thể áp dụng vào thực tế .
chia sẻ nhiều câu chuyện thú vị .
hướng dẫn cách tiếp cận bài mới khó hiểu .
vì lịch thực hành không được sắp xếp từ đầu dẫn đến trùng giờ với môn khác .
thầy dạy khá hay và dễ hiểu , thầy vui tính , thầy đặt ra nhiều vấn đề hay cho học sinh em xin cảm ơn .
giảng viên chuẩn bị bài giảng đầy đủ , giảng hay .
thầy rất tâm huyết , nhiệt tình và vui vẻ hòa đồng với sinh viên .
nhiều khi giải đáp còn khó hiểu .
em không hề thấy thầy đứng lớp .
thầy dạy nhiệt tình , giảng rất chi tiết từ lý thuyết đến thực hành .
giảng đường ngột ngạt và nóng nực , từ tiết 2 trở đi thì rất khó tập trung học .
thầy có tâm trong việc truyền đạt cho sinh viên .
cần phương pháp học môn này .
cô giảng nhiệt tình , chỉ bài cho tụi em thì lại tới chỗ .
thầy rất tận tâm và truyền đạt kiến thức rất tốt colonsmile .
giảng viên cho sinh viên thực hiện một dự án thực tế ngoài nội dung môn học , với mục tiêu áp dụng quy trình scrum .
giáo viên thân thiện và tích cực , đảm bảo nội dung học tập .
giảng viên tận tâm , nhiệt tình đối với sinh viên .
tập trung làm nổi bật ý nghĩa và mục tiêu môn học .
nội dung giảng dạy của cô còn sơ sài .
bài giảng cần rõ ràng hơn .
có cho lên bảng làm bài tập .
phòng thực hành cơ bản của trường còn quá kém , vậy tăng học phí đầu năm để làm gì .
đề thực hành cho xa rời với lý thuyết rất nhiều những phần lý thuyết chưa học thực hành đã bắt nộp bài rồi .
tạo tính chủ động cho sinh viên trong học tập .
nhìn chung tạo được cảm hứng rất nhiều cho sinh viên học tập hiệu quả .
giảng viên dạy nhiệt tình vui vẻ .
không gặp giảng viên được một lần nào .
giáo viên nói hơi nhỏ , khó nghe .
thầy dạy không có tương tác nhiều .
dạy hơi nhanh , sinh viên khó theo kịp .
không nên sử dụng thực hành hình thức 2 .
dạy máy móc , thiếu thực tế .
chủ đề học thường lan man .
giảng viên giảng dạy hay , dễ hiểu , nhiệt tình .
cô rất nhiệt tình , vui tính , khả năng truyền đạt tốt , luôn tạo cảm giác thoải mái trong giờ học , khá vui tính , hòa đồng , cung cấp những kiến thức rất bổ ích .
thường xuyên vào lớp muộn , 8h mới vào tới lớp .
phần bài làm trên moodle có nhiều sai sót gây ảnh hưởng đến điểm chuyên cần .
thầy hay cho nghỉ , rồi lại thông báo đi học bù , nhiều khi làm lỡ thời gian của sinh viên .
thái độ hơi khó chịu với sinh viên .
mang tiếng phòng lab của một khoa mà không bằng phòng lab thực hành cơ bản .
thầy dạy dễ hiểu nhưng còn chưa cho nhiều bài tập .
giúp đỡ tận tình sinh viên .
thầy dạy hay , vui tính , hiểu tâm lý sinh viên , thích thầy nhất .
phần chấm bài của giảng viên chỉ có nhắm vào các bạn thuộc bài .
chưa có .
luyện giao tiếp tốt .
thầy không tổ chức đủ 3 buổi họp lớp ( chỉ được 1 buổi ) và sau buổi đó thì biệt tích đến gần cuối học kỳ sinh viên gửi mail thì trả lời rất trễ thậm chí một số sinh viên không được trả lời .
thầy đến lớp đúng giờ , tận tâm .
giáo viên tới ngày cuối cung mới dạy nội dung thi nên nếu có việc bận không học bù được .
giảng viên nhiệt tình và giúp sinh viên hiểu thêm nhiều kiến thức .
vừa giúp cho bọn em nắm chắc kiến thức về môn học , vừa giúp bọn em tự tin hơn về kỹ năng cá nhân của mình .
kiến thức được trình bày đầy đủ và dễ hiểu .
giảng dạy dễ hiểu và tích cực trong tiết học .
giảm số lượng sinh viên fraction lớp .
rất hài lòng , thầy dạy khá hay , cũng rất vui trong lúc học .
nội dung giảng dạy còn mơ hồ .
cơ sở vật chất nên cải thiện , nên có nhiều thực hành bổ ích hơn nữa , em xin cảm ơn .
kiến thức cơ sở vững chắc .
không đảm bảo đúng thời gian dạy học .
giảng viên nhiệt tình giảng dạy , luôn đúng giờ , luôn giúp đỡ sinh viên .
hiểu biết rõ hơn về các ngành học trong trường , được gặp những giáo viên hướng dẫn giỏi từ các khoa khác nhau .
nhiệt tình , trình bày dễ hiểu , giúp đỡ sinh viên .
giảng dạy dễ hiểu , linh hoạt .
đèn và quạt .
thầy giảng bài hay và rất dễ hiểu .
cô nhiệt tình , chu đáo .
giảng viên rất nhiệt tình , đúng giờ và nghiêm túc trong giảng dạy .
giảng dạy không tập trung vào chuyên môn .
gần gũi , nhiệt tình .
giảng dạy tập trung .
bài tập thầy ra hơi khó .
giảng viên giảng và chiếu slide đôi khi nhanh nên chậm lại .
tạo nhiều điều kiện để học sinh lấy điểm cộng , giáo án ngắn gọn , dễ hiểu .
thầy rất vui tính , nhiệt tình giải đáp các thắc mắc của sinh viên !
ít bài tập nâng cao .
dễ tiếp cận kiến thức .
hiện có quá nhiều kiến thức , quá rộng , không tập trung chuyên sâu nên gây khó khăn trong tiếp thu .
thầy dạy dễ hiểu và rõ ràng .
thầy giảng dạy rất tận tâm , có khả năng truyền đạt tốt , sử dụng giờ lên lớp hiệu quả .
thầy cho nhiều bài tập hay .
cô nói nhanh quá , em nghe không kịp .
cải thiện cơ sở vật chất và thiết bị dạy học .
năng nổ , nhiệt tình chỉ bảo .
cô dạy truyền cảm .
thầy nhiệt tình tới nỗi mỗi lần xong tiết học áo thấy đều ướt đẫm mồ hôi .
do chỉ mới được học thầy nhiệm trong 2 tuần cuối nên em không có đủ thời gian tiếp súc để đưa ra đánh giá cho khảo sát trên .
giảng sinh động hơn , giao tiếp với sinh viên bằng tiếng anh thay vì đa phần là tiếng việt .
rất nhiệt tình và có trách nhiệm .
thầy sửa bài còn chưa kỹ .
truyền đạt hơi kém .
nên bổ sung phần xây dựng kiến trúc game , tiếp xúc vơi các kiến trúc game phổ biến hiện nay .
giảng viên nên dạy lâu hơn mỗi buổi học .
nếu không thì buổi học toán nào 3 tiết cũng thành 5 tiết .
em không thích học môn này .
nhiều buổi giá viên lên lớp không đúng giờ .
thầy wzjwz299 rất tận tâm , nhiệt tình !
không thể hài lòng .
giảng viên nên nói lớn hơn .
mọi thứ đều tốt và giảng dạy dễ hiểu .
giải thích thuật toán hơi nhanh .
phòng máy giật và hay bị đứng mặc dù cấu hình cao .
thầy ra nhiều bài tập , sửa chữa lỗi , dạy dễ hiểu .
vui tính hòa đồng với sinh viên .
cách truyền đạt dễ hiểu , liên hệ với thực tế .
thầy dạy nhiệt tình , cung cấp một số kiến thức bổ ích cho sinh viên .
phần thuyết trình của từng nhóm rất vui và bổ ích .
còn nhanh .
giảng viên chưa cung cấp đầy đủ đề cương môn học .
giảng viên có khả năng truyền đạt tốt , nhiệt tình , tận tâm .
giảng viên thân thiện .
dạy không liên quan .
giờ thực hành môn còn quá ít 3 buổi .
kiến thức uyên bác và hài hước , hay kể chuyện .
thay đổi bộ câu hỏi thực hành mang tính cập nhật hơn .
thầy dạy rất vui tính , thực hành thầy nên dạy nhiều kiến thức hơn nữa !
môn học này thiên về định hướng logic , nên học theo hướng trao đổi và tham khảo , tránh đặt nặng bài tập .
học rất thoải mái và dễ tiếp thu , kết quả đạt được hẳn sẽ tốt hơn !
không có hoạt động nhóm , bài tập ít .
nội dung môn học không rõ ràng , không xác định được mục tiêu cần đạt được .
tăng thời gian học vì anh văn là môn học khó .
thầy tận tình và giảng bài dễ hiểu .
giảng viên có cung cấp nhiều tư liệu thực tế nhưng theo em nghĩ vì thời gian dành cho phần này hạn hẹp nên nội dung chưa thật sự cặn kẽ .
cô dạy cũng khá hay , nhưng hay gọi lên làm bài tập gây áp lực cho sinh viên lắm .
có nội dung học rõ ràng hơn .
thường xuyên vắng mặt , làm sinh viên lên trường rồi phải về !
giáo viên rất nhiệt tình giảng dạy .
thêm tiết sửa bài tập nhiều hơn .
phòng học hiện nay rất nóng nhà c , mong nhà trường có biện pháp thích hợp để khắc phục tình trạng này cho sinh viên , để sinh viên có khả năng tiếp thu kiến thức tốt xin cảm ơn !
cần nâng cấp dụng cụ học tập, micro , loa , máy chiếu .
giảng viên tận tình , hướng dẫn học tập hiệu quả .
thầy giải bài tập ít .
phải nâng cấp quạt và máy chiếu !
sử dụng hiệu quả giờ học .
vài nội dung thầy giảng khó hiểu .
cảm giác như là cấp 2 học nhạc và vẽ vậy .
em nghĩ học theo phương pháp cũ cây phấn tấm bảng .
có mấy lần gửi mail mà không thấy thầy trả lời .
nhiệt tình trong giảng dạy .
em nghĩ trước khi cho lớp bắt đầu thực hành thì thầy nên hướng dẫn sơ qua về các bài tập thực hành để chúng em nắm bắt được nhanh hơn và chủ động hơn về các yêu cầu .
giảng viên giúp sinh viên xác định rõ ràng mục đích học tập .
không có ổ cắm điện .
cần giảm bớt các nội dung không cần thiết tùy theo chuyên ngành mà sinh viên theo học .
lớp lý thuyết và lớp thực hành không song song kiến thức .
thầy dạy hơi buồn ngủ một tí .
thân ái !
không nên đề hình thức thực hành là số 2 gây nhàm chán cho sinh viên sau những ngày học lý thuyết thì sinh viên nên được thực hành trên phòng lab dưới sự hướng dẫn của giảng viên .
cách dạy .
cần áp dụng vào thực tiễn một cách cụ thể hơn , lý thuyết vẫn còn mang đầu óc tưởng tượng cao .
thầy thường 8h mới bắt đầu dạy , lời giảng còn khó hiểu do không cho nhiều ví dụ cụ thể cũng như demo .
giáo viên tận tình , giảng dạy tốt .
khả năng truyền tải cần thuyết phục hơn .
cô giáo bộ môn rất tận tụy vì sinh viên , không có ý kiến gì thêm .
đảm bảo thời gian lên lớp .
em tiến bộ rất nhanh .
giảng viên cho bài tập hàng tuần khá nhiều và bài tập có hướng dẫn nhưng chưa cụ thể .
và từ những sự cố trên tự nhiên năm nay em vừa tốn tiền học lại mà không được học vừa bị rớt môn không được cộng điểm rèn luyện .
kiến thức thầy truyền đạt rất thiết thực .
semimar là hình thức tiếp thu kiến thức nhưng do những người seminar nói bâng quơ và thật sự có những nhóm không biết đang làm gì thì sao người ngồi dưới hiểu gì .
cơ sở vật chất còn yếu kém .
phòng máy xài chuột bi đã cũ , khó di chuyển , phần mềm lỗi thời .
em nhận thấy , môn này học xong hầu như là vẽ mô hình , thi cuối kỳ cũng vẽ mô hình toàn tập .
máy chiếu quá mờ , phòng học nóng .
giảng viên khá nhiệt tình .
dạy rất dễ hiểu ạ .
giảng viên truyền đạt tốt , dễ hiểu .
cô nhiệt tình , vui tính .
thầy sửa bài tập nhanh quá nên hơi khó hiểu .
thầy giảng rất hay và cực kỳ nhiệt tình trong hoạt động giảng dạy .
cô dạy hay , linh hoạt .
thầy giảng dạy rất nhiệt tình , có hiệu quả cao trong quá trình tiếp thu bài giảng .
sinh viên ít được thực hành trên thiết bị mạng thật , mong nhà trường tạo điều kiện hơn cho sinh viên được thực hành .
nên bố trí cho phòng jack cắm loa cho lab , để khi thầy phát video , hoặc thí nghiệm xử lý âm thanh ra loa , giúp sinh viên tiếp cận thí nghiệm hoặc nội dung video tốt hơn .
thầy rất nhiệt tình , tậm tâm , có mở rộng rất nhiều kiến thức thực tế , thực tiễn bên ngoài xã hôi , hướng dẫn và chỉ cho sinh viên các phương pháp học cụ thể tốt nhất .
đánh giá công bằng khách quan , đúng giờ giấc , có giờ giải lao .
thầy đảm bảo về bài tập cho sinh viên .
cần sửa chữa trang thiết bị giảng dạy .
giảng viên dạy nhiệt tình , dễ hiểu , vui vẻ .
cho nhiều tài liệu .
nếu thầy sắp xếp được thời gian lên lớp thường xuyên , thì đó quả là điều tuyệt vời vì thầy dạy rất dễ hiểu , tuy nhiên thầy hay không lên lớp quá colonsad .
như đã nêu trên , phòng máy trang bị bản visual studio quá cũ khiến việc thực hành trở nên khó khăn , không phù hợp với thực tế chắc hẳn không ai ra trường đi làm .
kiến thức truyền tải nhiều , khó hiểu .
thầy vui tính , giảng hay .
giảng viên dạy hay , tận tâm , vào đúng trọng tâm phần thi , có nhắc lại vào mỗi đầu giờ bài học tuần trước , chỉ cần đi học đầy đủ là có thể hiểu bài và thi được điểm tốt .
không có hoạt động nhóm .
giảng viên nghỉ nhiều .
kiến thức thì được dồn lại , thời gian ở nhà thì đâu phải chỉ có để học anh văn và có những thắc mắc thì hỏi ai bây giờ .
tụi em chưa thật sự vững ngữ pháp .
giải bài tập dễ hiểu .
liên hệ thực tế .
nâng cấp phòng thực hành .
nên làm sạch lại bàn ghế , và một số thiết bị bằng điện .
cô nhiệt tình và tận tâm lắm coloncontemn .
giảng viên dạy rất nhiệt tình , thường xuyên tham khảo ý kiến thắc mắc của sinh viên để giải đáp , tạo điều kiện cho sinh viên tự suy nghĩ trong lớp , không quá phụ thuộc vào slide .
em cảm ơn thầy nhờ thầy mà em hiểu về oop nhiều hơn .
có giảng lại lý thuyết cặn kẽ .
nên có nhiều ví dụ thực tiễn cho môn học , đi tham quan hoặc thực hành trên các thiết bị thật .
cô biết lắng nghe sinh viên nói .
quá nhiều hoạt động làm sinh viên choáng ngợp không bắt kịp .
thân thiện , dễ thương .
để môn này có những hiệu quả và tạo hứng thú cho sinh viên thì doubledot cần có một giáo viên có những kỹ năng hợp lý và đó là người sinh viên nhìn vào đó để học tập .
dạy hay .
giảng viên chưa bám sát sinh viên .
cải thiện chất lượng phòng máy .
nhiệt huyết , rất dễ nắm bài .
đừng để sinh viên ngủ , vắng khi đi học .
giảng viên nói tiếng anh hơi khó nghe , nói nhỏ , ít sử dụng micro .
tâm huyến , muốn truyền đạt hết kiến thức cho sinh viên .
nêu rõ các lý do để học môn học này , ứng dụng thự tế của môn học này ví dụ doubledot đưa ra bài toán hay về thuật toán thông minh trong game để tạo hứng thú cho người học , hoặc xây dựng một số ứng dụng thực tế cho người học đang cần để người học phải tự giác tìm kiếm tài liệu cho mình để học .
bài tập anh văn nên sát với yêu cầu ở ngoài .
nên cắt giảm bớt chương trình học môn lý a2 vì theo em thấy có một số phần không áp dụng vào trong thực tế ngày nay của it , chỉ có một số phần là có áp dụng vì thế nên giảm thiểu chương trình học .
các nội dung kiến thức khó trong slides bài giảng được thầy trình bày hay , hết sức dễ hiểu và dễ tiếp thu .
ít mục không đi sâu vào .
nên tạo điều kiện linh động hơn trong thời gian thực hành cho sinh viên .
chắc cũng sẽ không ảnh hưởng nhiều lắm đến thời gian dạy bài mới trên lớp .
sự tận tâm , nhiệt tình và vui tính của giảng viên đã làm cho môn học thêm hấp dẫn và kiến thức môn học cũng rất hay , thú vị .
thầy hiền , tận tình giảng bài .
môn học cần xác định rõ ràng tính ứng dụng tránh để sinh viên mơ hồ về cái mình đang học như vậy rất khó để tiếp cận với vấn đề cần nghiên cứu .
nên giảm sĩ số một lớp xuống khoảng 30 sinh viên thì sẽ hiệu quả trong việc học .
rất nhiệt tình và giảng bài dễ hiểu .
giảng viên nhiệt tình , vui vẻ , hòa đồng với sinh viên , luôn giúp đỡ , chỉ dẫn cho sinh viên lúc gặp khó khăn trong bài thực hành .
[truncated: 286,541 more chars]
