# Supplementary material for: Attention-aware with stacked embedding for sentiment analysis of student feedback through deep learning techniques
Source: PeerJ Comput Sci. 2024 Sep 2;10:e2283. doi: 10.7717/peerj-cs.2283 (PMC11419625; doi:10.7717/peerj-cs.2283)
Supplement: Supplemental Information 2 [file peerj-cs-10-2283-s002.zip › UIT-VSFC/dev/sentiments.txt]

0
0
2
0
0
0
0
2
0
0
2
2
0
2
2
0
2
2
1
0
0
0
2
1
2
2
0
0
0
2
1
2
2
0
0
0
0
1
2
0
0
0
2
2
0
0
2
0
2
2
2
0
2
0
2
0
0
0
2
2
2
2
2
2
2
0
2
0
0
0
2
2
2
0
2
0
0
0
0
0
2
0
2
2
0
0
2
1
2
0
2
0
2
0
1
2
2
2
2
2
2
2
2
0
0
2
2
2
2
2
2
0
2
0
2
2
0
1
0
2
2
0
0
2
2
0
0
1
0
2
2
2
0
2
0
2
0
2
2
2
0
0
2
2
0
2
0
2
0
0
0
2
0
2
1
0
1
2
2
2
0
0
2
0
2
0
2
2
0
0
0
0
1
2
2
2
2
0
2
2
2
2
2
2
0
2
2
0
2
1
0
2
2
2
0
2
0
0
2
2
2
0
2
2
0
0
0
2
0
0
2
2
2
2
0
2
2
0
1
2
2
2
0
2
0
0
0
0
2
0
2
2
2
2
2
2
0
2
2
1
2
2
2
0
0
0
0
0
1
0
0
2
2
0
2
2
2
0
0
0
2
0
2
0
0
0
2
2
0
0
0
0
2
2
2
0
2
0
2
0
2
2
0
2
2
2
2
2
2
2
0
0
0
0
0
0
2
0
0
2
2
0
0
0
0
2
0
2
2
2
0
0
0
2
2
2
2
0
0
2
0
0
2
2
2
0
0
0
2
0
2
0
0
0
2
0
2
2
0
2
0
1
2
0
2
0
2
0
0
0
2
2
2
2
2
2
2
0
0
2
2
0
2
2
2
2
2
0
2
0
2
2
0
2
0
2
2
2
2
0
2
2
2
2
2
2
2
2
2
0
0
2
2
2
0
0
2
2
2
2
1
2
2
0
0
1
2
0
2
2
2
0
2
2
0
0
2
2
0
2
2
2
1
0
2
2
2
0
2
1
0
2
0
2
0
0
0
2
0
2
2
2
2
0
2
2
0
0
0
2
0
0
0
2
0
0
0
0
0
2
2
2
0
2
0
2
0
2
2
1
0
2
0
2
2
2
0
2
2
2
2
0
2
2
0
2
0
2
0
1
2
0
0
2
0
0
2
0
0
2
0
2
0
2
0
0
0
2
2
0
2
0
0
0
2
2
2
2
2
0
0
2
2
0
2
0
0
0
0
0
0
2
1
0
0
2
2
0
2
2
0
1
2
1
2
0
2
2
1
0
2
0
2
0
2
2
2
2
0
0
2
2
0
2
0
0
2
2
2
1
2
2
0
2
2
2
2
2
0
0
2
0
2
2
0
2
0
0
2
2
2
0
0
0
2
0
0
2
1
0
1
0
2
2
2
0
0
2
2
2
1
0
2
0
2
2
1
0
1
0
2
0
1
2
1
0
2
2
0
0
2
0
2
0
0
2
2
2
0
0
0
0
0
0
1
2
2
1
0
0
2
2
2
0
2
0
2
0
2
2
2
2
0
2
2
2
2
0
2
2
0
0
2
0
2
0
0
2
2
0
0
2
0
0
2
0
2
0
2
0
0
0
2
2
0
0
0
0
2
0
2
2
0
0
2
2
2
2
2
0
2
2
2
0
2
0
2
2
1
2
0
2
2
2
0
0
1
0
0
2
2
2
0
2
0
0
0
0
0
0
2
2
2
2
2
2
2
2
0
2
0
0
2
2
0
2
0
0
2
0
0
0
0
2
2
0
0
2
0
0
0
0
2
0
2
2
0
2
0
0
0
2
2
0
2
2
2
0
2
2
0
2
0
0
2
0
2
1
2
0
2
2
0
0
0
0
2
0
2
0
0
2
0
2
2
0
2
0
2
2
2
2
0
0
0
0
0
2
0
2
0
0
2
2
2
2
1
1
2
0
2
0
2
0
0
0
0
2
2
2
2
2
2
0
0
1
0
0
2
0
2
0
2
2
2
0
0
2
2
0
2
0
0
2
0
0
2
0
0
2
0
0
0
2
0
1
0
0
2
0
0
2
0
0
2
0
0
0
0
0
0
0
2
2
0
0
0
2
2
2
0
0
2
2
2
2
2
0
0
0
2
2
2
0
2
2
0
0
0
2
2
2
0
2
2
2
0
2
0
0
0
2
1
0
0
2
0
0
0
2
2
0
0
0
0
2
2
2
2
0
0
2
1
2
0
0
1
2
2
2
2
2
0
0
2
2
2
0
0
2
1
2
0
0
2
1
2
2
2
2
0
2
2
2
2
2
2
0
2
2
2
0
2
0
2
2
0
0
0
0
2
1
0
2
2
2
0
2
0
2
2
0
0
2
2
0
0
0
2
0
2
2
0
2
2
2
0
1
0
2
2
0
2
2
0
2
2
2
0
2
0
0
0
0
0
0
2
0
0
0
1
0
0
0
2
0
0
2
2
2
2
2
2
0
0
2
2
2
0
0
2
2
0
2
0
2
2
2
0
0
0
0
1
0
0
0
2
2
0
0
0
2
2
2
2
2
1
1
0
2
1
2
0
2
0
0
2
1
2
0
2
1
2
2
2
1
0
2
2
2
0
2
0
2
0
0
2
2
0
2
2
2
2
2
2
2
0
0
2
2
0
2
2
0
0
2
2
0
2
2
0
2
0
0
2
0
0
2
2
0
2
0
2
0
2
0
2
2
0
0
0
2
2
0
1
2
0
0
0
2
2
2
2
0
2
0
0
2
2
0
0
2
2
2
2
2
2
0
2
2
2
0
0
0
2
2
0
0
2
2
0
0
0
2
2
0
0
0
0
0
0
2
2
0
0
0
0
2
2
0
2
2
2
2
2
0
0
1
2
2
2
2
2
2
1
0
0
0
0
2
0
2
0
2
0
0
2
0
2
2
0
2
2
2
2
2
2
0
0
2
1
0
0
0
2
0
0
2
0
2
0
0
0
2
0
2
2
0
0
0
2
0
0
2
2
2
0
2
0
0
2
2
2
2
2
0
2
0
0
2
2
0
0
0
0
0
0
0
2
2
0
0
0
0
2
2
2
2
0
0
2
0
2
2
0
2
2
0
2
0
2
1
2
2
0
2
2
1
0
2
0
0
2
1
0
0
0
2
2
0
0
0
2
0
0
2
2
2
2
2
0
0
0
2
2
2
0
2
0
2
0
2
0
0
0
2
0
0
2
0
1
2
2
2
2
2
2
0
2
1
2
2
0
2
0
0
2
0
2
0
2
0
2
0
0
2
0
2
0
0
2
2
0
2
2
2
0
0
2
2
2
2
2
0
2
0
2
0
2
0
1
0
2
2
0
2
2
2
2
2
2
2
2
0
0
1
2
2
2
0
2
2
2
2
0
0
2
0
2
0
2
2
2
0
0
1
2
2
0
2
0
0
0
2
2
2
2
2
0
0
0
2
2
2
0
2
2
0
0
0
2
0
2
0
2
0
2
2
0
2
2
0
2
0
2
0
2
0
0
0
1
0
2
0
2
2
0
0
2
1
2
0
0
0
0
0
2
0
0
0
2
2
0
2
0
0
2
2
2
2
0
0
2
2
1
2
0
0
0
2
2
2
2
0
2
0
0
2
0
2
0
0
0
