# Supplementary material for: Attention-aware with stacked embedding for sentiment analysis of student feedback through deep learning techniques
Source: PeerJ Comput Sci. 2024 Sep 2;10:e2283. doi: 10.7717/peerj-cs.2283 (PMC11419625; doi:10.7717/peerj-cs.2283)
Supplement: Supplemental Information 2 [file peerj-cs-10-2283-s002.zip › UIT-VSFC/test/translated and accumlated test data/sents_to_english_test.txt]

speak English fluently .
The teacher is very funny.
she max has a mind.
Fascinating, witty lectures.
Teachers do not teach knowledge or guide practice in the learning process.
Enthusiastic and enthusiastic teacher.
calculating points for the competition of groups.
The teacher enthusiastically teaches the students.
sometimes speaking a bit too fast that students can't keep up.
Enthusiastic teaching, quite a lot of practical contact, relatively good interaction with students.
Teachers are enthusiastic in teaching.
She is very enthusiastic, cute, easy to understand.
in the school of macbook teacher number two, there is no number one machine.
Students do not catch up and do not understand anything.
The teacher enthusiastically helps students during practice.
The teacher is very dedicated and helps students a lot.
The instructor explains thoroughly and in detail.
The teacher is very detailed and full of theory.
and the parts find the closure , proving the standard form has not been clarified .
provide useful information.
Start class on time.
Easy to understand, dedicated teaching!
Enthusiastic teacher, fully answered questions.
should give some good programming learning methods for students.
enthusiastic teachers.
I study in a high-quality party, but the computer room does not provide enough computers (because the computer is damaged or doesn't install the program).
Not very professional.
The way she approaches students.
The tutors are enthusiastic, caring and follow up with the students.
Dedicated teachers, close to students.
The teacher is very enthusiastic and explains the lesson thoroughly without any improvement.
Classrooms are airy, fully equipped.
The teacher is very enthusiastic, friendly and funny, and the teaching style is very easy to understand.
not enthusiastic to guide and always cause difficulties for students.
between lexical theory and games for easy absorption.
This course helps us understand the basics.
The curriculum is not appropriate.
I hope you reconsider your submission!
Ms. wzjwz234 , teaches with enthusiasm , dedication , explains each code sentence to help students understand the problem , really likes her to teach this object oriented subject .
Offers a variety of exercises.
or type the microphone on the board or desk .
is fine .
The teaching speed of the lecturer is fast, so there are some contents that do not provide enough knowledge.
She is funny, studying without pressure.
She teaches very well and is enthusiastic.
Mostly just theory and exercises.
The teacher enthusiastically answered students' questions.
Classroom equipment such as fans need to invest more.
She is enthusiastic and gives effective lectures.
when leaving school , it is necessary to promptly notify the faculty on the web site wzjwz148 .
do not know exactly when to study to go to school .
The teacher only assigns exercises on courses .
Easy to understand, funny.
that way we will be better oriented and focus on the necessary things.
Inefficient use of time, going too late and leaving too late (8:30 in class, 12 in).
The most impressive doubledot teaches without a projector or a laptop, but the amount of lectures can be said to be "terrible", watching the teacher write the lecture on the board and be surprised.
Teachers are very enthusiastic, easy to understand, funny.
Bringing many difficult problems with solutions for students to researchers.
The teacher teaches in detail, explains well.
Good enthusiasm helps students to be active.
Instructor for full range of exercises .
up the full lectures.
Nice teacher, lectures are relatively easy to understand.
very practical not verbose .
You teach well, I have no idea.
Many funny and factual stories are related to the lesson.
Dedicated, willing to help students answer questions.
more student activities , helping students to be more active .
The teacher's enthusiasm, he really cares about the students.
The practicality is also high compared to the theory test.
enthusiastic teaching, clear instructions, I am very satisfied with teacher x.
Instructors ensure class time, facilitate practice and practice exams.
The teacher is very enthusiastic and his teaching method is so good that I would not dare to miss a meal during the semester.
Easy to understand, dedicated, enthusiastic teacher.
teacher wzjwz322 is funny , humorous , practical , specific in guiding students to do projects .
Lecturers need to re-explain when students have problems during practice.
The amount of knowledge in a lesson is too long.
The slide he projected onto the doubleot screen was dense with words, making it unclear.
Taking too much time off, studying to make up, makes the time unstable.
inspirational lectures.
She teaches very well and is very close to us.
If the teacher instructs to install the algorithms, it will be great.
There are articles for students to do more exercises.
willing to help answer students' questions.
I don't like it one bit.
the teacher taught the way that I thought I was returning to that time, the way of telling history stories was great, it can be said that if all political subjects had a teacher, I would have studied a lot in politics. .
When you do the homework, the teacher should explain to other students who can't do it.
The content of the subject should be further improved and updated to catch up with the current world trend.
The teacher gives too little homework.
no slides .
Dynamic, updated knowledge with practical and useful knowledge.
innovative teaching.
sometimes speak little , not carefully guide the practice .
The teacher should speak more slowly and give the lecture slides.
Currently entering a heat wave, but in some classrooms, the doubledot fan is very weak, causing heat and fatigue for students and lecturers.
Studying is too little but when taking the exam, there are too many requirements to write code in the exam, how can students do it.
enthusiastic lecturers share practical knowledge, necessary and useful social skills.
many exercises , close to the curriculum and exam .
projectors sometimes do not want to see , poor quality , dim light .
don't really teach.
Good and easy to understand lectures.
good teacher.
The required part project only accounts for 1dot5 points and is known only after submission.
The content of the course does not meet the objectives of the subject.
In addition to the knowledge in class, he also guided and taught us a lot of new knowledge, helping us a lot in the process of completing the project.
The teachers are very enthusiastic.
too enthusiastic.
the theorist wzjwz223 is also often late.
should give students slides to learn .
Most of the teachers in the class did not understand even if they saw it again.
in-depth expertise.
The teacher is very good and thorough.
The teacher teaches or makes it easy to do a lot of extensive exercises to understand the lesson.
The knowledge you provide is very diverse and necessary, thank you very much.
There is no need to open a practical class with this subject.
devoted enthusiasm.
More practical exercises.
very devoted.
practical application methodology.
enthusiastic, enthusiastic.
Enthusiastic teachers, effective teaching in English.
examples consistent with content knowledge , detailed instructions .
presentations by students.
need more teachers like her .
less for exercise.
There are many teachers who don't come to class on time.
Sometimes students can't keep up.
enthusiastic about teaching.
Punctual and dedicated in teaching.
Enthusiastic teachers, imparting a lot of learning experiences to students.
need to change the computer system in some practice rooms because it is too old .
Her teaching is a bit difficult to understand.
It is very difficult for us to grasp knowledge by just listening to seminars.
Detailed practice outline.
The teacher has good communication skills, funny.
The quality of the subject tests has not yet assessed the quality of the students' understanding of the lesson.
not just how to write a new piece of code learn from theory.
I think just taking the exam is enough, but I went to school a few times, but saw that he didn't teach me anything.
Divide the scores into small pieces, each session 1 lab, submit the lab work to get points.
I am very satisfied with this teaching method.
Teachers use class time ineffectively.
Instructors should attend class in full.
The teacher is quite dedicated.
should improve the facilities of the school.
The teacher is very easygoing.
Enthusiastic, easy to listen to, easy to understand.
Good teacher, easy to understand and enthusiastic.
little time to practice with real equipment , hope the school creates conditions for students to practice more .
The teacher is very funny and teaches very well.
The way the teacher guides students to approach knowledge, professionalism in giving practical examples that reflect theoretical knowledge well, and guiding students on how to approach English documents.
The curriculum needs to be properly distributed and updated.
close to students.
mention a lot of extended social information.
very satisfied so nothing is not satisfied.
The way you teach is very fun.
The classroom is still quite noisy due to construction work.
Teachers almost teach only through speakers.
anesthetized , scolded and very angry coloncontemn .
Good teacher gives examples, very real cases.
The teacher is very convincing and easy to understand.
Teachers should balance their teaching time, not to be late for lessons.
She teaches or teaches with enthusiasm, the class is fun and easy to understand.
practice teachers.
The teachers are very enthusiastic, the lectures are easy to understand.
Or you can provide English slides directly for students to learn.
There are three sessions , only those who attend the first session will know the next sessions .
Lectures are very good.
Teachers teach well, enthusiastic.
a bit dry in teaching.
extracurricular sessions should be open .
Because the English level of the class is not high, only a few are able to listen, read, and understand his lectures, so the effectiveness of teaching in English is not high.
Using too much English to lecture while the students sitting below do not understand how much.
should create more inspiration when learning like doubledot learning through songs, pictures.
The instructors are enthusiastic and show up on time.
Cheerful, dedicated teacher.
In short, doubledot she is the worst teacher I've studied since freshman year until now.
enthusiasm , love you much colonsmile .
She teaches very easy to understand theory.
mentality .
I think it is better to teach practice and submit practical exercises one more week from the theoretical class schedule than this semester.
Instructors for exercises close to the content, easy to understand explanations.
exam content has little to do with class time.
Scoring is a bit difficult.
Edit the text too small.
The teachers are enthusiastic but the teaching is too difficult to understand.
Teachers leave without notice many times, affecting students' time and efforts.
Rich and diverse exercises help students to grasp knowledge.
Teachers often reply late and do not respond to students' emails.
Need exercises with answers.
She teaches very well and is fun.
do not meet the number of lessons.
In my opinion, this subject should change to the final project form instead of the final exam, it will be more reasonable and effective.
Teachers need to be more enthusiastic in teaching and class time.
Lecturers are not enthusiastic, just sit around and talk and read slides.
The teachers are very enthusiastic in the teaching process, using the time very appropriately, expressing or giving examples.
should be specified in the example.
how to correct exercises is sketchy.
If you haven't learned to test, why do you have to do the test?
there should be mandatory exercises doubledot individual doubledot closely grasp the progress and ability of each student in the doubledot group evaluate and form teamwork skills sometimes because group exercises and presentation exercises are optional program that the students are passive!
why in the process of studying without a visit to a company that is working on oracal will be more effective .
Practice precedes theory, which causes some difficulties for students.
dedicated, good.
Enthusiastic teaching, speaking standard English.
Lectures are a bit confusing and too fast.
Enthusiastic teachers teach easy to understand.
but going to practice but the lecturer does not teach or interact with students at all is not very similar to the classroom.
she's always so cute.
I really like teacher wzjwz240 , he is dedicated , loves his students , he is number one .
should choose a practical teacher who is more suitable and can impart knowledge better.
exam is too long.
She teaches very enthusiastic, full of methods.
stricter on students.
Activities on lectures in class , partially supporting theoretical knowledge is very useful for students , the teaching method is very good .
improve the quality of lecturers and support equipment.
The queen does not use courses or other means of communication.
Her way of teaching is very enthusiastic.
it is proposed to remove the theoretical part at the end of the term, only taking 2 columns of the midterm seminar and the final project.
The teacher gave me a little break.
Teachers need to give more homework materials for students to practice along with more useful listening lessons to increase students' English listening and speaking ability.
cheerful, enthusiastic.
It is thought that the lecturer in the theory class must have certain pedagogical skills, the ability to communicate and how to guide students, but in this class, the lecturer cannot do that.
Very good and practical exercises, giving students many options.
or take many days off , sometimes without prior notice .
should increase the duration of the course because the curriculum is still quite heavy for first-time students.
The teacher is funny and enthusiastic about teaching.
Only teacher wzjwz320 teaches, I feel that studying and taking exams don't go well together.
She is very enthusiastic , guiding the confusing places and giving appropriate exercises to the knowledge she has learned .
for more examples and clarifications .
conscientious, strict.
It really affects the quality of my study in this subject.
enthusiastic in teaching.
If there is a guide, it is also a theory that is difficult to apply.
asked the teacher to guide but refused to point.
The teacher is very dedicated, enthusiastic to point out what students still have problems with, very effectively imparting knowledge, very ok!
I hope the school will clarify this and ensure fairness for students!
study time.
enthusiastic and friendly.
Very enthusiastic teacher!
I hope there is a course survey in the middle of the term, but at the end of the term, the course is already over.
Experienced pedagogical teachers.
help students with difficult problems.
need to increase the skills of listening , speaking , reading and writing , creating an environment for effective English communication .
The practice of form 2 proved to be ineffective, mainly for the subject project and then the students did it themselves, the time for students and teachers to interact was not available because one or two meetings with students could not help. Students get a lot, because the project only focuses on a certain topic in the subject, so in general, students only know the knowledge of the part they are doing, not the other content in the content.
Teaching progress is a bit fast.
This subject I cannot study with Ms. wzjwz160.
Expression is sometimes difficult to understand.
I think if the course teaches the foundational knowledge of applying programming on many different platforms, not just j2e, that would be great!
or explain in their own way , have not explained many questions of students .
lack of enthusiasm for students , most of the class gives the questions to students to do on their own and does not give suggestions as well as create the best conditions for students .
Suggest to increase the class time for this subject.
lectures are long.
need for more exercises combined with instructions for students' reference.
Instructors keep dropping out of class for no reason.
She teaches enthusiastically, gets a lot of homework done in class, she corrects and guides her wholeheartedly, creating a comfortable learning atmosphere.
Practical exercises close to theory.
Lecturers are hard to hear, less interactive.
no, the teacher teaches very well!
The teacher cares and helps a lot.
should show you how to do it.
The course content is good and useful for future work.
Having to do a thorough assessment of group study outside of class time made us feel uncomfortable when studying in groups.
I hope she keeps it that way.
Vivid lectures, many class discussions.
The teacher has a work management process, a clear schedule, suitable for students.
Not only me, but all of my classmates also hope that the school will quickly equip a new computer system for this subject with at least 4 gb ram, 2 core cpu with 3dot0 ghz speed.
The teacher is quite gentle, polite, responsive to teaching hours, enthusiastic about lectures.
There are few examples and direct code to understand in class.
very good teacher!
dim projector.
Thank you for helping me better understand the work of a tester.
The teacher is easy to understand, gives a lot of exercises.
" do you understand the teacher wzjwz287 , " ( the answer is silence ) .
I disagree with the teacher's way of teaching, a lesson that teaches in English, when Vietnamese shows off his ability and I realize that the knowledge in that lecture I can't grasp more than 50% of.
unfair in attendance.
She teaches well and is enthusiastic.
Dedicated to helping students.
This teacher should not continue to teach computer networks.
She is very enthusiastic and cheerful.
The teacher teaches, the examples are easy to absorb.
Abundant knowledge, regularly updated information for students.
dedicated teachers.
The teacher only teaches how to take the exam, not how to study circuit theory.
teaching incessantly, forcing students.
wzjwz19 is quite foreign to me.
Teacher is enthusiastic, easy to understand, vote for him five stars.
equipment should be improved so that teachers can communicate more clearly.
The teacher's voice is hard to hear, he is sleepy.
The lecturers are enthusiastic about teaching theory and doing exercises in class, regularly exchanging and reminding students on courses.
She teaches very carefully and is very attentive to her transmission to students.
Instructors are experienced.
good English .
Students understand that the new teacher will return home.
the last chapters carefully.
extending the time of the lesson 30 - 45 minutes but it does not make the lesson more effective.
Prepare the lesson carefully.
machine room, old equipment.
Dedicated to helping students.
enthusiastic, funny, psychological.
Ask lots of questions while teaching.
She did the homework very carefully.
have student reception hours.
he not only teaches students in terms of knowledge, in addition, he also teaches students about ethics, humanity, and his experiences when working.
The subject is too abstract, so it is necessary to have specific examples and models for each part.
Lecturers should not allow groups to hold seminars to learn new problems continuously every week, that creates many problems doubledot firstly, the knowledge students collect are mostly the same, taken from the same source and worked on. over speaker deal.
The school's English subject is scheduled to teach 4 periods, so when they finish school, they'll be out late at 6:30 a.m. and return home in the inner city, so four-hour subjects like English should be scheduled in the morning.
everything is new , but it has to be done in a short time at the end of the term , while students still have to learn a lot of other things .
need more teaching staff with pgs , gs or higher level , some are ts if they have a lot of experience in research because this is a scientific research subject .
Dedicated teacher, always answering questions for students.
good work attitude .
Dedicated instructors, detailed teaching, easy to understand.
Lecturers are very good.
The teacher gave me very few lessons and did not make up for it.
Teaching too fast and a bit confusing.
Teachers are very enthusiastic, regularly update new technologies in teaching.
Fun teachers, enthusiastic teaching.
The lecture room was too hot, the board was far away, so I couldn't see the words on the board.
need to change projector.
The teacher does not give the subject project.
The computer room should be taken care of because many broken computers make it difficult for many people to do without a laptop.
Dedicated, easy to understand communication.
Lecture speed is a bit fast.
little demo .
teach a lot of knowledge.
The lecturer conveys the lesson very easily.
there are additional external knowledge guides, effective programming methods.
She teaches very enthusiastically, she always expands knowledge for students.
funny teacher, good teacher, enthusiastic, extensive knowledge in the field.
You should send your documents first to moodle so that they can keep up with the chapters that need many lessons.
her funny colonsmilesmile .
The teacher always ensures the teaching time.
Talk fast .
friendly , experienced .
not enthusiastic about lecturing.
doing simple exercises and circuits like that will be more fun!
If the teacher has a break from teaching, he should notify the class president directly, if his class is far away from school, he will have to wait for the whole day without seeing him in the class to know that he is on leave.
let us study the sections and make our own presentations about the lecture, it's really helpful for us.
Very approachable and dedicated.
never teach in class.
The teacher is easy to understand, teaches quite well.
This form is too mechanical.
With a lot of knowledge, it is difficult to understand and absorb.
how the teacher gives straightforward advice.
I hope the teachers will invest more in the speaking and writing part.
The practice room should be equipped with a new machine, it's really annoying while practicing that the machine hangs or breaks.
Dedicated, enthusiastic teachers, ensuring effective class time.
It is necessary to improve the quality of the equipment in the classroom because there are often cases of noise signal between rooms.
The subject really needs engineers and real-life people to share such discussions and suggestions.
The teacher is easy to understand but sometimes a bit fast.
Teachers pay little attention to students, when students have questions, they just answer them.
I think you should give more tests, maybe after or between each chapter, so you can monitor students' learning clearly.
Lectures carefully, students can make presentations to self-study before coming to class.
effectively impart knowledge.
The final exam is coming and we have not learned all the online subjects , no review session , no outline .
suggested to improve the quality of the laboratory , because the laboratory does not have adequate equipment for practice , for example doubledot a lot of machines do not have a mouse , many of them fail to turn on .
Enthusiastic teachers, with useful activities related to the subject.
The test is too easy.
both later in life and in school.
The first lesson is 2 weeks after the mid-term exam, only asking to do exercises without doing a course project.
She is very punctual and very enthusiastic in guiding students when they have questions.
should not "bait" students to do homework with grades.
very dedicated and enthusiastic.
moreover , the teacher takes notes on the board with very small font size , it is difficult to see and take notes .
she gave me 10 points for colonlove practice.
and should be a little stricter colonsmilesmile .
She gave learning materials as a website, on which to self-study and do projects.
No specific instructions for exercises and solutions.
projector more clearly.
The course content is quite extensive.
reduce theory time, increase practice time.
Ms. wzjwz50 teaches very enthusiastically , thank you .
she is so beautiful colonlove .
should not say doubledot " this slide is not mine , so i don't know what it says " which annoys students while studying .
The teacher is very enthusiastic, teaches very well, cares about the students.
do not actively answer the exercises assigned to students.
very dedicated teacher!
Teachers should create conditions for students to do exercises on the board to know which parts are weak.
classrooms should be re-equipped with doubledot projectors, lights and fans.
Classes are pretty boring.
Teachers are dedicated, enthusiastic, fun, sociable, always answering all questions of students.
The practice time is too little, the technique is quite difficult for the passers-by to approach.
Only school facilities are limited.
even more disrespectful to the students by interrupting the student seminar with the excuse " you talk too much , stop skipping this part " .
The teacher is also very enthusiastic and fun with the students.
provide few new words .
The teacher gave the subject too difficult.
Need more exercises and detailed explanations.
very satisfied , very enthusiastic , thoughtful , exchange articles with dedicated students .
learned many skills.
learning from the teacher from the beginning of the first semester to the end of the semester, it is not wrong.
Enthusiastic teacher, studying for 2 hours for homework, 1 lesson for the part just learned.
should add more exercises.
suggest that the teacher teach the correct course syllabus given by the school, the midterm exam he did not teach heapsort but retested this sentence 4 points.
newer versions of visual studio should be installed.
good demo .
little association with exercise .
Not much practice.
Subjects have programs and topics for students to easily grasp and associate learning with.
Enthusiastic teacher, friendly, good knowledge transfer, dedicated to students.
I am completely dissatisfied with the way the teacher teaches.
working group .
should give some exercises and sample solutions.
Full class, easy to understand teaching.
Thank you very much, Mr. Fraction.
The teacher's way of teaching improves English listening ability.
except when taking the exam, there are some parts that are not said but why did the test come up with that sentence.
The final project is marked on " source code " between groups while the subject name is " information technology project management " .
Enthusiastic teachers, easy to understand knowledge.
Teachers are enthusiastic to help students, teaching easy to understand.
funny teacher, easy to understand.
especially her communication ability is not good , her English is not good , easy to cause drowsiness .
She teaches with heart and enthusiasm for students.
she teaches very well.
The practical part needs more time and more content to support the theory.
Hope the school will direct the training to be able to communicate more to take the exam in this subject.
interesting curriculum.
effective use of information technology in teaching.
The school needs to improve the equipment in the classroom because the projector is too dim.
There is also no specific response for the exercise.
teacher wzjwz172 enthusiastically cares deeply for students.
Very good teacher, easy to understand.
The teacher communicates very well.
funny sociable .
convey too not good !
still haven't been able to apply much outside knowledge, most of them use the knowledge in textbooks, so the lesson becomes more boring.
enthusiastic teacher.
good lecturer.
The teacher is serious, the way he works and requires the right nature of the subject.
She teaches very well and very well.
learned in programming on windows without going into deep into advanced system programming as the name of the subject " system programming with java " .
regular presentations.
reasonable time , relaxed attitude .
Lecturers should give less assignments because the number of assignments is too large for students to complete because there are other subjects.
It's a bit confusing and not in-depth.
I like her pronunciation , she divides groups and stars when doing exercises . She gives good and bad comments about her presentation to the groups .
She also gave some time to meet the students.
Very good theory.
make lectures lively.
dedicated and enthusiastic.
The teachers are very enthusiastic and knowledgeable.
Already have an application with the training department .
slow progress!
good quality guarantee .
useful and practical tours.
combined with example exercises.
The class gave few extensive examples, so I didn't understand it in depth.
Have fun, ask the teacher to reply very quickly.
But the cause of boredom is probably because I don't understand the purpose of the subject after studying, so I don't want to study.
Lecture slides are full and clear , teachers are on time , explain enthusiastically , always help students on lesson problems .
Teachers are enthusiastic, easy to understand, funny.
There should be instructions before each practice exercise.
Towards the end of the session , the groups presented their projects , and the teacher commented on the project without cursing directly at the students .
dedicated only to each student , always supporting students in practice .
Enthusiastic, responsible.
full exercises.
lecturers properly value students' abilities.
no attendance.
The test does not distribute points, if you can run the program, you will get a score, if you can't run the program, you will get 0 points.
Lectures in English help students better approach foreign languages.
Materials are provided for students.
She teaches close theory, rigorous curriculum as well as review.
The teacher has not yet managed the class and grades "seems" based on feelings.
the teacher often forces students to give seminars, present rampant problems in the ocean, while the necessary knowledge, the teacher does not teach during the midterm exam, the students don't even understand the topic, most of the students do not do well, the knowledge is not good. knowledge mainly from practicing instructors.
The teacher came to class on time ( earlier than the start time ) .
Enthusiastic and complete teacher.
The teacher is very friendly, updating the latest information for students about technology.
in which the content the teacher said is very general, sometimes unrealistic.
The quality of equipment to support the subject is not good , it needs to be replaced and renewed .
Enthusiastic teachers, promptly respond to email questions related to students' subjects.
teacher's enthusiasm.
Fascinating, good teaching.
At the same time, the exercises and examples given by the teacher are very close to the lesson.
The teacher is late to teach late.
Enthusiastic and dynamic teachers.
serious teaching.
It is necessary to adjust the number of students reasonably in the class because the class is quite crowded.
Late .
Enthusiastic lecturer, for many exercises.
need to upload more documents to the course .
practice-related exercises.
good teacher easy to understand.
She is extremely enthusiastic and dedicated.
Theoretical teachers are quite general, abstract, difficult to apply knowledge.
I don't understand .
The instructor is still relatively fast and a bit difficult to understand.
The teachers are dedicated, enthusiastic, and teach in great detail the content of the lesson.
Energetic, enthusiastic, funny teachers.
Thank you for teaching my class.
attentive and enthusiastic.
In addition, there is a lot of knowledge out there.
Very detailed teacher.
Near the end of the term, there are still many students who do not know what to do with the project, what kind of code is right for the teacher.
In addition to the knowledge in the book, the teacher also shares his experiences with students about work and study.
Teachers are dedicated and enthusiastic.
The teacher rests 'a bit' a lot.
The slides he prepared are not much different from other teachers, he uses examples a lot, but he hasn't really attracted students to his side (for students to understand).
the teacher's persistence with the class even though students were quite few in attendance.
That's my personal opinion about this English 2 teacher.
The teaching method is not suitable , confusing to cause boredom , no motivation to learn .
Full instructions .
Not deep in content.
The teacher is very kind and cares about the students.
good theory teaching.
High qualification .
students learn theory but practice has little to do with theory.
Teachers should ensure class time and effectively use the lesson.
need more textbooks compiled by the school .
help students perfect their study skills.
Mr. wzjwz192 teaches easy to understand , specific , detailed .
should not focus on a single final exam, divide it into several parts doubledot 60% of knowledge who doubledot in which can be tested on paper like now big exercise 40% a project using artificial intelligence ( ai ) the final exam does not guarantee the correct assessment of the students ' quality doubledot the exam questions for easy questions , just taking time to present rather than time to think .
She gave many practical and appropriate exercises to practice theory, making us immediately understand the content of the subject.
Maintain enthusiasm with students.
there is a live demo.
Easy to understand, funny.
The teacher teaches carefully.
Her teaching style is very effective.
specifically doubledot about the tutorial exercise on that content .
The subject is too difficult!
good subjects.
Detailed, enthusiastic teaching.
should add more practical knowledge.
have enthusiasm.
teachers for good and difficult exercises.
The teacher gives practice to make the circuit easy to absorb knowledge.
You speak a difficult language and don't use a microphone, so I can't understand everything you say.
She is enthusiastic, good teaching, easy to understand for students.
very enthusiastic teacher.
sometimes she tells some good stories related to the lesson , most of the class she always smiles so when studying , she feels comfortable .
not enthusiastic .
The way to calculate the plus points of teachers with process points.
I think the teacher is a bit slow compared to other classes but he teaches quality assurance, training us the ability to work in groups, give presentations, how to answer questions.
she teaches well , puts practical application in the lecture , easy to understand .
many presentations.
enthusiastic , fun , care about students .
The teacher's voice is inspirational, does not cause drowsiness.
very enthusiastic and loving colonsmile students .
teachers are often late , not on time , often quit teaching without notifying the training room .
She is very dedicated, dedicated and serious.
The teacher was very enthusiastic.
no idea .
create a fun atmosphere.
It's a bit fast, but I can still keep up.
Computers are very bad practice , need newer equipment .
criticize students for their expertise, make students' psychology go down, have no interest in learning.
The teaching content is too sketchy, the lecturer does not care about the class.
She is dedicated, enthusiastic, and helps students.
enthusiastically answer questions.
she is very pretty.
should reduce the time to study English, because a long study time will be less effective.
The teacher is enthusiastic in teaching.
The final topic is quite bad, while java has many good things, but it doesn't come out.
Teaching easy to understand theory , reasonable examples .
The teacher's communication ability is not good.
wholeheartedly, wholeheartedly.
teacher wzjwz13 teaches very well.
I don't understand and you explain I don't understand what you are saying.
don't think everything in order you already know first colonsmile .
should change the test form .
teacher wzjwz210 is very enthusiastic and funny.
Various exercises help students understand the lesson better.
Detailed instructions , clear .
there are many small shortcomings.
very happy teacher.
The lecturer conveys knowledge well, easy to understand.
She is dedicated , has tracked the learning power of each of you .
should increase exercises and practice time.
Enthusiastic teachers, engaging teaching methods.
She is a very enthusiastic teacher and cares about her students.
The teacher should try to give more homework.
the practical class did almost nothing , although at first she practiced and taught , but very little compared to the implementation of the project , later on, almost nothing was taught .
lecturers do not interact with students , lectures are very theoretical , very boring .
Detailed slides .
enthusiastic , sometimes teaches a lot of practical things very helpful , approachable , strict .
need to provide practical instructions.
instructors are very dedicated.
She teaches with enthusiasm and professionalism.
I feel that she is very enthusiastic about effective teamwork.
Take a break from many practice sessions , lose a lot of important knowledge of uncommon oop and specific instructions on content and practice methods are not enthusiastic .
Dedicated and passionate teacher.
Teachers actively help students, ensuring class time.
Make sure you are on time for class.
Systematic marking or error reporting, not creative thinking.
She is dedicated and enthusiastic in teaching.
should increase more practice time because the game is difficult, but only 3 practice sessions is not enough for students to fully understand the problem.
The teachers are very enthusiastic.
Need for more materials and exercises for students to study on their own.
I think this will be better because they will know how far the students' abilities are in the class so that the practice is appropriate to the students' level.
The instructors are dedicated and effective.
Java practice room but the computer does not have netbean installed, I hope in the following semesters the school will fix this problem.
professional teaching.
The teacher did not attend any of the practical sessions and did not find that he made up for those periods.
The teacher is quite funny, close to the students, enthusiastic.
The teacher is a bit difficult to understand for me.
I don't understand what I learned to apply.
she is cute , good teacher , enthusiastic , friendly to students .
rich exercises.
The way to convey is a bit sleepy!
curriculum teaching.
Very useful lesson.
teachers are very enthusiastic.
teaching combined with activities related to the lesson to make it easier for students to grasp and remember knowledge.
all .
does not support lectures when the main lecturer is busy.
cares a lot about student learning.
Teachers teach enthusiastic, ensure knowledge for students, come to class on time.
I force you to write too much.
The teacher explains the exercises clearly.
Fun and enthusiastic to teach.
The lecturer's ability to communicate is poor, easily causing boredom and drowsiness to students.
passionately preached.
Instructors are very detailed, easy to understand, content knowledge is quite complete.
Ask for specific answers when students ask questions.
Upgrade the computer system in the practice room.
The teacher also guides presentation skills , learning specialized English , making reports , slides .
The teacher posted a notice on his personal facebook, the way he talked easily caused misunderstandings.
ensure adequate study time, ensure complete study in the curriculum.
Students have not been able to contact the teacher.
Example exercises should be clear and concise.
Enthusiastic teachers teach well and easy to understand.
more friendly and receptive.
She gives very thorough instructions and explains well.
Lecturers are not good enough.
The teacher had a lot of problems with the time, although the number of school days was enough, it took a lot of time when he waited for us to go to class before he sent a message to leave school, so sorry for the friends from far away.
The instructor provides many good tips in the subject.
Teachers teach wholeheartedly and give many exercises in class.
Lectures are very easy to understand.
teaching methods .
dissatisfaction .
increase listening time in English.
half a semester without a practical instructor .
cheerful, sociable, dedicated teacher.
enthusiastic and dedicated teachers.
The teacher has not finished the study program, leaves without prior notice, takes a break from teaching.
dedication , patiently teaching and explaining so that students can grasp the lesson .
so it can't be perfect.
The teacher is very enthusiastic and always creates a comfortable atmosphere in the class.
Well explained, easy to understand.
make learners feel like they are participating in a multi-level conference instead of studying, the content of this subject should have more about the ethics of engineers and bachelors of information technology instead of talking about things that are not. reality .
Very good teaching method.
for students to practice more.
The teacher is dedicated, but he often talks about the sections about network programming.
She guides and explains the subject knowledge in a very specific and easy to understand manner.
She teaches very enthusiastically with students , clear instructions , logic .
When I was divided into groups, I did not study with this teacher's group and he also rarely attended classes, so I have no opinion.
The teacher is very enthusiastic to repeat many times the knowledge that is often forgotten.
In class, the teacher did not have a guide, explaining a few things he would do (the other subjects have a brief guide).
She is very enthusiastic and dedicated.
Good teaching plan.
Young, enthusiastic but inexperienced lecturers encourage students to practice on hackerrankdotcom.
not completely clear knowledge.
should give the exam a multiple choice format, helping students to understand widely, the exam questions are the same every year, just like students studying in a cabinet.
rarely use microphone , speak softly .
dedicated teachers , enthusiastic in teaching , with an extension for students to better understand the subject matter .
She teaches very well and is easy to understand.
The teacher who solves the exercise needs to explain more carefully why the answer is correct or why it is wrong so that the students know where to correct it and know where they are wrong.
There should be a lot of exercises and exercises for the students to understand the lesson.
You are the most dedicated teacher since I entered university.
should be enhanced.
Teachers have not yet interacted with students, teaching is a bit fast.
Teaching is mostly in Vietnamese, it's like a grammar class in high school that I don't use much and have no interest in learning English at school, but only focus on grades.
The exercises are not varied.
Teachers should support instruction and interact with students more.
The teacher is enthusiastic and cheerful with the students.
definitive .
The computer room is still weak, the computer is slow or frozen, sometimes it fails, the network to help us save in the computer room is still slow.
The teacher shares his experiences on the outside that are very good and worth learning.
Great teacher, very enthusiastic, very attentive.
hot weather .
Classes are always lively.
clear instructions on how to do it.
effective teaching methods.
can teach.
The teacher has a lot of experience, helping students to practice the exercises in class.
He always comes to class on time and teaches enthusiastically.
She teaches very well and is enthusiastic and easy to understand.
Teachers should interact with students more.
The content is too theoretical and sketchy.
Need more detailed instruction for students.
The atmosphere in the classroom is not lively and dynamic.
I have no opinion about the way the teacher teaches.
regularly exchange problems on the moodle system.
Good teacher, funny, easy to understand exercises.
teachers often leave without notice , and do not provide slides to students .
Very easy to understand post.
The teacher teaches quickly while the slides are less code.
The teacher is very gentle and easy to understand and is very enthusiastic when answering students.
good guide , dedicated .
Teacher corrects little homework.
Great teacher very easy to understand.
teach full english.
Dedicated teachers, easy to understand, specific examples.
practicality of the subject.
Passionate about helping students.
Her lectures are very good and not boring.
lecturers need to actively teach fully and be closer to students instead of giving assignments and sitting in one place.
She attends classes fully and teaches according to the program.
End of class too late.
Detailed and clear instructions from the instructor.
teachers come to class earlier.
Creativity in teaching.
Make sure students don't fall asleep.
The teacher is hard to understand, does not present how to solve the exercises for students.
The teacher is very understanding and learns quickly.
Teachers are enthusiastic and easy to understand.
Instructors are very enthusiastic.
Morning sun near the window.
enthusiastic , fun , good guide .
She talks a bit fast.
Enthusiastic teaching many exercises.
Create a fun atmosphere for the classroom.
I don't use moodle .
I hope to have more fun in class now.
Easy to understand lectures, provide complete learning materials.
Ms. wzjwz290 teaches very conscientiously , enthusiastic colonsmile .
Instructor is very detailed and easy to understand.
Her teaching style seems to follow a traditional and model, so even though I know that she has been very enthusiastic about every hour of her class, it still doesn't make the students excited.
boring class.
The teacher should pay attention to the difficulty level of each question and allocate time appropriately, rather than giving the exam the same level of processing but scattered too much, making it extremely difficult for us to take the paper-based exam.
The reporting score is a bit strict.
good teacher.
The background teacher adds points for a good speech or has more plus points.
say little.
After studying this subject, I don't have a bit more knowledge about electronics as well as how to apply what I have learned in practice.
know all the names of the class members , often take care of students .
allowing students to prepare lessons in advance to save time on practice.
This is a subject with practice, but until the end, there is no practice anywhere.
too bad , the teacher is rigid , taking the code from the internet and forcing the students to copy the code and run it .
I found the teacher a bit sleepy.
there is about 15-20 minutes left at the end of the class to open the slide and read the slide, so fast that students cannot understand the lesson.
not yet create excitement and dynamic and bustling learning atmosphere.
often overtime.
upgrade the projector because the projector is dim!
We took about 4 weeks off like that.
Enthusiastic teacher, inspiring students.
the reason why wzjwz31 is not rated high is because teacher wzjwz31 is not actively involved in the teaching of the subject, he is almost only present in class as if to be present.
I am a difficult student, I have to work and study at the same time, so my free time is not flexible.
Not very approachable to students, a bit boring.
Enthusiastic, always for students.
have time to sleep in class.
Teachers understand students!
The teacher is very enthusiastic and always answers all the questions of the students.
The final practice test does not properly assess the student's knowledge.
The teacher was late to class around 8:00 am.
enthusiastic teachers.
many useful activities , high level , standard pronunciation , good .
Many times without notice, students come to school and then come back!
She teaches with dedication and enthusiasm!
How to find unsatisfactory points?
teach easy to understand, dedicated, teach from basic to advanced.
I hope the subjects to the subject outline and reference materials, as well as the teacher's interaction with students, will be more improved.
The classroom needs to have a curtain for the projector to be clear.
teacher wzjwz254 is very funny and friendly, especially interested in students' learning, he answers all questions of both students and students in the class, in addition, he also thanks those of you who have completed the lesson. My tutorial is for those of you who don't understand.
She comes to class on time and teaches in a way that is easy to understand.
Learn many new things that are not in books.
lecturers impart knowledge in a mechanical and ineffective way, creating a stressful and boring study space for students.
practice speaking more .
enthusiastic , helping students , caring about students , looking for study materials for students to study in the most effective way , wholeheartedly for students .
Enthusiastic instructors, detailed instructions, good knowledge transfer.
should be more enthusiastic and interested in students.
The teacher is still a bit small and surfs a bit fast, so many of you can't catch up.
funny and easy to understand.
In addition to the basic subject knowledge, there are interesting expansions of knowledge for the future.
You should speak English better.
The whole class midterm exam questions are all 0, 1, 2 to 3 points.
know how to create an exciting atmosphere for students to be excited about the subject.
wzjwz215 practice teachers are often late ( 30 to 45 minutes ) and often give last minute breaks , with 2 unannounced meals .
When students ask questions, the teacher answers them carefully.
Ask the school to provide more fans.
Many classes do not have a teacher, when contacting the student affairs department of the school, they did not meet.
The teacher often gives the class a break because he is busy with work, but he should ensure his class time.
The teacher has a discriminatory attitude, only cares about a few students.
The teacher should not say that the teacher intertwines too much English in the lecture, so it is difficult to understand if the students do not clearly understand the meaning of the word.
Practice has not been learned but in class the first and second sessions gave the exercise but the exercise of practice, on the other hand, gave a lot.
Very easy to understand and caring.
for students to understand the content of the subject.
regular attendance.
She teaches enthusiastically and spends a lot of time for us to practice!
The teacher's method of submission is to debug the code and record a video to get points.
too demanding.
You can do more sample exercises in class so that we can better understand the lesson.
Whenever we need to ask anything, she always helps.
The proof is that at the beginning of the term, the teacher was crowded at the end of the term, the students ran to another class to study late because the teacher was afraid that he would not understand and could not take the final exam.
dedicated guidance in all exercises.
Lecturers are enthusiastic, make good use of the subject website to discuss and exchange with students.
after the ceremony 30 fraction 4 - 1 fraction 5 doubledot teachers did not come to class to teach.
I go to a center outside the school, the tuition fee compared to my school is almost the same, but the quality is very different, I am guaranteed the correct class time, practice speaking, listening every day. lesson .
The exercise is a bit difficult.
The teacher is dedicated and very enthusiastic.
Her theory is longer, the exercises are less applied, only the basic ones, it is difficult to apply those lessons to solve other more advanced problems.
That's what I look forward to every time I go to class.
the teacher did not teach.
Lecturers are easy to understand and enthusiastic.
The teacher has great knowledge.
These are introductory examples that students in grades 8-9 when they start to learn about dynamic programming to take the exam for good students.
The lecturer is funny , open , sometimes also difficult to some lazy students in the class .
Enthusiastic and effective teachers.
psychology teacher.
He always listens to us and explains all our questions clearly.
Enthusiastic teacher, easy to understand.
love you.
The teacher teaches pretty quickly.
Her teaching is very easy to understand , adjusting to the students ' acquisition speed .
The teacher is enthusiastic, funny, and often actively guides the students' careers.
The instructor is dedicated but gentle for students to absorb.
I like the dijktra algorithm the most, because this part thanks to the discrete structure, I know the teacher.
I arranged all the schedules there, but the teacher kept changing the time, unfortunately, it was too difficult for me.
no, it's just that I'm lazy to study so I can't absorb it.
the teacher seems a bit busy, meeting him seems difficult.
Follow up on student practice.
Truly an exemplary teacher, she teaches enthusiastically, is very passionate about her profession and also cares about our students, teaching with all her heart.
The teacher is clear and easy to understand.
I really like the knowledge that the teacher explains, although the subject is dry, I can still listen attentively.
fast teaching speed.
enthusiastic, funny.
Finish the course without getting anything.
harsh grading.
She teaches well.
should not be based on the example in the outline .
practice practice skills.
Subjects should add more practice time in class.
The teacher is very enthusiastic and cares about the knowledge of the students.
teacher's communication skills.
very dedicated , not only teaching professional knowledge but also career orientation and professional ethics .
Teaching is very enthusiastic and always tries to answer all questions of students.
Enthusiastic instructors, easy to understand.
Clear, well-documented documentation is required.
easy teacher.
The teachers speak English hard to hear and understand.
The teacher's lectures are a bit boring, sticking too closely and the subject slides.
The teacher tried to say, a group that no one knows, does not share the same faculty, so that they are not like-minded to get the so-called goals and how to implement them.
failed to attract students' attention.
Not for homework, the practical part is easy to differ greatly from the theory.
Easy to understand, on time!
From there, it shows that doublingot students to class has no benefit because the lecturer refuses to guide, just sits in one place, sometimes the teacher refuses to go to class, so it is better to study at home by yourself.
enthusiastic and on time.
The teacher is very enthusiastic and easy to understand.
Good teacher, guide to solve standard exercises, have interesting stories.
Students have not really gained complete knowledge.
Very enthusiastic and friendly with students.
slightly difficult, less difficult.
Lots of useful knowledge.
Teachers are dedicated to guiding students.
The lecturers are enthusiastic, have effective methods of guiding and correcting exercises to help students remember them for a long time.
She is dedicated and friendly.
enthusiastic, fun, comfortable.
theory .
When mentioned, the teacher considers it a goal for you to learn for yourself in order to best promote your thinking.
The course content and knowledge are conveyed very fully.
Better practice examples should be cited and students should be taught the basics first.
teachers actively utilize class time , organize and clarify methods and give students more complete assignments and materials .
should be equipped with window curtains because doubledot when opening the projector, the students at the bottom of the class could not see clearly.
I really like your way of giving examples and expanding your lectures.
Speaker system is not clear.
enthusiasm and enthusiasm.
the classroom is just a little hot.
I thank you!
She often misses school (including make-up), English has many errors in both pronunciation and writing.
she gives many exercises .
Ms. wzjwz275 is very detailed and easy to understand.
Practice contains knowledge that has not been learned in theory.
The classroom has a projector that is too dim, sometimes it's too sunny to see clearly.
The number of students is too large for a class, so about 30 - 50 students should be reduced.
there should be more teachers with teaching methods like wzjwz147 .
The teacher talks as much as on the slide, if there are more specific examples, it will be easier to understand.
The practice topic is quite good, she creates a connection between lecturers and students.
closely teach knowledge for the exam.
Very vague answer.
The teacher's exam questions are quite good when exploiting practice.
She's too good, she only needs a phone to teach.
she is kind.
enthusiastic , provide complete knowledge .
Enthusiastic in teaching, fun, sociable.
There will be a specific notice on the computer room to correct assignments for those who do not understand how to do it.
or scold students when doing homework incorrectly.
Hopefully the school will upgrade the old computers in the lab so that our students have enough computers to study.
The lecturers are a bit difficult, the exercises are a bit heavy for non-specialized students.
Update many new knowledge.
It is recommended to install additional screens in the classroom windows, so that the projector can be viewed more clearly.
Teachers should give more focused lectures.
serious teaching.
The teacher answered the questions very thoroughly!
The computer room is old , but in general , it does not affect anything because the teacher is very enthusiastic .
She teaches enthusiastically , wholeheartedly , firmly knowledge , good communication , pretty good teaching style .
You are very dedicated!
teachers rarely teach new words , grammar structures vdotv .
however often provide class assignments with limited time and unfair grading .
Lecturers impart practical experience, ensuring class time.
Teaching in English, fun exchange.
Dedicated teacher, enthusiastic, sociable with students.
The teacher is quite slow, coherent and receptive, so he can answer students' questions.
Teachers need to fully inform the issues students need to know on moodle, provide practice slides before practice sessions for students to learn first.
She teaches enthusiastically, is easy to understand, corrects lessons carefully.
The subject is too difficult to understand , after learning only a little about the subject , the teacher still does not fully understand the subject .
The room lacks quality , especially projectors , which projectors are not yellow in color , reducing the quality of the slide presentations , affecting the ability to absorb when the teacher simulates the theory with images .
The teacher teaches little while having a lot of knowledge, mainly telling students to google search and then learn, the practical exercises are not the same as the theoretical lessons, all practice before the lesson.
Enthusiastic teacher.
The subject has only 2 periods, so the knowledge has not been fully conveyed, the time for the distribution of subjects is not very reasonable, there are 3 periods in the morning and 2 periods in the afternoon.
Easy to understand slides , complete .
Students complain a lot, after 3 weeks, another lecturer will replace them.
She teaches happily.
More Vietnamese documents are needed because sometimes not everyone is good at English to keep up with the English slides.
Because of the specifics of the subject, so when coding, the teacher should return to the screen for students to review, the time to code is long, moreover, even though students understand the code, it is difficult to visualize the characters clearly. exactly .
Teach passionately, teach wholeheartedly.
Teachers' communication skills are limited.
Always enthusiastic, updating the latest information for students to know.
The teacher is very dedicated and understands students.
teachers are enthusiastic , dedicated , creating the best conditions for students , considerate , thoughtful .
It is strange that in this subject, the knowledge bases of information systems and computer science majors are almost the same in terms of teaching knowledge, but different in number.
patient and dedicated teaching, only mistakes for students when practicing.
she is very dedicated , and friendly , she always answers questions for students to understand easily .
If there is any subject in the next semester that the teacher can teach, I hope the training room has conditions for him to continue to guide next time.
His teaching method is really effective and engaging.
The teacher is quite enthusiastic, fun, the knowledge system for us is clear.
Actively support students.
wzjwz143 faculty lab is too hot.
The computer room does not respond well, making it difficult to do homework.
Enthusiastic, fun, easy to learn.
I hope you stay with the school for a long time.
Instead of having students present all subject content, teachers should guide the course content and let students learn and present new content that is not within the framework.
there should be more exercises to solve directly in class.
good communication .
The teacher is very interesting and enthusiastic.
Activity for each group to make a presentation on the assigned topic .
and answered questions for my class about the code very enthusiastically.
Good teacher, thank you very much.
Good teacher, funny, comfortable.
need to open more practice classes.
highly specialized knowledge.
The teacher's exercises should be closer to the exam questions.
create sufficient knowledge for new students to study this subject.
too much time off from class.
equipment to do less.
speak easily.
so we can't guarantee the time to study for the theory test.
should refrain from scolding students.
conscientious teaching.
She is very dedicated and enthusiastic.
the faculty's dedication to the students.
Because the lecturer teaches in English, it is difficult for some students who do not study English well like me to understand the lecture.
fussily .
Kind and sweet teacher.
There should be an outline with more clear information about the exercises.
She teaches very well.
The teachers are easy to understand, receptive, enthusiastic with students, enthusiastic about the lesson.
Create a fun atmosphere when teaching.
I hope every subject is as good as this one.
very good teacher, there are many good teaching methods, hope you continue to promote.
The teacher is easy to understand, there are exercises for you to do.
hard-to-hear voice.
you shouldn't let us truant too much colonbigsmile .
Avoid roundabout lectures and ignore the main content of the lesson.
Enthusiastic teachers, friendly with students.
Speaks English very well, dedicated to students.
When he was in class, he just read the slides from beginning to end and he asked us to copy them.
Material needs improvement.
The subject should have a clear lesson plan or a textbook so that students know what they are learning about.
Her way of communicating is good, but it's easy to fall asleep after listening for four periods, so after two periods, some students doze off.
The teachers are very dedicated and enthusiastic.
Just hold academic competitions , the school has to get involved , call for more funding , higher prizes , students will research with money .
The practice room has not yet ensured the sufficient number of students in the practical class.
dedicated and pleasant tutors, the main lecturer is almost absent.
Good communication ability, easy to understand, enthusiastic, good teaching.
The practical lab is too old, so it should be improved and built a lab system so that students can practice the skills of this subject.
class is too crowded.
She teaches well , easy to understand , explains well , friendly to students .
Very detailed instruction.
Thank you for correcting the lesson for the class over the past few months.
Dedicated teachers, good communication skills.
The teacher teaches all in the textbook.
The lecturer did not introduce the content of the study and the test (exam), the content of the test (exam) was too long for the time taken and the score distribution was not appropriate.
This is lacking in many other disciplines.
Because when graduating, companies mainly focus on practice and application.
Teachers impart a lot of practical experience.
interesting teaching.
take too much notes.
Enthusiastic, dynamic lecturers, easy to understand lectures.
I think you should give more homework to do.
you should relax a little colonsmallsmile .
You should take attendance when you go to class more than colonsmilesmile .
The teacher teaches very conscientiously.
she only supports teacher wzjwz185, has not seen the specific work.
Randomly arrange groups for students to adapt to new friends , not depend on a group of friends , actively interact with the class , not too strict to put pressure on students , sociable colonlove .
increase the practical course period , expand the exercises to apply in practice .
dedicated, enthusiastic, fun.
Or if it's inconvenient, I think the school needs to have a specialist room that always has doubledot lecturers so that students can actively ask and practice whenever necessary.
Come to class on time , speak clearly , easy to hear .
Create a lively discussion environment.
There's so much to do in this course.
Teachers need to use projectors, so don't write too much on the board to waste time, the exercises can be taken by the class president to copy, don't copy on the board, which is a waste of time.
Lecturers are very easy to understand.
The teacher just graduated from school, so his knowledge is not deep, sometimes he is confused in the questions of students.
The teacher is very easy to understand.
Good teacher, correct exercises.
very bad , communication ability is not high and not enthusiastic at all .
Instructors score the process subjectively.
I hope you can come to class on time.
Make sure you have enough time for class.
The teacher seems a bit difficult, so students are a bit passive in speaking and solving exercises.
She rarely smiles, sometimes causing stress in studying.
Tuan teaches well, but he copies too much.
More specific examples are needed.
Communication is not very effective.
teach enthusiastically.
making most students bored, do not understand the lesson, so they do not want to go to school.
Good and enthusiastic teacher.
The lecturers are enthusiastic, friendly, effective, easy to understand, and constantly update exercises on moodle so that students can easily do them.
Enthusiastic in teaching and with students.
good situation.
Add more homework.
Good teaching method.
The subject taught by the teacher is effective and easy for us to absorb.
She teaches in a way that is easy to understand, and speaks very inspirationally.
Teachers are always on time.
Very good teacher , good inspiration , unique math problem solving style , missing any session will make up for that session .
The lectures are detailed and easy to understand.
Interesting class, good teacher, very easy to understand.
Dedicated instructors provide many exercises and illustrations.
increase the number of practice kits!
Practical class is too boring, students only go to class with rules.
She lectured like she didn't know what she was teaching and she often asked her friends to go back and review the book.
She is enthusiastic and helps students a lot.
more time to correct the exercises in the following chapters.
The teacher gives little guidance during practice hours, only assigning exercises to students so that anyone can ask the new teacher.
enthusiastic lecturers in teaching , easy to understand teaching , lots of examples , exercises for students to practice .
Lecturer is very detailed and easy to understand.
Teachers are dedicated to teaching and care about students.
Active in teaching , fun , approachable .
Not very specialized in content.
need additional knowledge about the architecture of dbms .
because I missed midterm.
Very good teaching style, very easy to understand, dedicated, enthusiastic.
Detailed explanations, lots of exercises.
agile, nimble .
sometimes he is late for assignments on moodle , and another thing is that he only takes attendance once a semester and hears from friends that he takes the progress score that day .
We learn a lot from reality through the stories she tells.
Present the problem in a precise and easy to understand manner.
boring teaching.
I beg all.
Enthusiastic, good teaching, easy to understand.
avoid using room wzjwz136 because this room is very small and not suitable for practice.
Need more documentation.
Hope you improve your table presentation skills!
Lecturers are not really enthusiastic about their teaching work, often missing classes without notice.
She explains quite carefully, but a bit slow.
Good and enthusiastic teachers.
easy to understand pretty girl.
When testing in class without prior notice, students have not prepared well.
Review teachers focus more on one topic than on many other topics.
Students are confused and do not know what they are studying.
quite dedicated and attentive to students.
There should be better quality classrooms , quiet so that students can absorb better .
dedicated in teaching.
should give some sample solving exercises , highlighting some common errors .
Fun practice.
The lecturers are very enthusiastic in teaching, always taking the time to answer students' questions.
The pronunciation is quite similar to the native language and the English pronunciation is quite standard.
Use class time effectively.
Teaching by group work method.
prolonging the time causing the "inhibitory" emotion of this emotion leads to the effect of the immediate absorption of the post, which is ineffective and counterproductive.
The most important thing is that the lecture is very forgetful without taking notes, while the students have mentioned it many times, and often remember it randomly.
posted on the course website.
Enthusiastic lectures in class.
I hope you give lectures for 15 - 30 minutes and then take a 5 minute break to talk to students about your life and learning experiences as a student, vdotv.
She really cares about her students.
Answer questions that are easy to understand and concise.
subjects are not available , wasting students time .
easy to understand teacher.
The teacher guides the students how to think to solve the problem.
the test is extremely unreasonable, having to do sloppy writing is like a high school student.
Students don't quite understand.
The teacher is not enthusiastic in teaching, as well as guiding students to practice.
Learning to communicate should focus more on communication, the subject is too focused on grammar and listening lessons with difficult levels, while the normal communication speed is much slower, even communicating with foreigners is easy. listening and understanding easier than listening to the audio files in the lesson , this does not help students at all .
enthusiastic and dedicated teachers.
The teacher is very good, very enthusiastic and enthusiastic.
Although it is very easy for a teacher, not taking attendance and setting deadlines for practice sessions will cause more negative effects than positive ones.
The teaching method is lively, not mechanical.
The teacher's practical exercises and teaching activities meet the basic requirements of the subject.
Enthusiastic teachers with good communication skills.
I can't relate the relationship between the book-based curriculum and the exam questions.
The teacher did not go into the subject matter of the lesson.
The instructors are easy to understand and oriented.
funny teacher.
there is almost no dissatisfaction .
The way it is communicated is a bit confusing.
She teaches with enthusiasm, dedication and fun.
funny teacher, good teacher.
heartedness .
You need to do a lot of homework in class.
After two semesters of studying the subjects taught by Mr. wzjwz110, he taught very well.
Should give more group exercises for students to discuss.
She teaches very well, many attractive mini games.
satisfied with the quality of this teacher 's teaching .
She teaches very enthusiastic, dedicated, easy to understand way of teaching.
need to improve classroom equipment, wifi.
The teacher told me to search online and then tell him, the teaching method is quite vague, difficult to understand, not detailed.
for more exercises , tutorials , documentation .
the teacher worked without a plan, gave students too many assignments, sometimes up to 36 lessons a week with 34 students, and then said "you still have other subjects to study".
We can't hear clearly.
teachers need to be more active in teaching on practical hours.
" eh eh aa " can only speak a few basic English words , any words are difficult or difficult to pass or swallow , so students ask questions and answer in Vietnamese while forcing students to ask questions in English ?
The problem is not fully grasped.
Organize many group activities.
did not do the presentation but was still able to submit the report .
There are some breaks.
The learning content is not suitable , does not effectively provide the required knowledge , too many theories , too cumbersome theories .
only met the teacher exactly once during the semester.
Dedicated teachers, easy to understand knowledge.
This is a difficult subject but the quality of the lecture slides is quite poor.
The teacher teaches the content of the lesson.
good way of teaching.
good storyteller.
She teaches well, enthusiastic, attractive.
Maybe many of you like it, but I personally see that the teacher said a bit of a long story.
Fun, enthusiastic teacher, good pedagogical ability.
She teaches well.
do not have !
Teaching is boring, the way to impart knowledge is not very appropriate.
I hope that in the following courses, the school will provide textbooks for our students to make it more convenient for us to study.
In terms of meaning, it is correct, but heapsort is a difficult and completely new method, while in all other classes the instructors are enthusiastic but there are many students who do not understand, here the strange teacher asserts no If you say that sentence again, then the students will recover!
Dedicated teacher, good knowledge transfer.
overtime teaching.
The way of teaching is a bit stressful for students when studying, too few exercises!
The reception is also fine.
enthusiastic and cheerful.
The teacher gives little homework, the solution is also less, there is no homework.
Instead of the first practice session, the seminar was to study theory, which did not cause any interest for students, because students were too bored with theory in one semester.
Enthusiastic teachers, the teaching process is related to reality!
The teacher did not give specific instructions for practical exercises.
Need more student guidance.
The teacher has an approach to students, he teaches and clarify the problems students are wondering, making students feel like learning from him.
The teachers are concise and easy to understand.
completely normal.
he fixes our tasks thoroughly .
teacher cares about students, is very fair, explains in detail.
She teaches with enthusiasm and fun.
Get to know more outside knowledge to help broaden your horizons.
curriculum update.
Good teacher, funny, regular attendance.
The teacher enthusiastically guides the students.
The lecturers are cheerful, enthusiastic, close to the students.
The teacher is very enthusiastic, cares about students, communicates well!
The teacher is enthusiastic and conveys the lesson content carefully.
Dedicated teachers with good communication skills.
teachers should update some teaching slides ( about viruses and malicious code ) , adding current tools .
Thorough and easy to understand instruction.
Need more lessons for the subject.
The teacher needs to use a microphone when teaching because the class is quite crowded!
The class is too crowded so it is difficult to absorb.
provide more Vietnamese textbooks and exercises , practical examples .
Lots of exercises and enthusiastic teaching.
Course outline should be clearer.
class evenly.
The lab is equipped with a machine with insufficient configuration to run the virtual machine.
some times .
need to provide more curriculum.
The teacher is very hard working to copy the board, enthusiastically helps.
plus more synchronous theory and practice classes.
The teacher is also late to class.
She teaches very passionately, always for the students.
lack of conditions to practice on real devices.
The class is boring and not interesting.
Good teaching method, easy to understand.
She teaches cheerfully.
She teaches well, fun.
she teaches ok.
The content of the course is practice-oriented, applied to the product, but the written test is very difficult to accurately evaluate.
His classes are always comfortable and fun, not forced or rigid like other subjects.
practice listening and reading skills more.
Practical equipment should be more invested.
The teacher is very detailed and easy to understand.
Enthusiastic teachers impart a lot of experience to students and effective teaching methods.
or have problems using .
I hope the teacher will teach you the exercises and then put the theory in!
Enthusiastic lecturers, do not abuse slides, teachers let students discuss, do their homework, and then correct it.
Enthusiastic teacher, specific instructions for students.
better equipment , slow running machine affects learning .
nice and useful.
need more time to study.
Lectures are not in depth.
The teacher's voice is a bit hard to hear, easy to cause drowsiness.
Very enthusiastic teachers, good teaching methods.
Class time is uncertain.
she teaches very well , her voice inspires , teaches deeply about the issues .
cute enthusiastic teacher.
only missing a newline command that loses all points, while the main code is complete.
Provide complete knowledge of each lesson content.
The sound system supports the listening lessons that are not as required by the subject.
can do live demo people below follow .
Invest in a set of quality and easy-to-understand textbooks and teach them accordingly.
The lecturer imparts knowledge ineffectively.
The teacher is enthusiastic in teaching to help students understand the lesson to the maximum.
Easy to understand, dedicated, enthusiastic, funny.
Not using the right time.
class time .
Exercises do not sure, do not know right or wrong.
Easy to understand, especially very enthusiastic.
Fun, fun teaching.
provide good knowledge , good teaching method .
Teachers are enthusiastic when giving lectures to students.
add more devices to better support learning.
Enthusiastic teacher, but difficult to understand.
The way of presentation and instruction is still confusing, there is no own style of communication, thereby not creating passion and excitement for students, it is necessary to overcome and change the way of communication and presentation.
for Ms. wzjwz32 , she is very dedicated , answering questions and orienting students to exchange with him , completely separate from students , with no direction of exchange but a direction of interrogation of student knowledge .
She teaches well, very enthusiastic.
The lecturer should announce the time of grading the project, should not let students have to wait from morning to afternoon, even force students to come over to their house to grade the project.
Enthusiastic teacher, dedicated to his work.
There are very specific examples.
spend a lot of time in class copying things on the board.
The instructors are fun , friendly , teaching in depth knowledge , easy to absorb .
sometimes too rambling on issues unrelated to the subject .
temporarily unavailable.
She teaches very conscientiously , and is dedicated to her students .
and come home without understanding.
In many places, the teacher went a bit too fast.
The method of evaluating the results is not reasonable with the content of the subject.
many illustrative examples.
the easy parts, the teacher rambled on, for example a lot, the difficult parts he skimmed quickly.
Teaching methods are not really effective.
If you require homework, you can submit a separate paper for her.
Enthusiastic to guide students, good teaching.
She teaches with enthusiasm and fun.
completely satisfied.
group exchange.
Stick to the article as well as the reality.
often late.
she is very good , nothing is not satisfied .
In my opinion, studying math in a large lecture hall is very disadvantageous.
She gives her homework and has a form to write down a penalty if she doesn't do it.
easy to understand instructors.
provide enough learning materials on courses .
sometimes teaching a bit fast!
good exercise.
If you solve it, you should solve it on the slide for you guys.
If possible, she should cut the lecture into many small parts, after teaching a part, give students a break for about 5 minutes and then continue to study, it will be easier to absorb.
The subject is quite dry.
enthusiasm in teaching and answering questions for students.
learn a lot of knowledge.
funny teacher, easy to approach and friendly with students.
need more in-depth study.
The teacher is very dedicated and enthusiastic, always answering students' questions in detail.
Her way of teaching always uses specific examples that are easy to understand.
need to combine other teaching methods, reduce the number of exercises.
The last boss , the teacher is so good , both subject knowledge and life knowledge .
The teacher is very enthusiastic and dedicated, cares a lot about the students.
Teaching is a bit boring, but maybe in the introductory subject, it doesn't have much to say.
The teacher is a bit difficult to understand but very thorough.
She teaches cheerfully.
It is necessary to arrange classrooms in accordance with the number of students, and the cleaning of the classrooms is still not good.
Good teacher, explain well, easy to understand.
The subject should have more types of exercises for students to remember longer and understand many forms of math so that when encountering exercises and tests, they do not have to be afraid of its form.
Teachers are very enthusiastic and dedicated!
Good slides, enthusiastic teachers.
The exercises in class are very reasonable.
She teaches in a way that is easy to understand and dedicated to students.
However, the teacher uploads slides very slowly.
You are my idol.
The lecture slides are easy to understand, but after the teacher teaches, we feel like we don't understand anything, his way of communicating makes students confused, he doesn't know how to convey what students need to know.
Enthusiastic , welcoming , fun with students .
good use of time , continuous operation , lecturers arrive on time .
The way the teacher teaches is not very effective.
Easy-to-follow teaching methods.
she is very cute colonlovelove .
The lecturer has a slow way of speaking which makes students sleepy.
he teaches well , is attractive , always comes to class on time , and teaches with enough time ( sometimes with spare time ) and I admire his memory .
She gave me too many copies of the homework, the toeic book couldn't fix it all, but every time she forced me to make another document.
young, dynamic.
caring, fun, dedicated teacher.
Good teaching and teaching gives many exercises to make students feel easy to learn and apply many other lessons.
Very good teacher, interesting.
the computer room needs to provide more equipment for students , the computers seem old .
The teacher spoke very clearly and easily.
but the teacher did not explain clearly.
Fraction teaching method conveys difficult to understand when exposed to new knowledge.
Lecturers are very enthusiastic, creating enough pressure for students.
Very good teacher, dedicated to teaching and imparting experience to work in the future.
sad class does not have many comments.
Few exercises, lectures a bit fast.
The lecturer imparts useful knowledge and adheres to the subject content.
Teachers are enthusiastic and fun.
Please give more slides about the subject.
The teacher actively and continuously introduces the industrial way.
Beautiful teachers, enthusiastic in teaching.
The school should recruit more highly qualified lecturers, suitable for the knowledge level of the subject.
Personally, I find that Ms. wzjwz9 ensures class time and completes the program on schedule, but her pedagogy is not very good.
convey knowledge that is easy to understand and apply , fun with students , humorous .
Good teacher, easy to understand.
Enthusiastic, funny teaching.
talk too fast.
new curriculum.
The teacher is funny, instructs the exercises carefully, creating a feeling of comfort for students.
The way of teaching is a bit confusing.
stressful atmosphere .
The software uses too old versions, should be updated to match the training program and practice of students at home.
The teacher gives practical lessons both close to theory and practical application.
Effective use of class time.
She teaches very dedicatedly and enthusiastically, teaches very carefully, she always updates the materials on the course.
The instructors are enthusiastic, good communication.
Enthusiastic and fun teaching.
This part is difficult to explain more.
difficult subject matter.
Very easy to understand and absorb.
She teaches passionately.
Teachers should take attendance more often and correct assignments more often.
good , fun .
Instructors are easy to understand.
Enthusiastic lecturers, always on time, regularly give assignments to help students improve.
equipped with more modern computers.
At first, I thought that the teacher was difficult to put pressure on me, he gave me too many deadlines but other classes did not, but now I understand thanks to you, I know more types of exercises, you are suitable for teaching subjects. Computer architecture, but the hardware teacher is better.
without specifying the theoretical time, the starting time of the theory class was changed without notice, affecting many students, especially those living far away.
the way of showing .
good way of teaching.
Lectures are easy to understand, friendly, helping students a lot.
The teacher is a funny person, teaching very enthusiastic.
If students ask about the basics of the lesson, the teacher doesn't understand it, so the teacher asks other friends to do it.
I can feel the heart of the teacher.
improve the quality of the room projector wzjwz113 , study near the construction site is very noisy .
funny teacher, good teacher.
learn do not understand.
Enthusiastic and dedicated teachers.
The presentation is still a bit sleepy, not very attractive.
She teaches carefully and enthusiastically with students.
The teacher talks too quietly, or someone teaches instead, so it is difficult to absorb.
dedicated, dedicated.
Term 1 faculty wzjwz167 also received other test scores late .
lecturers are interested in students , especially those who are average , weak , arrange a schedule to teach tutoring .
sociable, funny, enthusiastic.
Students need to know what they need to learn about.
The teacher has good communication skills.
Very satisfied with the teacher.
She teaches well and is enthusiastic with students.
Theory should be associated with practice.
No .
a lot of knowledge.
extremely dedicated.
Practical subjects taught before theory make students unable to keep up.
wzjwz186 does not teach this class.
You should give more examples.
My talented wzjwz76 class should be studied in a good computer room, with more stable quality.
Ms. wzjwz179 teaches very well and is easy to understand.
I also take a lot of breaks in between sessions and waste time in vain.
Not sure about the basics, have to get used to the advanced.
Lecturers take too much leave, do not guarantee class time, affecting the learning progress of students.
Such a person should be busy doing a doctorate, not teaching.
instructors with practical experience.
effective .
Good theory teacher.
The teacher takes a sudden break from teaching.
need to expand knowledge beyond the course curriculum.
Full curriculum provided.
difficult to approach, difficult.
In my opinion, you should teach speaking a little more!
Limit class time because the lecturer is busy.
good teacher, good communication, hope the student affairs department contact him to have a strategic method to teach that amount of knowledge but with less time, but if one lesson is taught in a year, how can students not be good .
need to go deeper into the matter.
enthusiastic, likable, friendly, caring for students.
bad .
Full study materials are provided.
She has many activities in the classroom that make the subject more receptive.
Rarely see lecturers coming to the practice room.
late notice.
speak a bit fast, for extra exercises a bit difficult.
good project.
Very enthusiastic teacher!
need to redistribute the curriculum better, create more extracurricular activities to stimulate passion and interest in the subject.
Lecture slides have not been uploaded yet.
Studying is not learning.
The teacher is very funny and funny.
Enthusiastic teaching, detailed instructions.
The teacher's expression is not effective.
Studying with tma is not suitable for the subject content.
Student Psychology!
pretty easy to understand.
The attendant is quite friendly.
lecturers are not regular in class , when teaching during breaks , lecturers do not come to class to teach without informing students , the training room also does not notify !
The lectures are a bit fast.
The subject requires bringing a laptop to practice right in class, but the classroom lacks an electrical outlet to maintain the laptop's battery, so I can't practice much.
Thorough teacher, intuitive teaching, easy to understand.
She speaks English very well.
dedicated to teaching.
teach the full program.
You should let students improve their speaking skills more, because almost in class, they can't talk much, leading to poor speaking stage, there are many simple sentences but we won't know how to say it and we won't know ourselves. say it's right or wrong because no one can correct it.
The teacher is very enthusiastic, easy to understand, funny.
There is a curriculum for the subject.
practice in class.
enthusiastic, enthusiastic.
The teacher needs to organize a few small homework sessions for me to understand more about the subject of formal specification (I personally find this subject quite difficult to understand), and at the same time, I hope the school will arrange the teacher's teaching schedule to be satisfactory. the teacher can teach continuously without interruption in the first meeting of the month colonsmile .
Sometimes the teacher is still a bit fast, so sometimes I still don't understand.
The teachers teach enthusiastically, follow the curriculum, and create a comfortable atmosphere in the classroom.
I hope you can re-train yourself how to impart knowledge to our students.
Teaching content has not been deepened.
Teachers use class time effectively.
there are extended problems , contact the actual .
The teacher is very enthusiastic in the teaching process.
The project is too difficult for 3rd year students who do not have enough knowledge.
for many difficult exercises for students to do .
The teacher is funny and has good communication skills.
should change the way of calculating the subject score.
teaching method .
Good communication, easy to understand, enthusiastic.
Some types of exercises when asked to the teacher, the teacher did not answer (difficult types).
hope to be able to study with her next semester.
Very pleased .
The subject is very objective and easy to understand.
enthusiasm and contacts good practice .
Enthusiastic teachers, help students practice good speaking ability.
The way of communication is not really good, the lecturer overestimates the students' ability.
I would like to suggest that teacher wzjwz95 should take less notes on the board, it is not necessary to write down all the basic theory and many exercises in the same format.
Lessons are only taught half the time.
enthusiastic teacher.
Documents and slides updated in a timely manner.
The teacher is enthusiastic and easy to understand.
Detailed teacher, enthusiastic guide.
Do a lot of exercises.
Enthusiastic teachers come to class on time.
The teacher is easy to understand , connecting the knowledge and textbooks in English to support outside .
good lectures.
The teacher shares the tools that help in software development quite well.
Easy-to-understand, easy-to-understand teaching.
Although I'm good, but because I'm weak in English, I don't understand anything in theory.
Take more practice sessions.
the practice program is too old , the content is old .
network startup takes a long time.
Besides, the characteristics of students at my school are different, ma'am.
the teacher is fine.
Good teacher, easy to understand, enthusiastic, fun, dedicated to students.
Enthusiastic and lively lectures.
dedicated , good communication .
not enthusiastic to teach.
So much knowledge to grasp but time is limited.
The teacher should give more instructions.
The teaching style is quite good.
The lecturers are very happy , friendly , enthusiastic in teaching , giving reasonable marks .
lots of exercises.
the classroom projector wzjwz141 is too hard to see.
Need to increase homework.
There are few learning materials available.
Ask the lecturer to follow the real situation more closely, give more exercises closer to the actual topic so that we can more easily approach.
Teachers cheerful and enthusiastic .
Easy to understand, dedicated teacher.
She teaches very conscientiously.
enthusiastic teacher.
Although I know it's difficult for teachers to grade their papers, don't force us to do such things.
Communication is a bit difficult to absorb.
We study almost the end of the semester before we go to practice to do anything else.
Enthusiastic teachers, easy to understand and teach.
Teachers need to focus on reinforcing students' grammar and systematizing important grammar points.
very good teacher.
repair microphones and speakers in classrooms wzjwz165.
The teacher is quite good.
Always cares about students.
Instead of investing in a computer room, the school should upgrade the wifi system so that students can have good wifi access even if they have to sit in a normal classroom, not a computer room.
More great exercises.
need more time for classroom instruction .
Practical exercises apply the knowledge learned in class.
It is necessary to have appropriate and up-to-date practice materials with the lecturer's lectures.
Because of the specific subject of computer networking, it is necessary to have a network.
Lecturers slow down a bit.
should compile a set of detailed practice manuals .
Using the subject website, teaching equipment is limited, the projector is too dim, the classroom is sunny.
She is dedicated and enthusiastic.
Good teaching, easy to understand.
What I am not satisfied with the most is that sometimes the teacher is difficult to understand.
knowledge to program .
help students understand how to make money and grow with e-commerce in a very practical way.
Present in front of class in English by topic.
She teaches too discriminatory in class , does not like weak students .
Effective and easy-to-understand teaching.
do not reply email .
Her teaching support activities create a lot of fun.
discussed many issues.
I hope you can innovate your methods so that we can inspire our students to study better.
After that, the teaching is too dedicated, so part of it is said over and over again, so it takes a lot of time to teach in class.
Many students are depressed, notice of leave is late, go to school and then receive notice of absence.
enthusiastic , enthusiastic , cares a lot about students , has good teaching methods .
The way you teach is not suitable for me.
The content of the lesson is good, the teacher conveys it very well.
Very satisfied with all teaching activities.
teacher or not on time.
she is very cute colonhihi .
should have more web practice sessions.
enthusiastic enthusiasm.
funny, sociable teacher.
Communication is not easy to understand.
not parallel with the knowledge learned in the theory class.
Fun teacher, dedicated, enthusiastic.
use the subject website to exchange documents.
Regularly post lecture slides on moodle system.
Always teach correctly and with the right number of lessons.
The teacher did not upload the lecture slides on the subject website.
lots of homework.
enthusiastic teaching hours.
The teacher is very easy to understand and attracts the students.
room projector wzjwz126 is too dim , it is suggested to fix it soon to better serve for learning .
The teacher is very kind, friendly and tries to teach.
Good and active teachers.
The teachers are enthusiastic, giving many specific examples.
She gives many good exercises.
knowledge needs to be clearer, closer to reality.
I haven't gone into the slide content yet, class activities are usually just doing exercises.
practice only needs to follow form 2 , and almost students do not need to practice much in school , because there is not much guidance in practice sessions .
Knowledge is scattered, rambling, spread.
Teachers hand out old materials that are many years old even though the classroom curriculum is new.
The way to convey knowledge is very good, sure and specific.
Teachers should guide us to research topics that we feel capable and interested in.
Enthusiastic teachers, very accurate time.
You know, when you study without knowing what you're studying, when you work without knowing what you're doing, it's like a blind man walking in the dark.
the teacher is fine.
The teacher teaches with enthusiasm for students, there are many creative ways to teach!
Very complete teacher.
enthusiasm, cheerfulness.
I suggest you score your presentation and report separately.
should include this subject at the beginning of the curriculum, in the first year.
nothing is not satisfied.
she teaches really very sleepy.
The computer room is not guaranteed, many computers are damaged, the students have to bring their laptops, which is very extreme.
for groups to present to avoid the fact that you copy the article online and do not understand the lesson.
Thoroughly solve the exercises in class.
Teachers create activities during class time, helping students improve group skills.
The teacher's class is very boring.
I only registered to study to transfer grades so I don't know.
Teachers are enthusiastic to help students.
provide a lot of new and useful knowledge.
I'm bad at this subject, so I don't have an opinion.
Suggest teachers to focus more on teaching.
enthusiastic teacher.
Teachers always explain what they don't understand to students.
No need to focus much on theory, just apply the formulas to do exercises.
The teachers are quite active.
strict in teaching, highly specialized knowledge.
teach the exercises carefully.
Manage homework hours better to avoid wasting time in class.
wzjwz34 practice room has broken air-conditioner, which leads to the room being sometimes very hot, the room is equipped with a board that uses a brush, but the brush always runs out of ink when the lecturer needs to use it, causing difficulties in the instructor's instructions.
Teach on time, enthusiastic.
The teacher is very enthusiastic and dedicated, always teaching enthusiastically what the students do not understand.
She teaches in a way that is easy to understand, funny, and cares about students.
I don't know what to study, when I study, I don't know how to apply it in practice.
lack of detailed instructions.
The teacher is very enthusiastic and always repeats the lecture many times.
Teachers are very funny and enthusiastic in teaching.
Do not upload slides to moodle so that students can easily grasp the lecture.
There are many good teaching methods and many ways to help students complete the lesson well.
The class time is not right compared to the class schedule.
Provide additional course materials.
I use slides too much, but I scroll so fast that I can't keep up.
She teaches in a very easy to understand manner.
Teachers come to class on time , give many interesting and useful exercises .
Communication is not good.
Caring and dedicated to helping students.
Teaching methods are appropriate and effective, engaging in the lesson.
for many easy-to-understand illustrative examples.
dedicated , enthusiastic , fun , interesting , easy to understand class .
There are more examples and explanations.
Linking content in slides is limited.
Also talking rambling, off topic leads to waste of time.
The teacher spoke a bit slow and cumbersome, leading to many students not fully understanding what he was saying.
She teaches very easily to understand , is enthusiastic with students , always supports students .
The teacher has a heart and enthusiasm, but speaks a little fast.
should add new and interesting teaching methods.
Teachers share many good things.
Did not check the homework carefully.
lecture slides full of text , pdf blue background color makes it impossible for all students to copy out and read .
The teacher is easy to understand, the parts are difficult to understand. He often writes outlines.
The teacher is very enthusiastic, the lectures are very easy to understand.
many and difficult exercises.
great !
The content of the transmission is not deep, most of the time in the class, the lecturer only runs the demo.
There is close coordination between theory and practice teachers.
Students have difficulty absorbing knowledge.
The teacher is fun, understands the lesson.
lecturers leave teaching without prior notice , go to school many times and have to wait until 8 o'clock and then return .
Few motor games are applied to the lesson, the content only follows the sequence in the textbook, causing a feeling of boredom for students.
Many students are afraid to ask questions, so teachers should be ready to help students with assignments enthusiastically, more cheerfully than sometimes students need.
there should be a specific curriculum , focusing on one area .
effective seminars.
Enthusiastic with students.
In order to overcome this situation, I think theory lecturers and practical lecturers need to agree with each other on the curriculum.
I have written and rewritten many times, so now I can summarize in a few words doubledot domineering, discriminatory, "patriarchal", rigid, sometimes anti-pedagogical, insulting to the listeners.
dedicated, no downtime.
This course takes a lot of time, but it only has 2 credits.
Easy to understand and dedicated.
The exercises should be close to reality and have practical applications.
The lecturers are dynamic , keeping up with the class well .
The teacher speaks so fast that sometimes I can't hear you!
There should be practical sessions in the lab for students to have practical access to network devices, and to apply their theoretical knowledge to practice.
Enthusiastic, easygoing teacher.
This subject is very interesting and very difficult and well worth the study.
Because there are many lecturers, the way of doing the test is different, but the test is cross-checked, making the students confused, the test scores are also different.
Enthusiastic, funny, easy to understand.
Her way of teaching is very good.
too much .
Very willing to help students.
A better curriculum is needed.
The time to study is not guaranteed, there are no adequate learning tools, and learning to ride horses and see flowers has not yet shown the spirit of martial arts.
fast teacher.
Perhaps the teacher is very good in theory, but in practice, he may be a bit vague about knowledge, very often confused.
impart a wide range of general knowledge.
Learn freely, no strings attached.
Student hours are lively and fun.
Enthusiastic teachers, quality assurance.
improved slide screen , hard to see .
Almost all practice kits are broken.
Dedication , funny in class helps relieve stress .
Course requirements should be clearly stated.
teach quickly , easy to understand , emphasize important parts .
Teachers do not follow up with students, do not understand what students need.
Teachers for practice exercises need to spread out the full content of the study, long practice exams.
The information about the subject is always clear.
lecturers teach vague knowledge, not dedicated in teaching.
She is very enthusiastic and sends a lot of enthusiasm in teaching, always directing us to approach the needs of businesses.
High ability to impart knowledge.
wholeheartedly enthusiastic.
Enthusiastic teaching easy to understand.
voice is a bit low.
It's 2014 now!
When I do not understand the teacher, the teacher also hums, but does not give the correct answer or direction.
Easy to understand teacher, enthusiastic, easy to understand exercises.
enthusiastic cheerful friendly.
Exercises need to be distributed more rationally.
Enthusiastic , quite easy to report labs , can leave many labs until the end of the period to report at once .
Class size should be less, about 50 students is ok.
Instructors are very enthusiastic and punctual.
relatively satisfied.
Very good reading teacher.
Good for group discussion.
unclear teaching.
Teachers create many opportunities for students to practice speaking English in class.
very good teacher.
The lecturers are cheerful, sociable, enthusiastic, dedicated to teaching, often reminding lazy students who often miss school to class.
The lecturers present the issues in the subject in an up-to-date, accurate and practical way.
practice has as many practical exercises as possible !
Instructors are knowledgeable and passionate about teaching.
Partly because it's completely English, and we still haven't adjusted in time.
increase teaching time so that students have more time to practice in class.
Usually there are a lot of projects and assignments at the end of the term.
need more documents for research and study .
The content of the lesson is close to reality, the theory is easy to understand.
Enthusiastic, fun, easygoing teacher.
Fun teacher, exciting class.
Teachers are passionate about their lessons.
I'd rather study at home by myself than listen to the slides.
You have helped me improve my programming skills.
have the ability to communicate, focus on knowledge rather than grades.
she is friendly , enthusiastic , but she should tell a story or joke a little dotdotdot hi hi .
enthusiastic attentive teachers.
Easy to understand, enthusiastic with students.
The teacher teaches a bit fast.
Good teacher, he has a lot of knowledge.
for more exercises and examples to understand how to implement algorithms.
Practical teachers need to explain more for students to understand.
The teacher's practical teaching method is very good, just for the purpose of implementation, not giving the code, from which the students have the opportunity to learn in-depth about the exercises.
the teacher often let another teacher teach, the substitute teacher did not understand the lesson he taught, and did not teach in the same way as the teacher wzjwz151.
business visit organization.
active teachers.
The teacher came to class on time, enthusiastic during class time, conveyed quite a lot of knowledge.
Easy to understand and fun lectures.
good quality no need to improve .
The teacher teaches too fast.
need to use the subject web to notify students of test scores.
The teacher teaches too fast and gives little homework.
little exercise on moodle .
Very dedicated to students.
The teacher gives example exercises to do right on the theory class, so it's easier to remember and if there's something you don't understand right on the example, the teacher will answer it right away.
Read the slide from beginning to end .
The teaching method of the lecturer has not created the initiative for the students.
The teachers are enthusiastic, fun, and the method of imparting knowledge is very effective.
Dedicated, easy to understand.
I hope you teach in the next subjects.
should give students practice tests in English so that they are similar to the real test in order to improve their learning results.
I hope you can "accept" the average and weak students.
Good teacher, clear voice.
As a result, they have to copy each other.
Enthusiastic, well taught.
necessary and practical subjects for the field of study.
This practice session takes 3 sessions.
English teacher is a bit difficult to understand.
The teacher needs to interact with the students and give more detailed instructions in the examples.
Update resources for students.
the information is not uploaded to moodle .
omg .
She is enthusiastic in teaching.
Dedicated, enthusiastic teacher who shares learning experiences.
The lecturers both teach and have fun, making the class not boring.
It's just a method introduction for not teaching how to use the method.
Experienced, enthusiastic.
has expanded content to introduce some new platforms such as doubledot blackbery, tizen multi-app platform doubledot phonegap, titanium, zun.
good exercises.
Teachers arrive to class on time, dedicated.
She goes to class on time.
The introduction of the subject's objectives should be more specific and how to apply the subject to practice after graduation.
Create fun in every class.
Very good teacher and very enthusiastic.
The teacher makes the class fun.
This course is not necessary for students , it does not provide anything clear and useful .
The teacher is very enthusiastic and comes to class on time.
Have students speak to you, communicating all in class in English.
I hope next time you will collect the same processing parts into one sentence, students who can do this part will of course do the other part.
there should be more exercises.
Good support for students to self-study.
noisy classroom.
Teacher for copying the theory is too general!
Very good teacher, very engaging and persuasive.
She teaches conscientiously, but her grammar-heavy teaching style is boring.
Dedicated, approachable teacher.
The teacher is relatively easy to understand.
Many friends in the class had to buy more ram and hard drive to meet their needs.
She teaches in a fun and easy to understand way.
I think there should be more manuals for solving exercises and studying this subject so that students can study on their own.
The lecturer has good communication skills and is easy to understand.
easy to understand , listen to students ' opinions , meet all students ' requirements .
At first, they agreed not to do the project, but in the end, they forced the students to do the project to surprise the students!
There should be more exams to assess student learning outcomes.
teachers often go to work.
how to deliver lectures.
Teaching slides and slides on moodle are not really synchronized with each other.
The teacher's way of teaching is very good.
She teaches with enthusiasm, closeness and easy to understand communication.
redistributing the curriculum , in particular, the fraction teacher should reconsider the sorting section, put the most difficult sort last, it's difficult to learn at the same time and late the code is difficult to understand, so it should be learned early.
Class time is guaranteed, following the requirements of the lesson.
enthusiastic teacher.
The practical part of the linux operating system requires a powerful computer to run 4 virtual machines at the same time, due to the requirements of the practical course.
many seminars .
Imagine, the question that the teacher asked the most.
Easy to understand, easy to understand.
The teacher is professional in his teaching and very enthusiastic.
The teacher went to class but did not help the students understand the lesson and just did their own thing, wearing the practice class below.
The teacher should speak more slowly and pronounce correctly.
Enthusiastic , very good contact related issues , good exercise .
subjects need more "open" !
Teachers often give exercises to consolidate knowledge, rich exercises, covering theoretical knowledge.
The theory teacher said that the practice teacher was in charge, the practice teacher blamed the faculty and the theory teacher for not working together.
enthusiastic and help students practice good skills.
She is very enthusiastic with students with each lecture.
should provide specific instructions and easy-to-understand examples for each subject content.
I see that during the lecture, the teacher's example is very vivid and easy to understand.
the equipment room wzjwz49 needs to be moved to another larger room, instead of a small room like a warehouse, it needs regular cleaning by staff, the dust is thick, the equipment in the practice room needs regular inspection. Repair to see if the wire is broken, loose or damaged, clean the dust.
The teacher gives a harsh grade.
The teacher's voice is a little hard to hear.
Enthusiastic teacher, happy to answer students' questions.
The content has nothing to do with the industry.
The teacher teaches the content is difficult to understand.
Instructors need to teach and guide practice each lesson of each class so that students can understand and practice.
The teacher was very bored and did not answer all the questions for the students.
Assign homework for students to complete and then go to the scoreboard to get extra points the next hour.
She teaches very enthusiastically, lectures are easy to understand, always solves all questions in a detailed and specific way.
make exercises easy to understand.
Teaching is much more theoretical, so it is advisable to combine both theory and practical exercises in the same lesson so that students can easily grasp the lesson.
The teacher's way of teaching is like reading the words in the slide, there are never examples, there are specific and vivid demos.
She cares about students very much , teaches many topics thoroughly .
Instructors are dedicated to practice when students have questions.
Real experience will make the subject more interesting and interesting will motivate students to learn on their own later.
submitted the mid-term report with no response, when the final report came, it was told that the topic they reported was not allowed to choose, even though the topic was on the list of lecturers uploaded to moodle.
room wzjwz64 installed lights are too eye-catching.
Classroom equipment needs to be upgraded.
conscientious, easy to understand.
I hope you don't impose doubledot on students. "You have already learned this knowledge in cyberattack, so I won't talk about it in depth".
Good communication with students.
I feel pressured and uncomfortable to talk to you, ask you but you don't answer.
should equip new speakers and microphones, clean classrooms.
Homework and tests in class help us focus more on learning.
should be taught in more detail.
Lecture slides are full and clear, teachers are on time.
I don't even know what to teach.
interact with students.
keep the old form!
Attendance at school through correcting assignments is a bit harsh.
The teacher gives specific exercises.
lecturers regularly exchange learning information with students, urge and encourage students' learning spirit.
Her pronunciation is a bit wrong, especially the th part.
The teacher is approachable and dedicated.
have more time to meet the teacher and practice in class.
explain all new content , briefly talk about old content .
The theory has not studied the parts that the practice teaches, the practical learning is too sketchy.
I think the greatest thing a teacher can do is to inspire and impart knowledge to his students!
She teaches well , easy to understand , friendly to the class .
do not teach skimming and apply unlearned parts to the current class.
She is funny, teaches well and is easy to understand.
In many places, teaching is still a bit fast.
very attractive .
should give more exercises.
projectors often have problems in room wzjwz145 .
elaborate .
So many things the teacher is still a bit vague and difficult to understand.
lecturers tightened the reporting of progress, avoiding the situation of groups covering for each other.
Teachers should create a happy atmosphere so that students can comfortably speak in English.
The teacher's content is still lacking in theory, the time in class has not been used to a good extent, and there is still a lot of free time while the teacher has not yet taught again.
In the early days, it was quite difficult for him to report, he did not explain well and the time was delayed, so it was a bit difficult to prepare the report.
during detailed instruction.
The teachers are dedicated, the class atmosphere is not pressurized.
ready to repeat if someone does not understand , many times until you understand the problem .
Write a lot, study a lot.
Instructor is very dedicated, caring, easy to understand.
The teacher is very enthusiastic and easy to understand.
she should teach the practical content of the subject content to life more .
Update subject information on courses .
I don't know if it's because of the lecturers or because the department allocates such a way of teaching but I hope the quality will improve day by day, we are students who study to work in the future, not to pass the subject, and English You are very much needed in our profession.
Easy to understand, enthusiastic teaching.
Enthusiastic, caring, good teachers.
The subject requires a highly configurable student's practical computer, however, many students cannot guarantee the conditions.
should upload the learning content after each meal to the module so that students who do not attend that meal can understand what they will need to prepare in the next session.
I think this subject should do a project instead of a concentrated exam.
there are more hours of correction and problem solving.
Only short and medium exercises should be done, in the process of doing the exercises, help students who do not understand the lesson, do not leave it out.
Part 2 teacher is a bit annoying.
not hit hard.
Have fun with students.
Answer questions enthusiastically (if asked directly).
teacher wzjwz77 teaches very well and is dedicated.
a bit too strict , but no problem , very ok .
Teachers are almost absent from class.
I know this is a bit difficult but can you practice the local accent?
Some teachers speak a bit fast.
The teacher does not give assignments.
Go to class on time , handle the score very accurately .
clear lectures.
Project work must report every 2 weeks.
Specific slides and documents provided by the teacher.
The teacher allowed me to copy too much, so it should be made into an ebook for students to follow more appropriately.
No assignments assigned.
Enthusiastic teachers, teaching practical knowledge.
said pair.
Teaching attitude is not enthusiastic, dry.
good practice.
The classroom needs to be cooler and less dusty, the circuit boards and experimental kits in the wzjwz38 faculty need regular maintenance and repair, almost none of them are guaranteed quality, some are broken. There are a few that are broken, leave them there.
it's good now .
The teacher is very enthusiastic in teaching and answering students' questions!
well qualified teachers.
The teacher is funny, gets along with students, helps students to be independent in learning.
It is necessary to unify the theoretical program and practice to avoid the situation of practice before theory.
handsome teacher.
It's not that I'm not satisfied, but the small defect is that the voice when teaching is a bit difficult to hear.
Teacher should use microphone to lecture.
Friendly lecturers, easy to understand teaching.
After each theorem, there should be examples and detailed corrections right away.
Instructors teach enthusiastic, detailed, full lecture slides, vivid and profound lesson examples.
theoretical part only.
funny teacher, well taught.
Enthusiasm , inspire curiosity to research , encourage the spirit of learning .
The engine room should be upgraded.
long and difficult to understand.
About how to score the final project , the lecturer is completely emotional without any specific scale .
Enthusiastic teacher easy to understand.
There are many new teaching forms to help students absorb knowledge easily.
provide a practice schedule of subjects before registering for a course.
The teacher is enthusiastic but a bit sleepy!
The class was crowded with students, but the teacher's handwriting was too small to see anything.
should increase study time.
good teacher, very easy to understand, teach on time, open with students.
There are generally no negative issues with her method.
the lecturer teaches the grammar quickly, but needs to upload the documents to moodle, because the lecturer teaches so fast that the students can't keep up.
The teacher does not go to class.
because class time is more concentrated.
She teaches enthusiastic, easy to understand, rich source of knowledge.
The teacher is very enthusiastic, teaches very useful knowledge.
There is a teacher who is very enthusiastic and easy to understand.
Sticking too much to the textbook, need to teach more examples so students can easily apply.
Good teachers teach .
provide useful information, easy to absorb.
good equipment .
I personally think that the theory is too much, too hard, while the practical skills are few, so the effect is not much, most students do their own research.
Missing lectures on moodle .
Teachers are dedicated to imparting knowledge.
Teachers encourage self-study and research in students.
Students easily get bored and chill.
she talks very quietly and very evenly, it's easy to fall asleep, she often stands on the podium and doesn't communicate much with students, and she draws very detailed circuit diagrams that are very confusing and difficult to understand.
The teacher is very enthusiastic and cares about the students.
The projector is a bit dim.
always principled and good interaction with students.
On the first day of introduction, the teacher himself said that he did not have high requirements, studying very comfortably with him, but later the whole class succumbed to his fastidiousness.
The teacher is easy to understand and enthusiastic.
The lecture slides still have a lot of errors and inconsistencies. I hope the lecturer will correct them.
there are many practical activities , attractive way of speaking .
The class has 2 instructors, Ms. wzjwz90 and Mr. wzjwz91 .
only reading slides and grading does not explain anything further .
enthusiastic teachers.
I hope the school allocates the course time more clearly and scientifically!
Enthusiastic teaching is easy to understand , attending school with full diligence is a good mark and she sets out to fit the learning ability of students .
The teacher is very enthusiastic in teaching and helping students.
The requirements are quite high for students about the subject.
There are few lecturers who convey learning inspiration and useful knowledge like him.
the knowledge gained is zero , bored with the teacher 's teaching exercises .
lecturers need to be flexible , not rigidly just sit and read slides , need a suitable teaching method to make it easier for students to absorb .
Enthusiastic, strict.
No extra exercises are given, all of the examples in the slide are revised and corrected quite quickly, making it difficult for students to keep up.
The teacher did not give the correct grade.
talk about presentation , but actually you only read the slide , and as a result , anyone in any group can only understand the content of their presentation .
Her method of communication is a bit bureaucratic and subsidized.
teach each part , draw each circuit and explain , not the whole picture chapter 4 doubledot datapath .
enthusiasm , fixed some errors in the speak part , and strengthened the listening - writing part .
The teacher is very enthusiastic and dedicated.
Too much theory, too little problem solving.
Teaching methods are not suitable for students.
In my opinion, it is necessary to spend more time studying for this subject, because 2 hours a week is not enough for the lecturer to convey the necessary content that an engineer needs.
Enthusiastic teachers, easy to understand teaching methods.
I didn't study with this teacher but why did I have a survey, I don't really know.
While solving the exercise until the problem is solved, the students cannot understand why the results are obtained and also do not know which results are correct to record.
I love you but I have to tell you in a funny and sincere way that the class roll call doesn't work.
I rest quite a lot.
did not understand very well.
The teacher is a bit serious and difficult to make students nervous.
Exercises should be varied and closer to the theoretical content.
The teacher explains and explains the exercises in an easy to understand way.
The teacher is still a bit difficult to understand.
She teaches concise theory, regular exercises!
The teacher skips a lot of classes.
Good teachers, well explained.
Instructors are very enthusiastic and dedicated.
very punctual teacher!
fully taught.
The teacher teaches a bit fast, so I hope he teaches slowly and explains more carefully.
engaging lectures.
Teachers should give many exercises and guide students carefully to do them.
The teacher's example is not clear.
I am very satisfied with the method, the way of teaching as well as the way the teacher interacts with students.
That increases the pressure on students.
Teachers need to argue with students to make it easier for students to grasp knowledge.
My teacher told me to upload it to youtube, but because my home network is weak, I compress it and upload it to mediafire, so my points will be deducted.
Enthusiastic, dedicated, easy-to-understand teaching style.
It is necessary to unify the content of the theoretical and practical classes.
The materials provided by the lecturers are incomplete and the content of the materials contains many errors.
can learn how to manage data , there are many references updated by lecturers .
Instructors give many exercises with levels from easy to difficult.
There should be better facilities for the subject.
Very well taught and detailed.
The teacher provides a lot of useful information.
teachers are not good.
Full outline .
Enthusiastic teaching and solving many difficult exercises that we could not do.
how to salvage.
The instructors are enthusiastic, go on time, and teach easily.
Assign assignments very late and often instead of dividing and assigning assignments early, causing students to be overwhelmed and under pressure to solve assignments.
experienced , quite enthusiastic .
Leave school without notice.
dedicated teaching, specific student guidance.
stubborn .
The teacher is often late.
Professional qualifications, enthusiasm in teaching.
I find the exam difficult and different from what I have learned, specifically the passage reading part.
The teachers are very enthusiastic.
I hardly get to see her.
enthusiastic teachers and lecturers.
She teaches very happily and enthusiastically, solves the exercises in detail.
There are few materials provided to students on the school's web site.
Not following the program.
impart a wealth of knowledge.
The teachers teach very well and interestingly and convey the content of the subject clearly and meaningfully.
The school should update more new knowledge in the teaching outline.
She has good knowledge , easy to understand , and standard pronunciation .
Enthusiastic teachers, good teaching, easy to understand.
Worry that we don't understand, but teach again and again until we understand the new problem through the new part.
The teacher is too strict.
Very enthusiastic and professional.
Use class time effectively.
solve exercises.
because he didn't come to class to teach at all, so I don't know how to comment.
Her way of teaching is very effective.
The teacher is fun, easy to understand, and clear.
I know this is your last teaching term, so I wish you good health and a happy family.
Give students basic exercises to learn about theoretical lectures.
slides have not been updated with the current industry situation.
she is very nice.
She gives specific lectures, clear practical application.
ineffective teaching difficult to understand.
Good teacher, easy to understand.
Enthusiastic, sweet teacher.
Dedicated, enthusiastic teacher, very effective in imparting knowledge.
The instructors are very helpful and easy to understand.
After each presentation, you should summarize what you have learned.
The teacher is quite good, not sleepy.
Good teacher, funny, not condensed and boring.
Subject content is imposed on learners, impractical, so instead of teaching content by teaching more things related to the industry, students who are studying web array need to know php, html, cs, js, or For embeded system work, you need c .
The teacher is very enthusiastic in the process of teaching, always helping students while doing homework and making mistakes.
despite having good knowledge !
Reviewing the process and midterm scores is not fair, the owner needs to stand up and ask if there is a plus point, reminding the teacher that he has a point when he is wrong.
The teacher expands to teach more applications of data structure types.
Strict and dedicated in teaching.
Interesting teaching methods keep the class lively.
The teacher has good presentation skills to help students easily absorb the lesson.
equipment needs to be updated to simulate the processes being taught.
She teaches well, funny, easy to understand.
Lecture halls should add fans or air conditioners.
The teacher is very easy to understand, close to the exam.
The teacher gives appropriate and easy-to-understand exercises.
Master style, very European.
if that time , the instructor provides additional materials and additional instructions .
The projection screen of the room is still dim.
manipulate electronic lesson plans and more supporting software.
Understanding student psychology, everyone in the class pays attention to lectures, catches new technologies and applies exercises to students in a scientific way.
Enthusiastic, punctual teaching.
Lecturers teach slowly, easy to absorb.
The way of teaching is easy to understand and absorb.
enthusiastic and dedicated teachers.
Enthusiastic with students.
The curriculum is still rigid and inflexible with real life and society.
Dedicated teaching, thorough teaching, deep into the problem.
The teacher is difficult to understand, the pronunciation is difficult to hear.
I think that specialized subjects like this should not be held at the end of the term, but in the form of project reports, to be close to reality and help students apply the skills they have learned.
regularly exchange information about current job status and recommend businesses that match students' abilities.
Good teacher, cares about students.
she teaches well and is easy to understand , funny , I am very satisfied with the subject taught by Ms. wzjwz118 , thank you .
Many examples are given to serve the lesson.
voice is hard to hear.
Facilities also affect the quality of subjects.
change the form of midterm and final exams, for a subject that is more programming-oriented, paper programming is not suitable.
teaching time has not been used up.
She teaches very passionately and often to students.
It's also not appropriate to end the practice session late because at the end of the year, it's very busy to learn project-making knowledge.
Reminding students is a good idea of ​​the teacher, but we really feel a lot of pressure with this subject.
Lecture slides ( translated from English books ) are very confusing , obscure , inconsistent headings .
Some of the content the lecturer teaches quite quickly.
Wish you have another more successful semester with your current subject.
easy to understand fun relaxed class atmosphere .
provide complete materials and course syllabus , enthusiastic , dedicated to students .
do effective group exercises.
Help students a lot.
should give homework after each chapter.
should bring the visual level to the 2013 version, the essay test may not be reasonable.
The teacher always creates an appearance that makes students tense while studying.
You should show all the exercises in your slides, sir.
The school supports more teaching and learning equipment.
The teaching is still not really clear, hope the lecturer will explain more clearly on the exercises as well as the answers.
She teaches dedicatedly , enthusiastically , giving appropriate exercises to help students understand the lesson easily .
Although the teacher is busy with work, he still makes videos to help us study.
offers the full textbook , desktop viewable version pdf or doc .
difficult to understand than other teachers.
Dedicated teacher, helping students if students ask.
Creative and receptive.
Enthusiastic and professional teaching in class.
Lessons are lively and create opportunities for students to be active and communicate a lot.
Just for the web assignments students will do .
he speaks English a bit slow and not fluent colonsmilesmile .
Enthusiastic teacher, funny, very detailed explanation.
teach very well.
Good teachers, very detailed lectures, students write a lot but easy to absorb.
Teaching methods do not understand boring, little receptive.
teacher wzjwz206 teaches deeply and enthusiastically , with good examples that are easy to understand .
The teacher has a new teaching method that requires students' active learning and learning.
Good teacher, easy to understand.
Easy to understand, enthusiastic lecturers, full lecture slides, exciting learning activities.
Teachers need a more understandable teaching method.
The teacher's way of teaching is very good, with real examples.
The teacher is a bit sleepy, not able to inspire students' interest in learning.
Every day going to general economics is a pleasure for me!
Dedicated and enthusiastic teacher, English and Vietnamese documents are fully provided.
Enthusiastic teaching , attention to detail , very helpful for students .
Teachers impart knowledge to students well.
help students absorb knowledge but not boring.
The teacher is very enthusiastic.
The teacher always read slides, sometimes learning java, sometimes learning mobile, studying in a cluttered manner that is not consistent with other classes.
Enthusiastic, fun and funny teacher.
She teaches well!
The exercises given by the teacher also require going to class, listening to lectures and really understanding to do them.
The teachers are dedicated to helping and caring for the students.
The teacher is very dedicated and enthusiastic with the students!
absence from school without prior notice.
It is not advisable to assign assignments to students and then let them do their own homework for a long time.
I look forward to continuing to teach in the next semesters.
The teachers are very dedicated and enthusiastic.
Good teachers, good teaching methods.
Give lectures right to the point.
The teacher conveys knowledge very easily.
Lectures are general , do not awaken the acumen of students .
Happy teachers, happy classes.
I hope that in the next course, the teacher will give more materials for self-study.
Enthusiastic teaching, easy to understand, always happy in the lessons, stress-free learning.
funny teacher, teach well.
the number of students per class needs to be less .
Just learn to pass, not learn anything new.
dedication , punctuality and seriousness in learning .
The teachers are sociable, enthusiastic, with many interesting teaching methods.
The teacher's communication skills are not good.
The way of teaching is a bit difficult to understand.
The lecturer gave many difficult problems but still did not solve for the students.
Friendly lecturer , good interpretation ability .
The teacher teaches concisely without rambling.
only about 60% of the content of the exam is enough.
she lectured too fast, many students gave up when the lesson was skimmed too fast.
There are 3 things that I am not satisfied with and very angry about the lecturer.
Learn many new and interesting skills.
She is cute, easy to understand and dedicated.
great .
Easy-to-understand teacher, complete exercise instructions.
I am not satisfied when the exam at the end of the practical part is too difficult compared to other classes. I suggest doublingot or improving the quality of all the lecturers, or reducing the difficulty of the teacher. Dear .
Do not upload documents to moodle .
Very good teacher, very good with students.
The teacher gives a long deadline and students like it very much.
he often shares a lot of articles, scientific research, and applied products that he makes.
teach well, teach well.
wzjwz268 does not impart important necessary knowledge but presents many things, which may also be due to the nature of the subject.
The examples teachers give in class help students easily understand the lesson.
motivate students to learn.
The teacher is enthusiastic and very good.
Good teacher, enthusiastic and funny.
and jovial.
The teacher is very good, imparts complete knowledge.
late .
Sometimes she slightly formalizes some issues.
Enthusiastic teachers, diverse exercises, create many interesting forms of learning.
More practical subjects are needed.
The teacher is very clear and easy to understand.
that's OK .
Speakers and microphones also encountered many problems in the teaching process, especially in listening skills.
Some labs have theoretical content in the labs provided later than the lab content.
She teaches very conscientiously and enthusiastically.
The way he teaches is very effective and easy to understand.
teaching must be a bit fast.
Lecture a bit sleepy.
The teacher gave slides, textbooks, and exercises to study and study very well for students.
Dedicated teacher, teaching everything he has.
should teach more , the teacher writes a lot of whiteboard causing boredom for the students , because of the lack of interaction between the lecturer and the students !
temporary .
convey lessons.
Respond enthusiastically to students' questions.
Her voice was a little hard to hear.
The teacher teaches too quickly, not according to specific content.
Practical teachers do not really teach their best, almost let students do their own research, not just anything!
The lecturers teach enthusiastically, thoroughly answer students' questions, always follow up and actively support students when they encounter difficulties in the process of completing their subject projects.
The teacher's voice is hard to hear.
You can exchange questions with the teacher comfortably, without pressure.
The teachers are very enthusiastic.
Ask students to self-study and prepare themselves.
make students confused about this subject.
According to my personal opinion, Ms. wzjwz248 is the best communicator ever among the lecturers I have ever known.
need more classes.
if possible , should spend time doing the project at practice time , do not have to go home to do .
She teaches with enthusiasm and is easy to understand.
The teachers are enthusiastic, easy to understand, and always create question-and-answer activities to help increase students' ability to handle situations and creativity.
The teacher is good, in addition to teaching specialized knowledge to students, he also talks about other skills such as how to read papers, work, and new technologies.
The exercises are very good , very practical , highly applicable .
enthusiastic , funny and good teaching method .
Very easy to understand teacher!
when the two languages ​​are not compatible, it is difficult to get support to solve the exercise.
After practicing at least 3 weeks of theory, I will learn next, so I have an opinion that I should reallocate practice time or choose practice content to suit the theoretical progress in class.
should add more details and practice content.
The teacher teaches in a way that is easy to understand, with the right content and the right knowledge.
She is funny, easy to understand.
invest in and upgrade the computer room system , take management measures to monitor the installation of non - learning programs and malicious software on computers .
This is a common problem for the whole country, colonhihi.
change teaching methods to be more suitable.
The teachers are dedicated and willing to answer questions.
Most of the time in class, the teacher does not go into the content of the lesson, but often talks about issues that are unrelated and necessary to the lesson.
need to support teaching tools such as microphones, projectors.
Good teacher, easy to understand, practical.
Very enthusiastic about teaching.
teacher wzjwz207 teaches well.
Dedicated, enthusiastic, fair teacher.
Practical class should not study before the theory class.
Her explanation is a bit roundabout and a bit lengthy.
I really don't like to grade by machine because the machine always has but certain limitations.
said young.
she uploaded the complete manual.
I have no opinion.
Easy to understand , flexible teaching method .
She is dedicated and teaches well.
funny teacher!
The teacher is dedicated, teaches a lot, but I don't understand much.
The teacher gave us too much time off!
The teacher provides full knowledge for students about the training professions of the school.
Lively, vivacious, easy to understand.
Enthusiastic lecturers, easy to understand communication, fair grades.
Do you have any words for your future work?
She is enthusiastic and cute.
The teacher is very easy to understand, detailing the issues from basic to advanced.
very good , follow the subject .
The most satisfied is the reply of the teacher's mail, very fast except on Saturday and Sunday, when he takes a break, he does not reply to the mail.
easy to understand, dedicated.
Exercises should be closer to the exam.
Good level of communication.
the teacher said little.
The teacher talked about too many issues but the time was limited, leading to the main problems he talked about less.
The school should equip window blinds to prevent light from dimming the projector, making it difficult to report projects as well as teaching need to upgrade the wifi system because when entering the practice room, wifi cannot be used, students members are forced to go outside to do homework.
Enthusiastic teachers who teach well are dedicated to helping students in the teaching process.
She is funny, easy to understand, dedicated.
Her way of criticizing and answering students' questions is not profound.
Just give assignments and then submit them.
The teachers are very enthusiastic.
The teacher guides to do the exercises closely to follow the theoretical knowledge.
The teacher is very enthusiastic and dedicated in teaching students.
transmission is limited.
teaching a bit too much knowledge beyond the scope of this subject.
high discipline .
no OK .
just very enthusiastic.
enthusiastic and help students.
Teacher needs to explain more clearly.
The students asked to be absent due to the activities of the union , association , cell but the teacher did not allow it .
The teaching method is closely related to the book, so it is still relatively long and time-consuming, does not give an overview of the lesson and omits some details of the lesson.
Course content should focus on the main issues , avoiding spreading according to the curriculum .
Answer questions about assignments for students via email enthusiastically and quickly.
come to her classes wzjwz216 , students can naturally improve their communication skills .
provide functions.
Enthusiastic teachers, dedicated to guide students to do their homework.
Instructors should make better use of moodle in sharing documents and announcements.
Start class on time.
The teacher is very attentive.
On time , there are exercises after each practice session .
Teachers often say that students who go to school do not respect themselves, but the lecturers themselves often leave without notice.
need to strengthen the practical class.
Too many practice breaks, teachers are not enthusiastic in guiding (just give labs), there is no interaction in the classroom with teachers leading to heavy, time-consuming classes.
The teacher gave him frequent absences from school.
she is very enthusiastic , hard working and understands quickly the problems that students describe .
exercises and instructions for solving problems in class.
Enthusiastic teachers, there are useful extra-curricular activities.
Gentle teachers, easy to communicate with students.
Always answer and guide students to troubleshoot if they are still in trouble!
have a lot of good knowledge beyond the outline.
Sometimes when I look at you, I still feel scared!
The teacher spoke a bit fast.
detailed scoring.
Fun , friendly with students to create a sense of comfort .
The teacher is too dedicated to the students, enthusiastically leading the students to improve themselves step by step, and at the same time systematizing the unsettled knowledge for students to be much easier to absorb .
Good teacher, good teacher.
enthusiastic, kind, funny, gentle.
Enthusiastic teachers, close to students.
She teaches with enthusiasm and dedication.
Teaching enthusiastically and using many demo exercises to help students better understand the lesson.
little knowledge but too many exams, difficult.
Try to motivate students to strive.
Notice of leave is a bit slow.
funny , dedicated to teaching , but a lot of the teaching content is not thorough and difficult to understand .
She teaches the new lesson very enthusiastic and easy to understand.
the teacher spoke a bit fast.
Enthusiastic and knowledgeable teachers.
good way of communicating.
You talk a lot about your experience, which I really like.
teachers, only enthusiastic, gentle, good lectures.
Update knowledge , practical training program for example doubledot vietnam is starting to move to ipv6 stage, the program must also be updated.
do not use moodle to communicate with students but only talk privately with the leaders of the groups.
I hope next semester I will be able to study discrete structure from you.
She is funny and friendly.
good teacher , funny , with lots of interesting information colonsmilesmile .
I found that Mr. Thuan did not really use his class time effectively, there were difficult problems and we had to go home to find out, but he did not explain in detail, but only pointed out general academic knowledge. .
Enthusiastic but rough makes it difficult for students to understand the lesson.
Enthusiastic instructors, for diverse exercises, and enthusiastic guidance.
Vietnamese slides should be used.
Enthusiastic teacher, easy to understand.
easy to understand teacher.
Enthusiastic teachers, check the knowledge of the previous session.
In fact, the lecturer does nothing but let students learn about the subject's presentation and listen, without giving comments and closing the student's achievement and failure.
feel normal .
Lectures are very easy to understand.
Teachers are easy to understand, absorb and attract students.
The teacher is very engaging and easy to understand.
explained very carefully.
Teachers arrive on time and enthusiastically guide students.
Good subject, good lecturer.
Good teaching, good communication.
We need to speak slowly and carefully so that we can understand the lesson.
I am very satisfied with the teacher.
That's what I admire the most.
The time allocation is not very reasonable in each part of the curriculum.
The class teacher is not good, lazy students like me often miss school.
add many exercises , guide discussion in class .
Kind teacher, easy to understand, dedicated.
for more exercises.
Teachers use class time ineffectively.
satisfied .
The subject needs more pictures and videos related to the subject.
Too much theory confounds information.
take care of students.
Enthusiastic teachers convey easy to understand.
enthusiastic and dedicated teacher.
The teacher does not go to class.
advice to the teacher.
Lecturers are still small, students can't hear clearly.
Infrastructure affects the quality of subjects.
I just hope to contribute more so that in the future, natural language processing classes will be larger and more students will choose.
thank you teacher wzjwz296 .
When the teacher was teaching, his mouse did not appear on the projection screen, so it was difficult to hear, so I did not know where he was talking on the screen, causing confusion.
many issues are not clear.
not satisfied with the final exam because 60% of the exam questions are knowledge not taught in class and the exam questions mainly focus on knowledge of computer networks and have nothing to do with the correct subject of the linux operating system. disappointing , because for the network faculty , the knowledge about networking is memorized , but for other faculties , that knowledge is very new .
many are not satisfied with the teaching style of lecturers like doubledot .
easy-to-understand teaching.
Thoroughly teach the lesson.
She regularly supports students' knowledge of listening, speaking, reading and writing skills.
good teacher.
Very fun teacher, easy to understand.
The teacher seems to have no pedagogical qualifications.
The teacher is a bit boring.
Lectures are easy to understand.
he said many difficult words, but he spoke too softly and quickly, I couldn't hear what the word was.
Teachers need to announce more specific semester exam chapters to help students get accurate information when reviewing to avoid focusing on important chapters without studying the remaining chapters.
good teacher!
We have to work very hard to get it done.
There should be key documents for students to easily refer to.
high requirement .
and the teacher kept grading each student until he came to grade my papers, at first I thought he would be like many other students, just asking for theory and how to apply it to the project, but he didn't ask exactly. Each piece of code does what this does and what does the other do , and in the end you probably already know , I broke this course .
very disappointing !
The teacher is very enthusiastic, he helps students to be more active.
enthusiastic teachers.
The teacher has a heart, after each group's presentation, he will say again what the group's topic is?
I have no opinion on this matter.
Lecturers practice many practical exercises, easy to understand.
Teachers teach very fast.
The teacher teaches very enthusiastically, answers all questions of students, provides effective lectures.
Enthusiastic, easy to understand communication.
easy to understand for all types of weak , average , and good students .
you focus too much on building the knowledge base from a - z , I think this requirement will be suitable for the class she teaches directly because meeting her weekly can easily exchange .
The curriculum is not full of information.
Do more exercises.
She teaches quite difficult to understand how to convey is not clear .
Students do not learn anything from the teacher, students have to find out on their own.
detailed instructions clearly cite specific factual contacts .
Sometimes the exercises are not well understood.
The practice room does not have enough sockets and the wifi is weak, so teaching, demo, presentation, and learning are limited.
His knowledge is very broad.
Lecturers talk a lot about startups for students.
The teacher indifferently teaches yes.
funny teacher, easy to understand lectures, good teaching.
enthusiastic teachers in teaching.
did not solve the assigned exercise.
I don't understand anything about this subject.
Mr. max is handsome.
Update the latest curriculum more suitable .
The teacher is always on time.
lecturers do not put materials on courses , making it difficult to find study materials , talking , gossiping too much , rambling .
Maybe it's because I'm not used to it, so the teacher's voice makes me really sleepy.
The teachers are very enthusiastic, dedicated and approachable, creating excitement in learning.
need , thrift , integrity , righteous .
The teacher is very funny but sometimes very difficult.
The teacher is happy with the students.
Most of the computers in the practice rooms are old and low in configuration, unable to meet the needs of students for learning.
Enthusiastic , combining many forms of teaching and mini games .
wholeheartedly and passionately.
Teachers should help students solve assignments instead of reading newspapers or showing slides asking students to copy.
professional knowledge and teaching content.
The teacher is very enthusiastic.
improve material such as projectors for classrooms.
I think the school should give priority to the high-quality system. We can study at a more comfortable time. If because of the reason that the room is full in the morning, we should also prioritize the room for us as the school has committed, in my opinion, it should only be in the afternoon. Study 3 periods, subjects that study 4 periods like English or 2 periods like professional skills should be transferred to morning classes.
Kind and enthusiastic teacher.
many practical examples.
Professional teachers and good methods.
Good teachers, attractive students, good communication ability.
sometimes too strict.
Lots of brainstorming exercises.
Very new and creative teaching methods help students to be interested in the subject.
I just dare to ask the teachers to compile a set of documents that can help students self-study and study this subject more effectively.
Regarding the grammar lesson on moodle doubledot, the lecturer only graded whether or not to do it and counted the number of lessons without seeing if the students did it correctly and did not correct the grammar lesson on moodle.
warm, gentle.
for exercises from easy to difficult.
for reasonable exercises to help access knowledge in many directions.
The teacher should announce the absence of school a few days in advance, he should solve the exercises as well as guide to do new exercises in a specific way and reduce the level of improvement compared to our level.
The teachers are very dedicated and easy to understand.
Learning practice, knowledge is a lot, but the study time is only two periods, I hope the school increases the practice period to 3 periods per week.
The teacher is friendly with the students, teaches with enthusiasm.
explain details .
The teacher teaches a bit too much, but does the exercises well and is close to the topic.
should increase the number of practical exercises such as cable press that have been learned.
Editing exercises are not thorough, not much.
need to focus on practice.
Many lessons are quite long and difficult, once a week will not be enough to balance with other subjects.
should make the project topics more attractive to people to do.
nothing is not satisfied.
You speak less but I understand more.
The teacher is dedicated and enthusiastic in explaining all the questions asked by the students.
I really enjoy studying x.
Do a lot of homework.
However, he rarely jokes.
Lively exercises to practice teamwork skills.
I hope the teacher should let students write their own code before giving specific code to use the students' thinking ability better.
The teachers are very enthusiastic and fun.
no interest in going to class.
The lecturer teaches well, creates a sense of excitement for the students, the lecturer is quite funny.
In the last two weeks, the lecturer took an unannounced leave of absence, and did not disseminate the exam preparation content to the class.
very nice .
improve the quality of classrooms.
The chair in the practice room is too high, making it easy for students to sit back.
Listen to how students solve problems.
She teaches very well and solves the exercises that are easy to understand.
Lecturers are not dedicated and enthusiastic.
the teacher spoke too fast.
should give more practice.
The teacher is very enthusiastic in answering students' questions.
Teachers have good teaching methods.
She teaches very enthusiastically, I really like her working style!
enthusiastically guide students to debug .
Helping students with projects.
Students should be allowed to participate in practical projects under the guidance of teachers.
The boss is very enthusiastic.
Create a dynamic learning atmosphere.
The teacher is very thorough, the teaching method is very interesting.
Questions about the lesson have not been answered enthusiastically and clearly, and are still sketchy.
The teaching method is reasonable and easy to understand.
it's raining for a break, colonsmile.
The lecturer's deadline is too short.
too hard to accept.
The teaching process is still not really effective.
need a few small projects .
easy to understand lectures.
Easy to understand and dedicated teaching, funny teacher.
unintelligible .
should have foreign lecturers to teach the speaking part.
Teachers should use projectors to facilitate teaching and learning.
The exercises the teacher gave were too difficult, but it was okay to ask that to improve our level.
she's pretty.
She teaches very clearly , clearly , but a bit theoretically .
or rambling about teaching unnecessary things.
teach on time , extend to students the missing knowledge , instruct students enthusiastically .
Answering the question seems wrong.
skip the midterm presentation, no one notices that!
The teacher creates an environment for students to actively create, give presentations, and report on what they have learned.
Thanks to your subject, I can supplement the knowledge of other subjects, but the class is very lively, and the teacher is very dedicated.
Teachers do not guarantee class time, do not teach in class.
The most amazing lecturer uit .
The teacher's pedagogical ability is very good, very easy to understand, very dedicated.
Very good teacher, enthusiastic.
Teaching with enthusiasm and dedication.
Very interesting subject.
need to apply games to help teach less boring.
The lecturer has not used the class time properly.
Many examples exercises , easy to absorb .
she teaches very well , is enthusiastic with students , easy to understand , gives many exercises for students to grasp , teaches very well .
The number of lessons on the schedule is 5 sessions, but there are only 3 sessions with 2 consecutive breaks without much practice time.
If so, students can directly ask the lecturer to practice, but I see that some computer rooms are only open when there is practice time, then students have to wait for the lecturer.
The teacher has knowledge but is not taught the right subject.
The teacher is difficult to understand, not focused.
Lectures presented in each chapter are still confusing, need some other sources for further reference.
slides need more complete .
Teachers are not active in teaching.
The teacher is also very good.
always show good and quick tips, help students achieve high results, and especially understand the problem deeply!
Practice is the main form of helping students learn, and there should be specific instructions for students.
dynamic .
good teachers.
Your homework and project requirements do not match your teaching method wzjwz309, I think you should discuss with you more about the requirements of the subject project.
The instructors are funny, approachable, enthusiastic.
hearty teacher.
The teacher is quite happy.
Teachers are responsible for their work and always teach full time in class.
teachers come to class early.
she's very social.
She teaches well , easy to understand .
explain carefully.
general knowledge .
The form of assessment of the subject in my opinion is not reasonable because this subject is assessed through too many forms of doubledot midterm exam, final exam, practice, course project.
Lecturer is very enthusiastic and funny, friendly with students.
thinking ability is enhanced.
Teachers are close to students.
You gave me so many fraction projects that I thought I only studied this one subject last term.
good teacher, he has a way for students to actively do homework.
The teacher is very enthusiastic, so I have no idea.
or help students in the learning process.
enthusiastic teachers, guide and dedicatedly teach students' questions about the subject.
The quality of the course is good, I have no opinion.
Enthusiastic teacher, helping students grasp knowledge.
odoo is too difficult.
Create games to help students stay active.
She gave a very complete lecture, in addition to the main lessons, she also made up a few lessons for us to help us stabilize our knowledge before the exam.
attend class infrequently.
Annotate the parts that need to be focused.
The teacher needs to express more in class.
Very good teacher.
have a combination of examples , solve class exercises , satisfied !
need to change the computer system in some practice rooms because it is too old and not configured enough for practice.
activities are not fun.
do not know anything after studying this subject.
Ms. wzjwz200 is very enthusiastic and also very interested in the class , at the same time she is very friendly .
The teacher's way of teaching helps students easily absorb knowledge and actively learn.
She allows group projects to be done on a weekly basis, so students have time to arrange assignments.
Documentation is limited.
I really like her, she teaches well and is easy to understand.
There should be a specific set of textbooks to improve the quality of the practical class.
The teacher's voice is hard to hear.
focus on practicing the core knowledge of the lecture class.
lack of enthusiasm in teaching , or have a bad attitude , say bad things about students , create pressure in class .
The teacher is fun , easy to understand , gives many specific examples , vivid instructions , helps students to learn by themselves .
Subjects should have only one instructor to ensure the continuity of the lesson.
close .
Like many other students entering the project report room, I feel very nervous and scared because this project I don't really code 100%, I refer to it from the internet and change a few things. to complete and wait for the report date.
Teaching is a bit lengthy and rambling leading to difficulty understanding.
The course content is completely different from the brief description of the subject content.
The language used to present the lesson is still a bit difficult to hear because the lecturer gives lectures in English.
teach practical contact, easy to understand teaching.
teacher wzjwz44 should not be in a personal mood in class, he teaches very quickly.
According to me, the lecture hall is a bit hot.
wzjwz217 who is the teacher?
She uploads slides slowly.
need a different teaching method, we are students, not working people.
It can be combined with math to make it easier for new students to see how complexities are calculated.
she is gentle.
Teachers make students have distance, difficult to approach.
Good teacher, easy to understand, exercises close to theory.
teaching rambling, going to class just trying to read one slide for the rest of the time, the knowledge that has not been taught is already in the exam.
The teacher focuses on the main focus of the subject.
enthusiastic , considerate , full of knowledge , specific instructions easy to understand .
the lecturer is not enthusiastic, not happy, most of the lecturers do not answer when asked, making me discouraged and do not want to do it, asked about the problem of installing sql, her face is wrinkled, answered yes, told to watch it on youtube.
The lecturers prepare the lectures quite well , well , there are many activities to accomplish the subject objectives , practical .
Just sit and talk and do nothing.
She is gentle, super cute and dedicated, teaching easy to understand.
The teacher is easy to understand, both teaching and coding is very easy to understand.
Teachers are often late.
sometimes hard to understand.
Teaching at the wrong time.
Excessive interpretation leads to ineffective reception.
You should speak slowly, speak a little fast.
wholeheartedly enthusiastically.
The teacher is always on time.
Teachers are not prepared when going to class.
She teaches very closely.
Not on time for class.
good practice .
Enthusiasm and joy in teaching.
Fast teaching, slow mental math.
The instructors are easy to understand and dedicated.
curriculum needs to be improved.
facilities need to be strengthened, cleaning of classrooms and corridors should be done in the afternoon after students leave school or early in the morning, should not be allowed to open the door for students at 7:20 a.m. to sweep a lot of dust and affect the environment. Students, early in the morning going to school in the corridor 7:15 - 7:20 am also sweeping dust and sweeping directly at students walking in the hallway, it is very difficult to behave, I hope the facility management has more comments on this.
More illustrated exercises in practice.
according to the progress of the course.
The teacher enthusiastically teaches and tries very hard to set an example for students to see even though the school's wifi is very poor.
have a lot of experience as well as good experience through this subject.
The teacher's content is very simple, not worthy of being considered a subject.
The teacher tries to teach everyone to understand, tries to teach students to understand from the root.
She inspires students a lot, not only in English but also in many other necessary skills.
What I am most satisfied with is that the lecturer always expands his knowledge outside of the lesson.
clear and easy to understand instructions.
need to upgrade programming software and practice computer.
The teacher is very thorough, enthusiastic, writes a lot, easy to understand, great lesson!
The teacher is not enthusiastic.
Good teacher and very enthusiastic.
web and application technology with 2 theoretical credits.
The project is too broad , involves complex operations , does not understand well and does not have specific instructions and test data .
teacher wzjwz308 teaches and solves a lot of homework for the whole class, has review sessions outside of school hours, encourages and sends messages to those who are absent to try to go to school full colonsmile.
The teacher guides students to actively learn a lot of knowledge.
Teachers are enthusiastic and comfortable with students, supporting students to practice soft skills.
do not announce practice sessions.
My final project was reviewed and commented by the lecturer, only one error was corrected, it was completed when reported during the school year, but at the end of the semester, the lecturer tried to find another error to let the students fail the subject.
The lecturers are very enthusiastic, giving many exercises to students, creating favorable conditions for students to be active in learning in class.
enthusiastic and caring teachers.
teachers lack enthusiasm.
Lecturers in theory class have completely different teaching knowledge from practical class lecturers.
students' work in-depth.
The teacher has little contact with the application in practice.
The teacher's teaching style is difficult to understand, there is no document for students to preview, he does not give students an overview of the subject, making it difficult for students to absorb.
pretty good lecture.
fun class.
go late.
Malware mechanics is a very good subject, very necessary.
Enthusiastic teachers, good knowledge transfer.
Thank you for your enthusiasm and dedication.
She teaches very passionately, dedicated to students.
solve more examples.
good teacher!
The teachers ' practical examples are few , the theoretical subjects are many .
give students the ability to reason in the subject.
Although I rarely go to class, I have a difficult lesson to understand. I emailed him to ask him, he answered very enthusiastically, there was also a demo.
She is easygoing and quite cheerful.
The teacher is a bit difficult.
Fun, friendly, enthusiastic.
Practice exercises should be mandatory or encouraged for students to do to get plus points to motivate and enjoy the practice more.
Come to class on time, easy to understand teaching.
The teacher is still very busy, so he cannot guarantee the time to teach.
The practical part is not related to the theory.
Should provide a lot of learning materials for students, schools need to change the way of teaching practice so that students can enjoy and learn a lot when they come to practice classes.
And the teacher's way of teaching is quite difficult to understand?
The practical part is quite heavy, running ahead of the theory.
active teachers.
But my suggestion is, if that's the case, the teacher should give a brief explanation before doing it.
evaluate learning results accurately and fairly.
I really want to study with you next term.
Ask the teacher for outside knowledge related to the subject, when the teacher does not answer.
She teaches her voice is slightly even so it's easy to sleep.
The teacher is very good, the way he teaches helps students understand the lesson!
content .
Dedicated and enthusiastic teacher.
I think I should go to class more fully.
always in time .
She is funny, teaches well, on time.
Dedicated, enthusiastic teacher, always ready to answer students' questions.
The instructors are easy to understand and enthusiastic.
Teachers need to guide students more in difficult problems.
add actual documentation.
The lecturers are friendly , open , and flexible in applying for fraction compensation .
sometimes I don't understand what he is teaching colondoublesurprise .
create more interest in learning.
infrastructure .
I only read the theory slides, but I don't really teach and I don't teach the exercises to students.
teachers' teaching style.
The teacher is very enthusiastic and funny.
Teachers need to give specific examples for students to understand. They can include some simulation exercises for students to see so that students can witness, so it will be easier to understand the lesson.
The teacher is enthusiastic, the exercises are relatively comfortable, so this subject is a joy, not a burden.
In addition to the lecture, the teacher also mentioned some interesting scientific phenomena.
I am satisfied .
should enhance the exposure time of the actual device.
The teacher is very happy and enthusiastic, playing, learning, learning.
The teacher has a wide range of knowledge.
The level of knowledge in the theoretical part of the class is too different from the exam.
If the theory teacher has not attended the class, the practical class has taught me 2 lessons before, so I can't keep up.
Mr.
Teachers are very enthusiastic with students, good communication.
The lecturer can answer students' questions, help students better understand the problem.
Dedicated and enthusiastic teachers.
Unify the form of practice exams between classes.
Easy to understand program.
good lesson.
need to modify the practice schedule if possible once a week for students.
The teachers are enthusiastic and care about the students.
Instructors convey knowledge effectively and easily.
The instructors are easy to understand, receptive and enthusiastic.
She teaches in a way that is easy to understand, solves exercises and guides us fully and enthusiastically.
The subject gives students too much ambiguity.
Teaching is too vague, rarely listens to students' opinions.
not satisfied all .
I give you a lot of rest.
The lecturer needs to fix the wecode system because there are too many errors and too cumbersome.
Prepare thoughtful practice content.
many examples .
Very good communication skills.
need to upgrade the machine room and the software of the machine room , because we use 2013 software but the machine room only has 2008 software , so it is difficult to adapt , especially during the test time .
The teacher is enthusiastic, close to the focus, easy to understand, I hope he will teach the subject of statistical probabilities next term.
suggest that the school have more labs so that students can learn the listening part more easily and effectively!
Sir, you are always enthusiastic about students.
Lecturers often take a lot of unexpected leave, teaching methods are not attractive, making students unable to focus on learning.
Sir, I am completely satisfied with the quality of your lessons and the knowledge you bring is really useful and rich.
Most of the teachers who teach practical exercises are teachers who sit on the computer and work very little to communicate with students and the teacher is very difficult to understand.
Any subject to do a project should skip the theory test at the end of the term.
equipment of the practice room is too old , dusty , not maintained , updated , upgraded .
Enthusiastic and dedicated teacher.
lively but not rambling , very professional focus .
Teachers are not enthusiastic and the method of imparting knowledge is confusing.
using class time inefficiently , only translating the slides and not stating the meaning of the sections .
Please give more examples.
little knowledge.
In all 3 , 4 practice sessions in the form of these 2 subjects , this teacher participated or guided which session to evaluate , only the teacher wzjwz100 .
Go deeper into the problem.
enthusiastic and dedicated teacher.
Need some more exercises.
She also gave some exercises.
Enthusiastic and dedicated teachers.
teach quickly, correct mistakes.
Enthusiastic, good lectures.
The practice room is hot and uncomfortable, the air conditioning system often has problems, the door is also often problematic.
detail .
Agree on a curriculum.
She teaches well, enthusiastic, fun, easy to understand.
should be closer to reality.
Teachers should teach more carefully, exchange with students through moodle more to achieve better teaching quality and student absorption.
The teacher teaches a bit fast, so there are a few things that are difficult to understand.
My opinion part in the teacher survey wzjwz7 I said is related to you.
Instructors answer students' questions enthusiastically, creating learning opportunities for students.
There should be a clear orientation in each practice, that is, when you finish practicing, you can apply it as a real product.
should post weekly practice scores for students to track easily.
She is funny, her teaching method is very fun and effective.
Enthusiastic, cheerful lecturers, very understanding of students' psychology, always have new information updated every lesson for students.
should use Vietnamese because most of them are not good at English.
The teacher is very thorough, good.
teaches a lot but teaches a little bit.
Although I went to class, I could not absorb it, because I was not interested in the teacher's way of teaching.
should have extracurricular.
For each type of lesson, the teacher wrote down 3 exercise sentences and that's it.
teacher wzjwz142 teaches very well and is dedicated, always answering students' questions.
I really like the knowledge about this subject in general, but when I started the class, it was not like I thought.
meticulous .
the quality of the classroom needs to be improved , the electrical system needs to be improved , the projector needs to be improved .
only guide to use access not guide to use database sql .
Enthusiastic teachers, go early.
Very enthusiastic, easy to understand lectures.
There are parts of the test that are not covered in the course curriculum.
only sketchy and then forced students to find out on their own.
The lecturer is not very attractive, a bit quiet.
The lecturer provided a lot of material but it was not effective.
very good teacher.
enthusiastic teachers, dedicated to work, easy to understand slides, exciting learning activities, always answering students' questions about the lesson.
Enthusiastic lecturer, scientific teaching method, updated with useful new knowledge.
The knowledge imparted by teachers is sufficient and necessary for students.
Hope the teacher can better guide the skills of the subject.
The teacher is very dedicated in his work.
Good teaching style, I'm very satisfied with the lecturer.
sudden deadline submission.
gently, slowly.
It is necessary to teach theory in the computer room so that you can test what you have just learned afterwards, because learning the theory is very boring, not absorbing anything, practice is almost unrelated to theory.
She is very funny and easygoing.
Great teacher, strangely attractive.
Many places read forever still can not understand.
The teacher is relatively easy to understand.
Regarding the grading of the presentation doubledot the lecturer did not pay attention to grading the presentation and watched the students give the presentation for grading but kept working on it separately, sometimes not knowing if the other student presented it or not.
teaching style , sleepy voice , not conveying all knowledge .
Need more examples.
Need many exam questions so that students can practice and familiarize themselves with the exam structure!
depth .
Some places are difficult to understand, but if you study hard by yourself, you will be able to overcome it.
Perhaps such a teacher is only suitable for students with a master's degree, a doctorate or higher.
I hope the school will review the school's English entrance exam.
The teacher is quite funny.
while students have to do the subject project , all problems encountered if waiting 3 weeks to meet the lecturer to answer , students cannot complete on schedule .
She is very enthusiastic in teaching.
The exercises the teacher gave the class were a bit difficult, but it helped us practice algorithmic thinking.
hopefully this is not the first student to report this issue.
very punctual , full class time and full of what is in the book .
Allocate a reasonable practice schedule.
Update new programming structures!
Lecturers are not really effective.
Detailed problem solving for students.
exchange on the subject website system.
She should often use devices such as microphones during class because her voice is a bit low.
lab many but not clear.
Content and knowledge are quite general.
very dedicated teacher.
Enthusiastic and fun teachers.
very good teacher.
The teacher is very enthusiastic and very good.
The teacher is fun, enthusiastic, only teaches practical knowledge.
There is no practical content of this course.
The knowledge imparted to students is very good!
She teaches very heartily, loves students.
volleyball class, but was forced to exercise a lot.
Theory and practice are not parallel. Practice often precedes theory.
teach with enthusiasm.
Upgrade lab equipment.
The teacher corrects the exercises carefully and explains the theory correctly.
There should be specific curriculum for students to easily absorb and expand knowledge.
The old teacher often forgets, students ask him to upload the lecture slides but he always forgets.
change teaching methods to make it easier for students to absorb knowledge.
Classrooms and equipment need to be improved.
She arrived on time and lecture was quite easy to understand.
copy a lot.
The teacher is not very attractive.
Conveying content is easy to understand.
help students understand the lesson well.
The teacher explains the content of the lesson and has a place to take notes.
write too much.
The teacher is very happy.
After completing the course, students can do well on the test, but most of them can't communicate in basic English.
Very good teaching, dedicated, careful.
Using turnitindotcom assignment submission system with the regulation that the copy rate is not more than 30% is not suitable!
Thank you sir for helping me.
I have never received a reply to my email.
need to review the projectors in the room wzjwz40 are very dim compared to the room wzjwz41 , when the demo shows nothing !
study attentively.
She is willing to repeat the lesson to the whole class when there is a part that is difficult to understand.
The quality of the classrooms is still poor, the practice lab is well-invested, the computer is good, and the equipment for practice is complete, but there is still a lot of damage.
I am very satisfied with the teaching method of the lecturer as well as the way of giving exercises to the students.
Because the practice room is too small, the training room needs to be divided into practice shifts, not for you to come and have no seats.
teachers are very good.
enthusiastic, dedicated and easy to understand.
The teacher is very dedicated and cares about the students.
Good teacher, easy to understand.
The teacher always urges students to perform well their role in school.
share working skills , share industry experiences , and even show how to buy components without being cut down on prices .
Lectures are not lively, often boring for students, students do not absorb much of the knowledge the teacher said.
The teacher is very dedicated, often discussing and helping students on the subject forum.
The lecturer has no solution but still allows the homework to be submitted on the spot as usual.
Instructors are very enthusiastic, easy to understand, close to students.
Dedicated teacher, easy to understand lectures.
The teachers are very enthusiastic.
The teacher's way of teaching is very interesting.
I think the school needs to set a higher standard of English for high-quality classes so that the class can really learn in English.
practical teaching.
good subject quality.
should review the theory and then carefully guide the practice.
the purpose of the course , has nothing to do with previous and future courses .
There should be detailed curriculum on the subject for students to easily grasp .
There is only 1 point that I am not satisfied with, which is that the final exam is extremely long.
practice room upgrade.
cheerful and enthusiastic.
In my class, because most of the students are quiet, for us, she is a very good person and fully answers us.
enthusiastic , careful , meticulous , thoughtful , good at imparting knowledge to students .
dedicated and dedicated teaching of teachers.
improve projector quality.
Easy-to-understand instruction, complete documentation.
Teaching methods and imparting knowledge are quite good.
quite enthusiastic.
teacher should check email and reply to student's email, students send email and never see teacher's reply and received it.
Great knowledge and dedication of the instructors.
should teach on examples more .
The teacher allows me to copy more and less to lecture.
The classroom is still dusty, the projector often malfunctions, the sound of the speakers is not good.
The teacher gave a pretty harsh grade.
The project is also very vague and unrealistic.
She teaches very enthusiastically, quickly helping students understand the lesson.
This subject should be updated regularly, in line with reality.
Need to maintain the computer especially the keyboard and mouse.
There is a problem with the engine room.
Easy to understand, not confusing.
dedication to students.
The practice room needs some small upgrades in programming software so that students feel more excited to come to learn.
Teachers divide into groups for students to discuss effectively.
too bad .
Full detailed outline.
Programming subjects on mobile devices should take the project score instead of the final exam, not the final exam like today.
for discussion , seminar .
Swimming is fun.
At least I'm a young, dynamic person, don't sit still.
After completing his projects, I saw that my level had increased significantly, I really appreciate you and see you in the following subjects.
Ms. wzjwz258 teaches enthusiastically , comfortably .
instead of giving the paper and asking you to submit the results.
There should be extra-curricular activities such as English exchange between classes, practice of social communication.
Good teacher, easy to understand, funny too, in general the atmosphere is fun =) .
The lecturer's assessment is not objective, there are biased assessments, and it is unprofessional.
often give off, make up for, but also report breaks on courses, never report directly to daa.
Provide students with general knowledge of the subject.
enthusiastic, attentive.
You should show all the exercises in your slides.
Most students doze off in class.
Although the training room allows students to register for this subject, I don't see the class schedule or classroom arrangement.
scoring on khmtdotuitdotedudotvn .
handsome teacher, funny, sociable with students.
great lecturer.
medium .
Happy maternity leave, baby.
The teacher should lecture faster so that students can practice better because the theory has not kept up with the practical program.
The projector in the room is too dim.
According to me, the school needs to re-equip projectors, the classrooms are still hot.
You should show us the data design as well as the professional software.
Highly qualified , knows how to keep students focused , humorous , enthusiastic , conscientious .
Teachers are enthusiastic, sociable, dedicated to guiding students to practice.
The teacher actively went to class, never missed a day.
Some important information of the subject or some changes of the subject need to be communicated to students through a number of channels such as the subject website or training portal or forum.
good teacher, colonhihi!
enthusiasm in the teaching process.
The lecturer's pronunciation is not very standard, lack of attention to some students in the class.
everything's fine .
The teacher lectures are too small, the way of teaching is too boring and sleepy.
The network science lab is quite low quality.
sure knowledge for students if the foundation is lost.
Very easy to understand documentation.
School computer facilities need to be upgraded .
The subject needs to make maximum use of theory and practice.
The teacher taught enthusiastically and devotedly only taught the lesson.
The teacher is very fun, attractive, detailed instructions for exercises.
according to the progress of the curriculum.
she is beautiful , cute colonsmile .
a bit rebellious.
Good teaching method.
It is advisable to have lessons with foreign teachers to have a real communication practice environment, to see how native speakers pronounce it will be much better.
I really like Mr. wzjwz271 in his teaching style, he is very easy to understand, enthusiastic and funny throughout the teaching process.
she should focus on teaching rather than spend 5 - 15 minutes asking each English word in the slide.
Frequent tutorials on moodle .
The teacher is very practical, the program is practical and engaging.
pretty good teacher!
This subject is good , but the study time is too little , students do not apply much in practice .
practice a lot of English speaking ability for students.
Very passionate about students.
The lecturers are easy to understand and enthusiastic.
The teacher teaches a lot of theory , is dry and difficult to understand , does not pay much attention to solving exercises for the class .
good teacher knowledge.
after 30 fraction 4 the lecturer did not come to class .
a little scared sometimes.
The school's program is increasingly not close to reality.
The last week before the final exam is held, the teacher is absent without notice.
should be more clear about the moodle assignments eg grades.
Enthusiastic, dedicated faculty, giving students the initiative to explore more in-depth issues!
Good teachers, lots of practical contact.
The teacher mainly reads slides, rarely gives specific examples.
carefully expressed.
good , have the support , high help .
I don't understand why a high-quality program lets us study in such an ineffective room.
The suggestion is for students to study every week or how to arrange it so that students do not have to lose their lessons for the reason of studying every other week while new lessons are continuous, thank you.
Difficulty hearing in language communication.
Teachers are enthusiastic about teaching.
The curriculum is still quite heavy and time-limited, making it difficult to keep up.
give an example right after the theory to make it easy to understand.
Fun teacher, enthusiastic teaching.
teacher wzjwz109 is very enthusiastic.
Easy to understand teacher with a variety of exercises.
When I have a question, he explains it very clearly.
Instructors are very enthusiastic, and are always ready to help with assignments and answer questions from each student.
Good lecturer, thorough.
Revision of projectors is typically room wzjwz150 .
Update the new one for students.
Experienced in teaching, funny.
cite few examples.
The thing I don't like the most is still the same.
should upgrade the laboratory system.
The teacher is very funny and always stimulates the spirit of learning in the students.
carefully taught.
The subject has too much in-depth knowledge and is too demanding for a non-economics school like information technology.
What's the use of studying !
The teacher teaches wholeheartedly.
need more learning aids.
enthusiastic, cheerful.
interested in students.
The teacher is very enthusiastic, teaches very well, with many practical examples that are easy to understand.
calculus is a dry subject, but wzjwz261 teaches very easily.
Good teaching and learning methods.
Less testing in class.
The teachers are still hard to understand.
full teaching.
Thoroughly teach the important parts.
The lecturers often share the situation and practical experience related to the subject.
The teacher is very enthusiastic and dedicated.
Complete and effective exercises.
Very kind and enthusiastic teacher.
I hope you will give more exercises.
The teacher should correct the homework.
The teacher lectured and solved the lesson too quickly.
thanks !
Her expression is difficult to understand.
other members give up.
She teaches very passionately and closely, but we are too lazy.
There should be some practice lessons on source code, too, leaving out the theoretical miscellaneous.
cheerful, dedicated.
In general, I am satisfied with this subject, so I have no other opinion.
for homework more than attendance get 5 - 10% more for class test .
She teaches very well and effectively.
Her lectures are a bit rambling, causing students to get confused in the learning process.
Teachers are very enthusiastic.
Short outline , should be more specific .
I am completely satisfied with this teaching method.
did not understand the lesson well.
funny teacher, easy to understand lectures.
I think you should add pictures to the lecture slides, or at least during the lecture, you should leave your chair and draw on the board for students to easily visualize.
Sometimes I even feel guilty because of her efforts in class, but I am lazy to study.
Need more detailed instruction on programming method with multiagent code project.
Enthusiastic teacher, easy to understand.
In general , the teacher is satisfied with everything , very easy to understand , dedicated , and fun .
dedicated teaching.
worth studying.
If you want English to become a second language, you need to use English continuously to let it penetrate the marrow, but the school is still too focused on teaching in the common way, which means learning only for grades, so I want Let's create a method that learns English for communication, not for tests or scores.
Ms. wzjwz280 teaches very carefully and enthusiastically.
should reduce class time and increase teaching day.
Have fun, listen to students' opinions.
Ms. wzjwz183 teaches very conscientiously , easy to understand , and communicates well .
good lecture.
You have enthusiasm, but in my opinion, your ability to communicate is not good, so we do not understand and even though you have a heart, we cannot absorb it, so I hope you can convey it in the most understandable way. for students can apply the exercises right in the theory class to make it easier to understand.
I am very satisfied with your teaching activities.
Detailed instructions, easy to understand.
should give many examples , easy to relate and explain clearly .
She is so wonderful, very enthusiastic, easy to understand, and cute.
The teacher is a bit general but requires a lot of knowledge as well as the project, I hope the school reconsiders this subject, thank you!
the classroom is still hot and dusty, although the projector is still visible, it is dim, sitting far away or when it is too bright it will be difficult to see, the division or assignment of topics teachers need to do themselves instead of assigning them to the class president At that time, it will no longer be objective because there is a win-win bias.
She writes on the board not only the words are too small but also too messy, the board is always dirty, actually the students sitting below looking at the board are dizzy, can't follow well at all!
Dedicated teacher, easy to understand.
teacher or leave.
They gave us tests at the end of the day to help us focus on listening to the lesson.
The teaching method is still confusing.
Few exercises to practice skills.
need to increase the extra exercises.
Lectures are very close and a bit slow.
teaching knowledge is still vague , inconsistent knowledge , knowledge and exercises are still vague and cannot be fully explained .
Always create interest and motivation for students.
Teachers are enthusiastic, enthusiastic, often give exercises for students to do.
hope not to see you again in the next colonsmile .
The teacher is always devoted to the students.
should invest carefully in equipment, should practice more.
Email inquiries are rarely answered.
gentle , friendly colonsmile .
She teaches enthusiastically.
lecturers are very good.
should reduce the number of students in a class so that the lecturer can better support the students , this subject needs a lot of communication between the lecturer and the students , the duration of the course should be increased .
Those who refuse to study and neglect from before still pass two of his subjects easily and even get high scores, due to basic questions and can also use documents and laptops.
Correcting difficult exercises, enthusiastic teachers.
Rule .
She speaks English fluently , enthusiastic and dedicated .
Good teacher, dedicated.
Easy to understand teaching method, simple and attractive approach.
The teachers are very enthusiastic.
hello teachers , the new learning method cdio I feel is not applied properly , for example this week teacher wzjwz39 is teaching that problem , due to still a lot of knowledge , students have not grasped it , until next week he will enter all classes . teach something completely different.
On the other hand, it is very student-friendly, creating a good feeling, so students can go to school on their own without the old-fashioned forced attendance method.
I hope you will teach a little slower so we can keep up!
The teacher has not actively answered the major questions of the subject, mainly only answering existing questions.
interact with students , regularly give assignments on the board .
The classroom projector is too dim.
improve knowledge .
Lecturer conveys very well.
passionate about students.
need more speaking lessons for dialogue , practice , for group work topics , speaking test , presentations .
It is necessary to have a break between classes because studying continuously for five periods sometimes makes students tired but difficult to absorb the lecture.
The teachers are very attentive, conveying practical knowledge, easy to understand and convincing.
Ms. wzjwz188 teaches well.
Instructors are very dedicated, enthusiastic and close to students.
sometimes a bit fast.
Enthusiastic, enthusiastic teachers imparting a lot of experience.
Instead, you should teach more relevant content about our industry such as how to install the operating system in your class, if you can't install the operating system anymore, teach more experiences when interviewing for jobs, applying for scholarships, applying for internships. practice .
She is always dedicated to teaching students.
must guide students how to practice , support students when doing practice , friendly attitude .
should have more homework.
The teacher has good competence and excellent practical knowledge, enthusiastically answering students' questions.
She is very dedicated in consolidating her knowledge.
Instructors need to specify how to do the exercises.
more practice material available .
teachers need a more suitable teaching outline.
Young and enthusiastic teacher.
Need for more homework.
Teachers convey knowledge easily.
I learned a lot from this subject, colonlove.
The instructors are very specific, clear and detailed.
Inefficient use of class time, poor content preparation.
Lecturers are good, easy to understand, close to students.
The teachers are very enthusiastic and dedicated to guiding.
She teaches very well and has many exercises to help students actively learn.
The midterm exam is theoretical, but the question is almost the same as the outline, there is no difference, even the exercise sentences are the same, even the numbers, so anyone just needs to memorize it. That's it , hope she will replace the test method , like switching to multiple choice .
leading to the acquisition of knowledge and doing exercises very difficult.
most dedicated university lecturers colonsmilesmile .
I don't remember who the teacher is.
need to update the current slide curriculum from the year 2000 .
Enthusiastic and dedicated teacher!
group activities.
The class time is 7:30 am, then the teacher enters the class at 8 am, the class ends at 9:45 am, but he studies until 10:15 am.
The teacher was very vague and difficult to understand.
The teacher has not satisfactorily answered the students' requests, not very enthusiastic!
Please grade the test yourself.
I am very satisfied with this course.
need to update the curriculum for students.
happy teacher.
The lecturer's ability to communicate is not good, not causing the students' interest.
The way the teacher teaches makes the students not bored in class!
The teacher should teach on time and give examples closer to the lesson.
I just hope the teacher doesn't change the class time anymore.
better computer equipment .
worth learning!
Enthusiastic, easy to understand, cute.
based on a basic game for students to better understand.
In my opinion, the quality of learning at itp center is very good but the program I study it is much shorter than the program, approximately 1-3 times compared to studying outside, which means that I have to study for only 2 hours in a session. and a half but sometimes I have to study 3 chapters so it's very difficult to absorb.
The teachers are dedicated, enthusiastic, creating a feeling of closeness, a comfortable atmosphere, helping students to absorb the lesson well.
Instructors should use moodle to update student learning materials.
If this is the case, students can sit at home and do homework online.
The exercises are very helpful.
She is cute, teaches well, funny.
passionate and dedicated teacher!
She is enthusiastic, teaches with heart.
Funny teacher, easy to understand knowledge.
The teacher has youthful enthusiasm.
There are game activities, English songs.
I found that the teaching method of the lecturer is not suitable to improve the real level of students by rote 60% .
wzjwz65 lab is still very hot and dusty, hope to fix it soon.
I think the diagram of the exam (self-lubricating sentence) should be translated into Vietnamese.
unfairness in grades between students in 2 grades.
early orientation on how to approach the project for students.
Quick teaching is sometimes confusing.
Enthusiastic and enthusiastic teachers.
I thank you teacher.
The lecturers are energetic, vivacious, approachable.
The grading method between groups is not fair.
That was a great motivation for us to complete all of your assignments.
vibrant class.
come to class on time !
She teaches enthusiastically , conscientiously , patiently with students and with the profession .
Practical exercises help students improve their programming skills.
do not instruct students to take the exam.
The teacher teaches easy to understand lessons.
The teacher's way of teaching is still difficult to understand.
I hope you use a combination of slides and whiteboards to achieve better results.
The teacher is easy to understand, easy to grasp knowledge, does not teach rambling.
The teacher's way of teaching is very problematic.
practice writing a complete program right from the 2nd session, but the theory is only 2-3 weeks after the midterm exam, so I suggest to have an adjustment to practice after studying the theory in the following subjects , such ineffective training programs should not be kept for years and years to come .
She is dedicated to teaching.
Lecturers talk easily, close to students.
need to divide into two basic java and advanced java.
Teachers do not create a sense of excitement for students.
difficult to learn.
should introduce the skills needed when working in certain areas, for example doubledot to do web, need to know php, html, cs, or do embedded systems need to know c, vdotv.
make you disadvantaged.
To update the curriculum, it is necessary to have a set of slides or a separate Vietnamese textbook for the subject.
Use slides to limit taking notes too much.
The instructors are easy to understand and help the students enthusiastically.
He also shared and passed on skills that I rarely see (he is very pro).
I have never met this teacher before.
a bit difficult sometimes.
The day before, when I asked this question, was it ok, teacher, I said it was ok, the next day when I reported it, I spit it out and cursed.
Instructors do not guarantee class times and do not provide materials on moodle.
Please reduce the load for this subject!
The teacher is fast and hard to understand.
Enthusiastic teachers, willing to help students.
need to improve facilities and classrooms because of the lack of room for practice.
Good communication skills and career orientation.
Communication is not effective.
should add online exercises.
Beautiful teachers teach well.
Yes, can I ask why your school is created without using c language instead of assembly?
Good teacher, attractive.
Lecturers are superficial, with few illustrative examples, and do not explain much about the theory.
Teachers are dedicated and enthusiastic in solving all students' questions.
Good teacher, funny.
Full documentation of knowledge.
The teacher is friendly, answers questions and enthusiastically orients students to research.
The teacher is quite enthusiastic, dedicated, helping students understand the essence of the problem, but it is better to provide lectures for students to refer to before each teaching session.
Teachers are dedicated, enthusiastic, sociable.
should improve listening and speaking skills.
It may not be curable, anyone who has questions will ask separately.
teach a little sleepy.
upgrade equipment for practice.
The teacher does not guarantee the class time, and the make-up class is not guaranteed.
The teacher is very close and always cheerful and polite to the students.
understand and apply in real life.
need to increase the number of practice sessions , 3 sessions are relatively few , not enough for the lecturer to convey all the practical content .
Use many examples to help students grasp knowledge quickly.
talk too fast.
Reduce the confusing and confusing theory, increase exercises and examples, but the teacher has to correct the problem for students.
Presentation is not attractive enough.
Practical instructors should give more detailed instructions instead of leaving students to do it themselves from start to finish.
This course is of average quality.
This is the subject that I am most satisfied with so far.
thanks to teacher wzjwz267 to teach so many more advanced students.
because I got almost nothing!
however , the way to respond to problems with students is still disrespectful , sometimes not answering but using inappropriate words as a teacher to support student learning .
Teachers should be more enthusiastic in teaching.
teaching psychology is very heavy , pressure .
The teachers are very gentle , polite , amiable , always ensure enough teaching time and always on time .
should install an air conditioner.
She explains the confusing parts in detail.
She teaches with enthusiasm and is easy to understand.
The teacher modeled some exercises for students.
Friendly teachers.
Listening and speaking skills should be encouraged.
The teacher's lectures are very close to real life, I really like his way of teaching.
Good lectures, good expressions, help students easily absorb new knowledge.
both theory and test questions are much more difficult than what has been learned.
In addition to the fixed time as in the school schedule, I try to arrange enough.
should answer students' questions as quickly as possible, should not avoid or ignore students' questions.
The lecturers are very enthusiastic, funny, the way of communication is easy to understand.
her beautiful colonsmile .
but sometimes teaching overtime , tired students can not receive knowledge , missed lessons .
She teaches very well and is easy to understand , her knowledge of many aspects of life is also integrated into the lecture to make the lesson lively .
she is cute and cheerful and actively supports students.
The grading of the presentation was too sketchy.
Practical teachers need to meet and guide students more.
The teachers are enthusiastic in the teaching process.
Very little goes to school, so it takes a lot of time for people to get up.
Installing the software of the faculty wzjwz189 is extremely annoying, I don't know where I went wrong.
We get almost nothing.
Enthusiastic, fun with students.
Enthusiastic teacher, helping students understand the lesson, teaching thoroughly.
should equip a solid background knowledge for specialized subjects.
funny again.
The teacher prepares practical exercises close to the knowledge learned, what students need is there.
not enthusiastic about students , teaching methods do not attract students , teaching methods make students depressed .
devoted teacher.
knowledge is revealed too much.
Very reasonable practice content.
equipped with fan and light equipment.
The teacher's way of teaching contributes to promoting high initiative for students, which is sometimes counterproductive and makes it difficult for students to grasp the lecture.
She teaches well.
The lecturer teaches quickly, the communication is difficult to grasp.
The teacher taught the class to climb trees too much.
the practice content is not clear and the lecturer is also not clear about the practice.
It's a bit difficult to get in touch with the teacher's teaching style.
Cho Vietnamese is like copying verbatim from google translate.
In addition , this subject when evaluating the final project , should only evaluate the presentation of the report file , reporting method , presentation method .
enthusiastic, easy to understand, on time.
method , attitude and enthusiasm of the lecturer .
She enthusiastically communicates to students, often helping students in difficult times.
satisfied with the teaching and communication methods of the teacher wzjwz161 .
Thoroughly explain the theory before giving students practice.
Very active teacher.
For English subjects, avoid falling into the trap of only practicing reading and writing skills, but should practice listening and speaking skills more and more effectively.
Teachers work hard, teach carefully if students do not understand.
The teacher is very easygoing, the class is fun to create excitement, every time he comes to class.
The teacher is dedicated or talks a lot with the class.
I find the problem of taking attendance when going to school is not effective.
How beautiful and cute she is.
Sometimes we think that you don't know anything.
The instructors are friendly and happy to answer students' questions.
creating a dynamic environment , helping students a lot in study and work skills as well as behavior in life .
too strict to create pressure.
The classroom is a bit noisy.
I'm not a lazy student but the teacher gives me a lecture I feel so sleepy colonsad.
Enthusiastic, funny, easy to understand.
I don't care if students have the knowledge or not.
Easy to understand and student friendly.
for students to practice an information management topic in many languages ​​chosen by the students so that students can see the relationship of the subject with other subjects as well as with reality.
I say this may be a bit insulting but your pedagogical skills need to be improved, even though your professional knowledge is high.
always give specific instructions and explain difficulties to students.
there is a little pressure .
Allotted time is about 3 hours.
If there is software to illustrate the algorithms, it will be better.
Instructors give detailed instructions, talking through some points of note in the industry.
The practice test is too difficult.
Teaching is still rigid and does not research before teaching.
Class time is not guaranteed.
Full and enthusiastic teacher.
Write theory and exercises on the board too much.
Network design subjects need for students to practice with real-life projects, reducing hypothetical cases, helping to shorten the period of job adaptation after graduation.
Teachers are very enthusiastic and fair in grading.
the slides are difficult to understand , the language in the slide is complicated , so the lecturer needs to edit the teaching slide .
passionate teachers.
Share with me many good things.
I take it slow.
I study at an English center outside the school, the time is reasonable, no more or less, about 2-3 periods a session!
