# Supplementary material for: Attention-aware with stacked embedding for sentiment analysis of student feedback through deep learning techniques
Source: PeerJ Comput Sci. 2024 Sep 2;10:e2283. doi: 10.7717/peerj-cs.2283 (PMC11419625; doi:10.7717/peerj-cs.2283)
Supplement: Supplemental Information 2 [file peerj-cs-10-2283-s002.zip › UIT-VSFC/train/translated-to-eng-and-combined-train-data/translated-to-eng-train-sents.txt]

Full course slides .
Enthusiastic teaching, close to students.
Attend school with full marks for attendance.
have not yet applied information technology and teaching aids.
The teacher teaches well, there are many example exercises right in the classroom.
lecturers ensure class time , actively answer students ' questions , frequently ask students questions .
I will owe this course, but I will take it again in the next semesters.
The study time is too long, not guaranteeing effective acquisition.
The subject content is somewhat lacking in focus , almost in general , making it very difficult for students to grasp the subject content .
need to speak more clearly by presenting on the board instead of looking at the slide .
The teacher is very dedicated and comes to teach on time.
easily pressured.
while teaching wzjwz208 to go abroad midway through, teacher wzjwz209 teaches instead.
The subject is easy and needs to be increased in difficulty.
students can visit many companies to see the scale and way of working, to help better understand the industry they are studying.
satisfied about all .
enthusiastic, cheerful.
find enthusiasm in the exchange of learning help .
His teaching style is very close to students!
Teaching combines effective recreational activities.
It is necessary to create seminars so that students can understand more deeply about issues in the major but not in the subject.
comfortable class.
Enthusiastic teacher, cares about students.
Enthusiastic teaching, detailed instructions until students understand!
There are not many periods of doing homework and correcting classwork.
Much and complete documentation on moodle .
The lecturer should give specific examples of the important parts, so that they can be explained carefully so that they can be illustrated with examples to avoid repeating over and over again, which will create a feeling of boredom for students.
should compile a document of our own school .
do not help students in the surrounding problems .
Various and specific exercises.
The content of the seminar required by the lecturers has almost no references and very few practical applications. It is suggested that there be changes in the coming years.
Full slide up before each lesson.
The teaching content is too boring and dry.
Too much knowledge in one semester.
I copy the board a lot.
The teacher enthusiastically guides how to do and solves students' questions.
Wish teachers, brothers and sisters happy working!
good, enthusiastic, easy to understand.
Although enthusiastic, when communicating, it is difficult to understand, using words that make it difficult to understand the lesson.
The teacher is quite good, providing a lot of information related to the subject, giving many solutions when students have problems with the project!
hope to be able to study with her next semester.
many times when I go to a formal specification class, it's like going to a classroom without knowing what I'm learning.
while speaking too low.
confusing practice.
The teacher is very dedicated, enthusiastic, interested in students, easy to understand lectures, extensive knowledge and high understanding.
She teaches with her enthusiasm, no matter what, she always smiles and patiently teaches us until we understand.
She goes to class on time, lectures are easy to understand for students.
Necessary information such as doubledot time deal , how to submit papers usually do not tell the second practice class .
Enthusiastic, pleasant teacher.
the lecturer did not go into the essence of the problem, I just studied without knowing what its nature is, what applications it has later for my major.
More specifically, the teacher has put a lot of effort into giving clear and transparent assignments and grading.
She is very enthusiastic and makes good use of her time.
Dedicated and enthusiastic teachers in teaching.
Enthusiastic and approachable teacher.
Dedicated teachers, easy to understand, easy to absorb.
create competition in each practice session.
exercises and reference code.
need to upgrade the wifi system, because when entering the practice room, students cannot access the internet, so they have to ask permission to go out to do the test.
The documentation is not very detailed.
dedicated, enthusiastic, funny, easy to approach students.
Very good and enthusiastic teacher.
The teacher is not on time, does not guide students to practice.
too little help for students.
she teaches so sleepy.
Therefore, it is expected that the subject content is reduced to be more suitable with the characteristics of an information technology school.
enthusiastic teacher.
She's tough again.
excitement for students.
Her lectures are attractive and easy to understand.
interested in learning.
study according to the teacher but do not know how many points at the end of the term.
Detailed and specific instructions from the instructor.
The curriculum is too small and the content is not much different.
teachers stopped teaching continuously, at the end of the semester increased to make up classes, those make-up lessons affected projects, and missed deadlines.
Teachers sometimes teach and sometimes don't, neither teach nor inform, students waste time, effort, and money, then sit and wait and go home.
need a better, more modern machine room.
Teachers should do more than a few similar exercises to avoid forgetting or similar patterns but slightly different methods.
I did not expect this subject to be so boring , did not learn anything from this subject , the teacher was terribly bored , was often 30-45 minutes late , not enthusiastic .
The teacher misjudged the students' grades and abilities.
did not meet the proposed course outline.
The teacher should give more practical guidance.
Friendly faculty, care about students.
object-oriented programming should be updated with new, easy-to-understand and more specific explanations.
Enthusiastic teachers, enthusiastic, good communication ability.
Very good and enthusiastic teacher.
she spoke a bit low , if the class was noisy it would be hard to hear .
The exercises she gives are many, and difficult to understand, with the current knowledge of students, it is difficult to learn and do well in her assignments.
There are few exercises and group activities.
Very enthusiastic lecturers, good teaching methods, students grasp knowledge right in class.
She has a pretty complete guide to practice.
learned a lot from teacher wzjwz163 .
The teacher's knowledge is very good, ensuring class time.
Currently, I do not see much effect when studying this subject.
improve projector facilities in classrooms.
Teaching is not suitable for my learning style.
explain the new content clearly.
Classroom is too crowded!
Basic subjects that the teacher did not teach the students thoroughly, causing confusion and loss of foundation.
The teacher has not given homework so that students can do it for 5 lessons per chapter, no need to correct just the answer.
which our school does not currently have, this is a great loss for us.
I feel the teacher teaches very well.
I don't know which teacher officially teaches, but students often leave without notice so that students can wait for the end of class and then go home many times.
There should be more interaction between lecturers and students.
Friendly, enthusiastic, open-minded teachers.
Teachers have invited companies to present and help students update their practical knowledge.
Review the attitude of teachers to practice.
Enthusiastic teacher, solve many exercises.
His lectures are very enthusiastic.
the subject is not practical, not attractive to students.
teach fast!
little homework.
Lectures are not attractive , the teaching position is not reasonable , the final review is not focused on the problem .
Enthusiastic teachers, engaging lectures.
Thanks to the teacher and the lecturer, I have understood this subject a lot!
This subject is quite abstract, so I hope you have more practical connections so that we can understand.
Need more materials for students.
Classroom exercises .
increase the number of lessons so that students have more opportunities to ask and answer questions about the subject.
Enthusiastic teacher easy to understand.
Practice and theory should be taught side by side.
fast teacher.
Class exercises should be introduced at the beginning of the class so that students don't waste time reading the question and can think of solutions at the same time as listening to the lecture.
Instructor for good exercises.
New exercise update.
In class, whoever did the job, the teacher didn't say anything more.
Dedicated, enthusiastic, interested in students.
Answer and answer questions for students.
teach too fast.
Hope you fix the device soon!
This subject needs to be a topic to apply theory to practice, but in class, there is only a bunch of theory and few people remember that most of them are quite sleepy when they go to class.
lecturers should innovate teaching methods, avoid harsh, unattractive students.
enthusiasm , create an active way for students to approach the subject and participate in related movement programs to improve skills .
She teaches very passionately, easy to understand.
does not meet the needs of students.
He is very enthusiastic with us and this makes me very satisfied.
His teaching style is very good and easy to understand.
enthusiastic, cute.
No project instructions.
I would like to suggest that the school should supplement the course materials and update the content.
Copying a lot, wasting time listening to lectures.
I don't study wzjwz178 this term, the practice teacher has 2 people, so maybe it's a mistake.
Long subject exam students do not do enough time.
let do many tests .
In my opinion, you should take the computer lab exam with visual 2013 or higher.
Need more materials for the course.
good teacher.
I hope you can guide me in the most specific way for difficult lessons.
The teacher needs more exercises and guidance.
The teachers come to class on time and give lively lectures.
I see that the teacher only teaches for yes.
It is necessary to clearly define the purpose of the subject and give students a detailed course outline before starting.
The teacher talks with students very naturally, sharing practical experiences.
teach according to the program.
Provide additional equipment to serve the needs of the subject.
propose to upgrade the network science lab.
Great and enthusiastic teacher, lectures are highly practical.
Go to class on time.
The teacher provides a lot of new knowledge, the teacher is dedicated and enthusiastic!
there are more examples to illustrate the theory because there are many theoretical parts that are very abstract .
Subject project requirements should be precisely stated before students begin group work and project work.
Easy to understand teaching, easy to absorb, focus on some key knowledge.
The teaching is not very thorough, the points should be more open.
did not prepare the lecture carefully to be able to answer the questions of the students in class.
She is quite dedicated to her students.
Need to reform the content of the exercises , some of the content in the exercises has become outdated .
Teachers have good knowledge transfer ability.
for doing lots of exercises.
scientific research .
The teachers are very dedicated and enthusiastic.
Information system project instructors need to have a few more meetings with students and set a fixed schedule at school so students can ask questions directly!
Only notice in class will make it difficult to avoid mistakes.
She wrote in the corner of the board near the lectern, making it difficult to observe sometimes.
Suggest to install a fan.
teach well.
Exercises need more variety.
speak very softly.
Sometimes when I do the wrong lesson, the teacher says I'm a bit self-deprecating.
do not correct the practice exercises.
I don't quite understand how the practice test is scored.
Do a lot of homework even though you don't really understand.
sometimes absent from school without notice on daa .
The teacher is easy to understand, the class is easy to understand and exciting.
enthusiastic, inspirational teacher.
Very detailed teaching, easy to understand and absorb.
impart good knowledge.
she is funny.
if yes, then only guide by theory without doing sample exercises for students.
She doesn't have many exercises channels for students.
If you are a good student, you can apply the formula to the whole class homework less than 30%, but really understand the subject, very few people understand.
The teacher is a bit fast.
little guidance to students during practice hours .
could not practice any session.
The teacher teaches the theory part well, grasps the students' abilities.
for example your topic is doubledot the basic principles , including the 7 principles of bohm ( 1983 ) .
Enthusiastic teachers, easy to understand, dedicated to students.
enthusiastic, enthusiastic in class and outside.
enthusiastic teacher.
funny teacher, easy to understand, enthusiastic teacher.
enthusiastic teachers.
Easy to understand, close to students.
she teaches very enthusiastically and her materials are very specific and easy to understand, she guides very passionately.
I hope you try your best in the next semesters.
More illustrative examples should be given.
The lecturers are sociable, happy, only teaching passionately to students who are eager to learn.
The instructor does not teach any practical lessons.
are not !
There should be agreement among subject teachers in the teaching outline.
There are parts of knowledge that only half of the class has learned, but the teacher thinks that the whole class has already learned it, so only an overview, the rest of the students are difficult to grasp.
Computer updates faster.
happy, sociable, enthusiastic.
Help students study and research.
Teachers are dedicated, enthusiastic, eager to learn.
However, she should reconsider the number of requirements for students so that students don't get matched because too many lead to overdoing it, so the results are not good.
she is very dedicated , very ok , I really like her way of teaching and learning ( although a bit fast ) .
I hope you and the school will reconsider what I just said.
Dedicated, enthusiastic teacher who motivates students.
Teachers are dedicated , teach carefully , often ask questions to consider the level of understanding of students .
Need to strengthen exchange between students and teachers.
In general, hearing can never be heard clearly.
The way teachers communicate is not very attractive to students.
Friendly and approachable teachers, lots of practice.
not fully received.
practice equipment needs to be improved.
explain more carefully.
a bit time consuming.
There are many basic and advanced homework exercises and the teacher corrects them enough.
The teacher is very kind and persistent in teaching the class even though this subject is not very interesting to me.
Lectures are sometimes a bit fast.
There are some classes that don't teach.
Enthusiastic teacher and easy to understand.
With this background knowledge, students can learn any particular technology easily, as well as absorb new technological changes quickly.
The structure of the teacher's outline is not clear, the theory is not clearly presented in the lessons.
supporting documents in English are very difficult to learn.
received nothing from this course.
The lecturer did not teach, just gave the outline.
Exercises each week are available and complete.
I would like to thank you .
Teachers need to let students know what this subject is useful for and what they can do when they finish studying.
It is recommended to increase the practice time.
Not allowed to do private things while teaching practice.
support more non-slide curriculum for students.
Ms. wzjwz259 is very happy and enthusiastic.
Enthusiastic and dedicated teachers.
The information is presented clearly and easily by the teacher to the students.
need more kits to practice .
difficult to understand too quickly.
always close, consult students and unify students.
The arrangement of make-up classes is not reasonable.
The school should include this subject in the compulsory timetable in semester 1 of first-year students to help them understand what they should study, if they should change majors or not.
More practice time is required.
Teachers are very enthusiastic in teaching.
Slides are not well prepared.
Teachers often ask students for things that are a bit too high.
She teaches enthusiastically.
We had difficulty with the small paper size, the model was large and complicated.
Too much preaching doesn't hit the point.
I don't want to say anything but I hope you review the way you evaluate students to be more fair, what students don't know is not only in the class cup but also in the way of teaching and communicating in the lecturer, for example Ms. wzjwz324, Very easy to understand, dedicated.
She has many good teaching methods.
Quite hard .
teacher is late.
good lecture.
Talk about a wide range of subject matters.
need to enhance listening and speaking content so that students can communicate better in English.
Teachers facilitate doing many exercises.
additional support on teaching and learning equipment.
little problem solving in class.
To share .
Stick to the main content.
need more code for algorithms and additional methods to solve enumeration problems.
Complete information about assignments and resources.
She is dedicated, enthusiastic, and her teaching method is easy to understand.
The teacher is very easy to understand and interesting, attractive.
detailed instructions on how to .
The lecturer only gives the project and answers the project requirements, does not provide basic documents or instructions, students learn on their own for the reason that the talent system should be self-managed.
The subject is full of new knowledge, the teacher should explain in more detail.
By the end of the semester, if a student makes a small mistake, he or she will fail the course.
It is necessary to change the teaching method and learning content of the practical part, the current practical exercises of the computer network subject are not guaranteed to be effective.
Good teacher, dedicated to each lesson.
Facilities , computer simulation does not have enough plugs for practice tools and the number of students , the machine still has many hidden viruses .
In the theory class, the lecturer asked the students to do the project according to what they instructed, the groups of students who added practical contacts were considered wrong and not suitable for the project.
Good and effective teacher!
enthusiastic teachers.
The classroom should have a light curtain so that the slide can be seen more clearly.
The curriculum of theory and practice should be more closely matched, avoiding the situation of practicing before learning the theory.
Enthusiastic teacher, easy to understand.
I hope that the lecturers will improve their teaching more and more so that the following courses can be understood better.
The teacher is very caring, and teaches students a lot of things!
Survey content is too long, many items are repeated, many people survey without reading, it's complete.
Good teaching and very enthusiastic to teach students.
enthusiastic, enthusiastic.
But when I learn, I see that the knowledge he teaches is very good, follows the reality, the teacher is very enthusiastic, cheerful, different from what everyone says.
very good exercise.
Teachers need to give more types of exercises that are closer to the exam questions.
The teacher is good but should be more confident, speak louder so that students can understand the lesson more clearly.
I hope the teacher is funny and closer to the students.
The teachers are funny, sociable, enthusiastic.
provide core knowledge.
Try to communicate in the best way for students to understand.
The lecturer's voice is small even though the microphone is used.
Although this learning method is quite effective, there is still some doubt from your presentation, whether the knowledge is accurate and up to date.
The teacher has a serious teaching style.
she is very funny, the atmosphere in class is always fun, she teaches very well, easy to understand!
The instructors teach very well, often providing more knowledge.
The teacher is always enthusiastic, has a very close share with the students.
have good communication skills.
There isn't even a lesson as difficult as the ones in the content classes in high schools.
Dedicated and passionate teacher.
you should have a new way of teaching this subject to get good results for everyone instead of letting a lot of people fail!
Practice exam schedule should be notified early to students and in accordance with the course time.
She should explain each lesson carefully and in detail because most of you don't understand it, but she quickly explains it to move on to another lesson.
Good teaching with the right focus on what needs to be known.
Enthusiastic, class on time, easy to understand.
If I'm sleepy, I will still sleep in class, but sleeping in class will cause back pain and numbness in my legs.
but I study this subject, I understand colonlove.
Lack of communication experience.
interesting lectures.
I think the practice content should be closer to the project.
Enthusiastic teachers and extensive lectures cover many aspects of the subject matter.
The teacher explains the lesson carefully.
The system of grading projects according to the level of completion of students, creating a competition that is not light with groups working on the same project, stimulating creativity to constantly learn and build new functions for the project if desired. high score .
enthusiastic, enthusiastic.
little emphasis on grammar.
Lecturers are not dedicated, teaching style has not attracted students.
very easy to understand , good practice guide .
The teacher is very enthusiastic, when teaching he always goes to each student to guide.
Teachers are enthusiastic in teaching and grading.
The way to impart knowledge to me is very effective. I exchange articles with students, she is very enthusiastic!
Good teaching, easy to understand, dedicated.
Broad knowledge , lots of practical experience , inspires students .
Creative teaching.
easy-to-understand lectures.
I am very satisfied with her.
The teacher is easy to understand and lively.
She has not grasped the student's learning situation.
affect the learning progress and time of students ( due to compensatory study ) .
Her lectures are easy to understand.
What I am most satisfied with is that the teacher is very punctual and does not teach too fast.
There should be a uniform curriculum for all grades and semesters.
I think there should be big exercises to improve the programming ability of the students.
Very enthusiastic with students.
The teachers have good, up-to-date and suitable teaching methods for students.
Good and conscientious teaching.
Teaches a lot of theory.
The teacher marks the test according to the results.
The duration of the course is too long, the students feel tired.
funny lecturer easy to interact with students.
Enthusiastic or help students when they do not know, for many exercises.
The teacher gave some points based on feelings, not fair.
The teacher is very enthusiastic.
Enthusiastic teacher, rich and varied lectures.
nothing special .
Only meeting with the teacher once a month is very difficult to learn and guide from the teacher.
The teacher should prepare a separate slide for himself to teach, should not take someone else's slide and then, when he makes a mistake, he will use the excuse "this is not my slide", "this I don't know either" .
The teacher allowed to do the exercises in class while the students did not know anything about it.
sometimes go too deep into a side issue .
Teachers are dedicated, enthusiastic, easy to understand.
she was enthusiastic.
good practice room.
rambling talk , not related to the subject too much .
Very dedicated teachers.
Reasonable allocation of study time and more videos should be watched than listened to.
Teacher is very busy, so he also rests a lot, I hope he can arrange time.
Teachers use class time effectively.
Dedicated teachers, good communication.
Good teachers, enthusiastic.
Teachers inspire students to learn.
bored .
Enthusiastic teacher, dedicated to helping students.
Too slow, too detailed.
teacher wzjwz174 little for homework.
The teacher sometimes speaks a little hard to understand.
The teachers are dedicated, enthusiastic, support to answer questions about the subject for students.
should go deep into the problem , help students understand the subject well , and should have specific applications that the subject brings .
do homework .
I thought 10 points was for sure.
The teacher is too demanding for a student who can absorb all the skills that need to be imparted into a project.
More equipment room to practice .
fully understandable.
the point .
Kind and funny teachers.
slides are too difficult to understand , many places do not explain clearly , especially the practical tutorials .
clearly state the goals as well as the steps of the lab , moderate exercise volume .
Respond promptly to students' questions.
Enthusiastic teachers, approachable teaching methods, easy to understand.
Classrooms need to install more fans and sockets because students have to use laptops to do exercises, need more window screens to be able to better follow the lecture on the slides.
Exercises do not give examples of homework to review .
Teachers lack a lot of activities to make learning less boring when too closely following the lesson.
The teacher is easy to understand, very satisfied.
microphones and audio equipment, projectors need upgrading.
How to teach easy to understand, good.
full knowledge.
The quality of the engine room is very bad.
Short and complete teacher.
good good attentive.
Although there is a part of the classic wind, but the knowledge and understanding is wide, especially about technology.
Wait for students to send an email, the slide will be shown to be loud, lecture through the speaker without asking if students understand anything or not?
make us happy even though we are very weak in theory.
Enthusiastic, inspirational.
funny teacher, inspirational voice.
The teacher is very enthusiastic, enthusiastic, easy to understand.
I do not understand how to mark the teacher's exam.
class is not attractive.
Teachers should change teaching methods to interact more with students.
need to go straight to the content.
handsome teacher, easy to understand, or practical conversation with students.
She teaches in class and practices diligently.
I am very satisfied with the teacher.
teacher is too conservative, he always thinks that his opinion is the most correct, besides all other opinions are wrong.
Mr. wzjwz252 teaches very attractively, his knowledge is very wide, always answering questions for students.
The teachers are very friendly and enthusiastic in teaching.
Dedicated teachers, creating conditions for students to do exercises.
Need more homework.
His practical knowledge is extensive, his teaching is fun.
She also did not provide or explain the answers of the test.
The teacher is very enthusiastic, talks a lot until his voice is hoarse but his transmission power is not as good as wzjwz159.
knowledge of teaching English is hardly helpful for students in understanding specialized documents.
very gentle, very childish.
Good teaching, easy to understand, attractive to students.
where to find them , where to exploit them , rather than having to memorize methods or functions and write them down on paper for the final exam .
Lecture a bit fast, not very thorough.
The main parts of the exercise do not say "this is an important part of the test that you need to pay attention to".
listen, speak highly practice.
The teachers are easy to understand.
use crack software.
sometimes teach too much time.
Although slow teaching helps students understand easily, but many difficult lessons will make students easily bored.
funny teacher, loves students, teaches easy to understand.
The teacher is enthusiastic and dedicated to the students in guiding the project.
Easy to understand, friendly.
There are review sections that are not related to the test.
should not organize practice form 2 .
friendliness and dedication to students.
The teacher teaches enthusiastically, is close to the students, if you don't understand the content, you can ask the teacher right away in class.
Teachers need to know if students understand the lesson or not and offer a plan for students to master the knowledge.
enthusiastic teacher.
communicate problem practice.
The teachers are very enthusiastic and dedicated to the students.
The teacher's voice is a bit low, making it difficult to listen to the lecture.
should change the survey form with this subject, this subject will not be promoted and only report to the lecturer when due.
Students ask, receive answers as well as not asking.
The teacher is quite enthusiastic and funny.
I think that only basic exercises should be required, and similar exercises should only be encouraged for students to do more.
very good teacher!
did not agree in advance on the form of the exam and the exercises , until the last weeks to announce .
in order to reduce the teaching time as well as the fun of learning math.
Enthusiastic teachers, easy to understand.
I hope you and all the faculty will reconsider the attendance because college is anyway self-study, not like high school anymore.
she is extremely enthusiastic , she is very cute , she loves her students , she is very objective , her working style is very similar to foreigners , i like her .
enthusiastic teachers, dedicated to work, easy to understand slides, exciting learning activities.
pay attention to keep healthy , especially throat colonsmile .
Dedicated and enthusiastic teacher.
The machine in the practice room is too bad.
very cute teacher.
Enthusiastic and friendly teachers.
The teacher conveyed very enthusiastically, easy to understand the amount of exercises, reasonable exam content, suitable for students.
Instructors should arrive on time and give more assignments.
I find such content very vague, forcing students to think.
need to upgrade the computer in the practice room, many de2 kits are faulty and need to be repaired or replaced.
I find this subject many theories are not enough to do the project.
Create conditions for students to work in groups.
Teaching method is not good.
or be late to the colonsad .
Need more detailed instruction.
She teaches enthusiastically.
Very detailed and full of important knowledge.
Practical exam questions should state specific requirements, more clearly.
The teacher's voice is very difficult to hear, so he can't hear everything he says.
Good teaching, enthusiastic.
The lecturer knows how to convey, teaches very well and is easy to understand.
teach a bit much , and a bit fast .
should create a comfortable atmosphere for the class so that students can easily understand the lesson and more interested in the subject of the lecturer.
dedicated teaching.
I spent the whole year learning the " if " " for " " while " loop until the last time I learned struct and created a header file that gave me 5 points in that section.
close , friendly to students , good ability to impart knowledge .
too easily lead to drowsiness.
The teacher has no sense of humour.
jovial, enthusiastic.
funny teacher, good lecture, put a lot of practical information into the lecture.
see wzjwz311 very happy and enthusiastic.
engaging teachers.
enthusiastic, approachable, dedicated communication.
The teacher's method of communication is not very effective.
Teachers have not created a happy atmosphere in the classroom.
Can you help me know what the circuit is?
sometimes the teacher goes off topic.
The teacher is a bit slow.
When I was a teacher, I absorbed a lot of things.
Many parts of the lecturer's lecture slides are incorrect.
The subject needs to be properly divided between the parts, the difficult part needs a lot of time to learn it, the learned part points out the special points as well as the shortening of that part time so that the other unlearned parts will have more time .
practice according to the subject criteria , go from easy to difficult for students to learn step by step easy to understand , lecturers actively answer questions and support students during practice hours .
Easy to understand and extensive teaching.
Enthusiastic and fun teacher.
The teacher is extremely psychological, funny, enthusiastic and dedicated to his students.
The teacher always actively creates debates and checks the exercises at the beginning of the lesson so that students can easily grasp the knowledge.
The content of the lesson is still rambling, and it feels like the teacher is teaching specialized English, not in-depth technical knowledge.
should be more confident in teaching.
The lecturers have the latest information on the actual situation.
The teachers are very enthusiastic towards the students.
enjoy going to class.
The same knowledge but the way the teacher communicates is easier to understand, suitable for the majority of students and of course useful for other subjects, not rambling, lacking focus like other math instructors.
Teachers are not able to keep track of students.
Sometimes the teacher still says a lot of theory, which is boring.
The test and exam part for this subject should enhance the logical thinking of the learners as well as the ability to apply the learned knowledge in practical practice by mainly appreciating the practical part, writing code, doing the work. project .
Because the subject is still new, many problems in the practice process have not been solved yet, but he is still very supportive.
Always ensure the time in class.
The lab is so boring, everything is ruined.
The subject content is still dry and hard!
She said it was a little quiet, so she was a bit sleepy.
Sometimes teaching is difficult to understand.
The teacher gave strange and varied exercises.
After finishing the introductory course in electronics, I think this subject needs more practical lessons, so that we students have more motivation when learning the sometimes "dry" and "dry" theoretical parts. strange " and at the same time will create a passion for electronics in general right from the first days of " introductory " .
Fun and positive teachers.
serious teacher.
This year's database has been combined with database design already, if you have a lot of knowledge but there is a multiple-choice part, the assessment of learned knowledge is not very guaranteed.
Content has a lot to do with reality.
Enthusiastic, always help students understand the problem thoroughly.
If you have a problem, you must have an answer, so that students gradually get into the habit of reading code.
I think it is necessary to add exercises in class and solve right in class.
Subjects should only present to learn about egov, not do a project.
Teachers have many good teaching methods.
Practicing form 2 is difficult to attend regularly!
She teaches very well, is very enthusiastic when teaching, very funny.
Teachers always share the application of learned knowledge with practice, and share a lot of extremely useful practical experiences with students.
Enthusiastic teacher, very attentive.
The teacher is very enthusiastic with the students.
I feel very satisfied with this subject, so I have no other opinion.
tables and chairs are dusty.
She is funny, teaches well.
enthusiastic , good or helpful to students and for many assignments .
good story telling.
I've seen instructors look over for less than 30 seconds and give them a 9 instantly.
the lab should upgrade the computer.
The teacher rarely mentioned the part he taught the previous day.
Teachers should participate in practice with students, not just sit in one place, we do it by ourselves and then the teacher comes down to grade.
I wish all teachers could apply the same.
Teachers need to prepare lesson plans before coming to class, teachers who are not good at expressing need to learn how to express themselves easily for students to understand.
need to learn visual programming first.
The way to convey knowledge is not effective, she teaches as if she did not teach, just read the words in the slide and then let the students do the exercises.
wastes time communicating, leading to limited interest in class.
The teacher always creates opportunities for students to practice.
add specialized English section to the learning content.
Thank you and wish you happy maternity leave, mother round and square!
Good teacher, easy to understand.
Extend advanced knowledge to students.
There is no time for students to reflect on what they have just learned, but have already passed other content to keep up with the program.
teaches understandable .
The teacher is happy and comfortable.
Dedicated teacher, easy to understand, funny, comfortable and easy to absorb class.
I like to study this subject with Ms. wzjwz157 .
She wholeheartedly guides and instructs.
Midterm exam scores update slow, so students don't know how to strive!
Dedicated, enthusiastic, easy-to-understand teaching.
sometimes in class tell some stories about life to avoid boredom =) .
teacher is not funny.
Lectures with many advanced sections confuse students.
happy teacher.
She teaches easy to understand, good support for you.
Class submission time is a bit short.
need a good , detailed , effective study book colonsmilesmile .
Teaching methods are still difficult to understand.
attentive care.
Theoretical and practical content of the subject has no relationship with each other. The theoretical content is not suitable for the subject and does not create the students' interest and desire in network administration knowledge as expected. wait .
need to be able to communicate better !
Lecturers are highly effective and practical.
Teachers convey complete knowledge, easy to understand, enthusiastic teaching.
I'm sorry but it's true!
She is dedicated and supportive.
no curriculum.
thinking methods for students, so that students solve problems by themselves.
Teaching easy to understand , flexible in many exercises .
The instructors are enthusiastic and happy to help students realize a lot of knowledge.
improve the quality of the machine room practice.
if selected , she is always the first choice for economics subjects .
Need more exercises and practice communication skills.
enthusiastic teaching.
comfortable on time.
I have not seen his face yet , or have but forgot colondoublesurprise .
The content of the subjects that the teacher implemented was not according to the framework, when the new servlet teacher came in, it was very difficult to understand, and the students gave suggestions through the homeroom teacher, but it still did not change.
Everything is self-study by students, self-study through websites, through direct email with lecturers.
The lecture slides are still mixed with Vietnamese English, the Vietnamese part, the lecturer uses google translate, so I don't understand.
Good communication, dedicated.
She is very enthusiastic and friendly with students.
Teachers are dedicated to teaching, inspiring students to learn.
It takes a lot of time for students to have enough time to complete the subject project.
The teacher is very funny, conveys great information.
sometimes ask some questions so vaguely that students don't know what aspect they are being asked about, old or new (previous or current chapter).
I hope you will improve to make the activity more exciting.
too boring , can not improve knowledge .
The teacher is quite enthusiastic.
The teacher is quite enthusiastic and close to the students.
rigorous exercises.
According to the current schedule, students learn to practice first, so students do not understand the problem when they practice, so it is difficult to do the test.
You should speed up the problem solving.
English materials make exam preparation difficult.
Enthusiastic, fun teaching.
Instructors are enthusiastic, thorough with students, enthusiastic to help.
The ability to convey knowledge is not high.
equipment quality needs to be improved.
Fun and friendly instructors.
invest in equipment for students to borrow , such as android phones , windows phones .
Good and enthusiastic teacher.
Inappropriate group division leads to poor learning quality.
Enthusiastic, fun teacher.
Enthusiastic and enthusiastic, explaining to students who do not understand meticulously.
The computer part does not support learning much, only distracting students.
enthusiasm, enthusiasm.
it's their money, they can use it if they want, it's not their fault other people are poor, not to mention the tax they contribute to the country is enough to call it construction.
The exercises are clear and the documentation is complete.
The instructors are dedicated to providing the students with all the knowledge they need.
need to increase study time.
should organize more seminars related to the subject content .
teach with the right focus.
Ask the teacher to share the lecture slides in class.
should equip equipment for practice rooms and labs so that students can practice and learn directly on real equipment.
The teacher is very enthusiastic and funny.
should improve the online grading system, update the exercises for all students to do and then have the rankings, like the codefun side of the north.
practical lectures.
The teacher's knowledge is very good and useful.
Limit teaching by slides.
talk about difficult problems in depth.
The teacher did not come to class on time and was often late.
Poor quality of machine room.
Very good teaching style.
Teachers teach using many practical examples.
need to comply properly and on time.
The teacher is very enthusiastic and dynamic, learning he has a lot of new knowledge not only encapsulated in the subject content.
The teacher explains well, easy to understand!
Enthusiastic teaching, answering questions in detail, providing all the necessary knowledge to test.
The teacher teaches quickly and the way of communication is a bit difficult to understand, giving quite a few examples so that students can understand the lesson better.
The teacher's teaching is still confusing and confusing.
The phone cannot be contacted.
I have not studied much with the teacher, so I have no opinion about him.
practice content should change doubledot every week to practice the theoretical part in class and the instructor to do the final project .
Lecturers strengthen the problem solving of the year.
lack of real equipment to practice.
willing to help students.
Lectures are very easy to understand.
Actually, I still don't understand, besides doing homework, what else is wireshark used for.
I think the facilities are still weak, sitting far away can't see the teacher's lecture slides clearly, the classroom is very hot.
The teacher solves many exercises for students to help students consolidate their knowledge after learning theory.
She is very cheerful, enthusiastic, enthusiastic.
Real mobile devices should be available for students to practice as needed, as computer simulations are inadequate.
Easy to understand teacher, full sample code.
What I am most satisfied with is that the teacher has a suitable speed and is very easy to understand.
should unify the subject content compared with the exam method of the training room.
good, enthusiastic teachers, never disparage students even though they are not good, but direct students to think more positively and try harder.
Enthusiastic teaching, cares about students.
Need to increase attention on necessary skills in TOEIC such as listening, reading.
I hope that the lecturers can give more exercises to help students practice, grasp the subject content and apply it more effectively, helping students to study the subjects in the future.
need to pay more attention to the problem of hands-on learning, the machine room does not meet the doubledot requirement, and does not have a compiler, the teacher does not use the practice time effectively.
teacher wzjwz239 talked curtly, didn't understand what the problem was, asked him, he yelled at him, splashed cold water, ... talking and addressing you - me (sometimes he called me - you, but his words were full of hidden meanings), often mocks and tries to rebuke students.
The teacher has a very dedicated project guide, always answering students' questions and concerns about the project very quickly.
help students feel comfortable in class.
She teaches enthusiastically.
It's a bit difficult.
a lot of knowledge, difficult to absorb, unclear classification.
The teacher should give more homework.
These things seem unrelated to the subject, but they help students somewhat orient their future work.
I studied in the room next to the construction site, it was quite noisy, so when I got to the listening part, I couldn't hear anything, and the listening session was interrupted.
The teacher does not correct the exercises, in class he only teaches the theory according to you, so it is less effective.
The teacher cares little.
Active teaching, easy to understand.
do not use grades to evaluate , it makes students not dare to do .
Good teaching, easy to understand, dedicated.
Class atmosphere is not lively.
Practice exercises each week are a bit difficult, hopefully in each exercise, the lecturer can provide detailed solutions so that students can study and understand how to do it.
The teacher is very open and comfortable.
I need to interact with students via email or moodle because sometimes I have questions but I don't respond.
simple knowledge.
The theory part repeats should be boring , not attractive .
Very good teacher and very enthusiastic.
Lecturers teach according to the right time of the subject.
The teacher is very approachable.
When students ask questions, there must be correct answers. Do not ignore students' questions.
Scoring based on understanding the lesson , or giving useful advice .
Always enthusiastic in teaching.
happy teacher.
Thorough, easy to understand lectures.
need to increase the time to practice speaking up.
She teaches with enthusiasm and is easy to understand.
good teaching.
enthusiastic , she is cute =) .
Inspiring instructors, using time wisely.
enthusiastic teachers.
you can surf faster because this part is quite easy.
Instructors are very professional, wide knowledge, answer all questions of students.
Gentle, enthusiastic lecturers help a lot for students when students do not understand the lesson.
Very dedicated teachers!
Very enthusiastic and energetic teacher.
Inspiring communication, guiding students on how to study after graduation to apply for a job.
study comfortably, less pressure.
She is cute and teaches with enthusiasm.
she teaches very well , lots of exercises .
The teacher is enthusiastic, easy to understand, corrects the exercises carefully.
The teachers are very sure about class time.
He is the best math teacher in the school.
This subject is really difficult and the curriculum is a bit heavy. Previously, this subject was divided into 2 subjects, data structure 1 and data structure 2, this year it was merged into one, so it was difficult for students to download the knowledge. awake .
need to be able to connect to the network in the lab.
enthusiastic, very effective teaching method, easy to understand and receptive communication, know how to inspire and motivate students to learn.
practice listening more.
The instructors are very inspirational, creating a sense of curiosity and a rich and varied system of exercises.
The teacher has a very good and easy to understand way of teaching.
The teacher teaches by lecture slides a bit fast.
Her way of teaching is good, interesting and motivating.
The teacher is fun, no pressure is too strict.
explain in more detail.
For lots of homework, I really like colonsmile.
enthusiastic teachers.
Enthusiastic teachers, easy to understand teaching methods.
Teachers are very enthusiastic and enthusiastic, teaching easy to understand.
teacher wzjwz127 teaches very enthusiastically.
She is enthusiastic and gives reasonable, easy-to-understand lectures that can be applied to homework.
Enthusiastic teachers, easy to understand.
The study time is always short, the teachers are not enthusiastic about teaching.
really enjoyed learning from her.
approach to students in a friendly way , scientific teaching methods , easy to absorb , easy to understand .
small letters.
regularly leave without notice .
Teaching is a bit high compared to capacity.
Enthusiastic teachers, dedicated to helping students.
I like to share my experience.
too fastidious , rubber hour , ineffective rambling teaching .
The lecturers are not good , even so they are not enthusiastic , not happy , do not give students the opportunity to ask questions about the lecture .
Teachers are not attractive, boring, causing drowsiness for students.
he is really a very caring teacher.
Enthusiastic teacher, very enthusiastic.
Her voice is soft, easy to fall asleep.
convey a lot of good experiences to students.
When reflecting on the wrong exercise results, she ignored it, laughed and left, without a specific answer.
The teacher is quite humorous, talks about practical things about the IT industry, very practical.
teacher wzjwz177 is very close to students, his English pronunciation is also very easy to hear.
The classroom is noisy because it is next to the construction site.
Lectures are easily receptive.
class has been off for 4 consecutive weeks excluding a few other days off .
I hope the practical part is more supported from the lecturer.
confusing lectures.
she teaches very enthusiastically , provides complete information but still creates conditions for students to learn more .
The teacher is very enthusiastic with the students.
easy to learn easy to understand.
I think I signed up for a teacher, but the teacher taught a few sessions and others taught a few sessions.
did not teach much about the exercise , as well as guide students how to solve it .
The teacher is very dedicated, always helping and supporting students.
The teacher is very nice and easy to understand, unique teaching style.
teacher wzjwz237 is very happy and enthusiastic.
should introduce wzjwz129 subject to teaching immediately after wzjwz130 and before studying specialized subjects.
Good quality enthusiastic teachers.
The teachers are very enthusiastic.
The teacher teaches according to the slides, but some of the exercises are much more difficult.
improve speaking and listening skills.
less exercises.
She teaches with enthusiasm for students, communicates well, and is easy to understand.
Make sure you go to class.
serious, tough on self-study.
I emailed to supplement the practice lesson, the teacher did not reply, the email asked to correct the score, the teacher did not reply, agree to consider or disagree.
Time to upload slides to the module is still slow.
The teacher gives practical demos, making it easy for students to understand.
nope .
The teacher gives a lot of different exercises.
Vietnamese parts in the slides are written in a confusing and unclear way, many places in the lecture slides seem to have been translated by google translate since 2009.
She cares about students and imparts very useful knowledge.
unrealistic .
Your class is very fun.
Study in higher quality classrooms, the current classrooms are not air-conditioned.
The lecturers are not good at communicating, teaching is boring, there is not much attraction in the way of teaching.
the instructor is very dedicated , presents the tutorial very nicely , has style , shows a very serious attitude in teaching work .
Lectures are easy to understand and use.
The teacher is funny, easy to understand and provides a lot of useful information for students.
The teacher is very professional.
Her explanation is a bit difficult to understand.
Create a comfortable atmosphere for students.
I am very satisfied with your teaching method.
Enthusiastic teaching, follow the subject closely.
Because of her thoroughness, sometimes talking too much about an issue (repeatedly) wastes time in class and uses class time inefficiently.
I hope the teacher can answer more questions for students in class.
Invest in more teaching tools.
Instructor is very punctual.
easy to understand way of teaching.
The grading scale given at the beginning of the course is not clear , consistent with the grading scale at the end of the course .
The teacher promised to update midterm scores soon, but midterm scores are still not available until now?
practice a lot.
Enthusiastic with students, comfortable thinking.
for students to copy lessons to remember more knowledge , practice many exercises , teach enthusiastically .
many activities.
The lecturer applied the scrum model to the project, but it was not successful.
often tell stories related to reality to help us absorb faster and also have interest in the learning process.
This is frustrating for students.
hard to understand.
caring, devoted.
The projector is not clear for all student cards in the room.
She is enthusiastic , ready to explain the knowledge that students have not grasped when studying theory .
improve classroom equipment.
Enthusiastic teachers, dedicated to imparting knowledge.
Can you explain the theory in more detail?
Teacher should share the slide with students!
Very passionate about the profession.
Good teaching, dedicated.
The teacher is very enthusiastic in answering the students' sub-questions.
Right now I can't remember what her face is like. colondoublesurprise .
The practice room needs to be upgraded and added with more equipment so that everyone has more practical conditions.
lecturers should communicate with students more , assign assignments and explain students ' questions about the subject .
she is student friendly , inspirational , good motivator .
I check too much.
The teacher is very strict in the use of specialized words.
very good teacher.
what is learning it's purpose?
Need to provide more study materials for this subject .
The teacher's way of teaching is very boring, there are not many practical activities, the exercises he gives are only close to theory but not practical.
should spend more time on exercises and specific instructions on how to solve them.
Sometimes, if a student is busy and wants to go home first, the teacher will still give it.
Sometimes there are only two people in the class.
Groups can be divided into practice!
teacher wzjwz83 is very enthusiastic in teaching.
I'm so happy lol.
Enthusiastic lecturers , refine the content as well as expand the knowledge about the subject .
Very good teacher, very dedicated to students.
I hope there is a consensus among teachers in the process of teaching this subject.
not ok.
Dedicated teachers, good teaching.
Use class time effectively.
unattractive way of speaking.
The teacher does not guarantee the class time, if there is a break, he does not inform in advance, which is very unreasonable.
Passionate about imparting knowledge to students.
Theory and practice should go hand in hand.
Dear .
the teacher is very bad.
Not much homework to do.
the classroom is too bright, the projection screen is dim, it is difficult to see, please the management board to install the curtain to make it convenient for students and lecturers to study and teach.
teachers are too good .
It is necessary to balance teaching between weak and good students.
Enthusiastic, easy to understand, cute.
Instructor is very easy to understand.
Documentation provided is missing.
The teacher should carefully evaluate the class activities of each group member, who contributes a lot, seriously.
teachers come to class late , answer the phone during class regularly , leave teaching without notice .
Suggest to give homework.
I hope the teacher explains and gives more step-by-step exercises.
The teacher gave me a good practice test, but in reality, I just coded those lessons on notepad and submitted it, didn't test anything, but if I got a 10th project, my practice score would also be 10.
confusing, not lively.
enthusiastic teaching.
The teacher conveys the still deep dyke.
has not provided a deeper view of the subject into current reality , only abstractions .
The instructors are easy to understand, and full of content.
no instructions properly.
enthusiastic, detailed.
Can you just copy the lesson a little, focus on correcting it?
The ability to communicate has not yet entered the hearts of people very well!
The teacher is very enthusiastic, teaches very carefully, he is also very funny.
Enthusiastic teachers, fun, fun class time.
her teaching is not attractive , although it is good , it does not stimulate students to be active .
sir, no.
The subject knowledge is relatively complete and practical to help students understand the methods and ways to study specialized subjects later.
teaching methods, creating a lively atmosphere in the class.
Present lectures in a scientific and reasonable manner.
However, now in class, the teacher has not really used it effectively when he lacks interaction with students in the class to understand the situation of his students.
Sweet teacher, enthusiastic, easy to understand.
should give more study time than 2 hours.
she is funny , gentle , quite enthusiastic and close to colonsmilesmile students .
What's important to grasp and learn more about.
Personally, I find that sometimes when I look at you, I feel a bit scared.
Practice communication skills, standing in front of the English speaking class.
good practice instructor.
Update practical knowledge.
Enthusiastic teachers, always come to class on time.
Only problem is the teacher is a bit fast.
The lecturer's communication is not good.
Leave status is not notified to students so that students wait for the lecturer for most of the time and then leave many times.
She teaches in detail during the learning process.
knowledge is not focused.
Fun and comfortable class.
Not much interaction with students.
friendly, enthusiastic.
The requirements are too high for a student, even though it's just a project, it's not necessarily too detailed about every specific aspect.
She guides effective learning methods.
Teachers need to interact more with students.
The teacher is very easy to understand, right to the point of the lesson.
for too many exercises , should give only example exercises .
Help me to understand many good things.
Very good teacher, easy to understand.
Lecturer lectures are a bit boring, causing a feeling of drowsiness, in many places a bit rambling.
Teachers teach in a way that is too passive, creating boredom for students!
The teacher is very dedicated but has no pedagogical skills.
The content is a bit too much, so it should be reduced.
The teacher teaches very enthusiastically, always asks students what part they do not understand and explains very carefully, his lectures are very good.
I hope you solve the homework in class.
Because the duration of each lesson is quite short, teachers need to focus on important topics, the rest should be left to students to learn on their own.
The teachers are very dedicated and enthusiastic.
I hope that for subjects with practice, teachers should open chat boxes and forums for students to easily exchange with each other, as well as quickly receive answers to questions from teachers.
you teach very well.
adding an underground power outlet system for the convenience of students who can plug in laptops for study.
appropriate subject quality.
She teaches with enthusiasm and is very patient with students.
there is a mistake, get it wrong and correct it.
Easy teacher, easy to understand, good teacher.
The teachers are approachable and dedicated.
The teacher is very funny and easy to understand.
There is no unsatisfactory teaching activity.
for both theory and practice.
subject with knowledge is not too heavy.
Practical content is old , not renewed and not close to reality .
The example codes are not shown on the slide.
conscientious teaching.
Enthusiastic teacher, sharing useful knowledge.
The teacher is very enthusiastic, easy to understand, dedicated.
lecture a little bit.
I hope this subject can be applied more in projects.
Solve examples , more exercises .
Honestly, after taking the first lesson, I don't want to take the second lesson.
ask the teacher to review the project cross-reporting and project cross-reporting.
The lesson depends a lot on the slide, the way of communication is not really suitable for the individual.
There are slides of English lectures to help improve reading comprehension of specialized documents and improve students' knowledge.
study on time but leave earlier than prescribed.
professionally .
comfortable, sociable instructors.
very good teacher!
The way the teacher imparts knowledge to me, I feel is not very appropriate, I need to be very focused and ask many times to be able to grasp the knowledge.
The teacher gave me a bit of a break.
Instructors should provide study materials for students!
Enthusiastic and thorough teacher!
Good teacher, extensive knowledge, learned on English slides.
Good teachers do not depend heavily on the program.
As many slides as I re-read, it's extremely confusing and drowsy.
Improve equipment for practice room.
lecturers should teach on time rather than limit for students to leave early.
I hope that in the lessons, you can deepen your professional knowledge and reduce the time of practical related activities.
Thank you very much sir.
no comments.
do not have .
The teacher's grading method does not properly assess the student's ability.
I have no opinion on this item.
time and manner of the teacher.
too difficult to understand.
Audio equipment needs to be more secure.
should publish standard textbooks for the subject.
Below is a picture of the teacher providing all the materials during the learning process.
Practice schedule is not announced.
Very good teacher, enthusiastic and very easy to understand.
Install a suitable fan because the room has 2 rows of fans on both sides, but sitting in the middle row is still hot, it needs a window curtain and an electrical outlet.
The whole class is for making paper.
knowledge is put into the application of many problems.
The lecturers do a very good job in teaching practical subjects.
Ms. wzjwz253 is enthusiastic , teaches carefully .
teacher wzjwz199 is very enthusiastic in the teaching process.
After the midterm exam on theoretical data structures (mainly on sorting algorithms), the teacher gave me assignments on sorting algorithms.
Enthusiastic teachers, close to students.
think 2 sessions without notice.
Add more documentation and video tutorials.
Instructors should give a moderate number of exercises, solve slowly and deeply in each form of math, especially difficult ones.
Need a lot of practice sessions on real devices or teachers should bring real devices to demonstrate in class.
Subjects should focus on in-depth subjects, should have compiled a new, more in-depth curriculum.
easy to understand teacher, very good.
The division schedule is not reasonable, not yet learned the theory, had to learn the practice.
Provide many exercises for students reference.
The teacher did not go into the lesson deeply.
Speak softly, hard to hear.
The teacher almost does not answer students' questions when the exercises make mistakes or are very superficial.
have not really made good use of the time and have not extended the problem.
equal .
The teacher is very thorough and easy to understand, giving a lot of exercises to help students apply and remember what they have learned.
She teaches in a way that is easy to understand, fun with students, and provides all the necessary knowledge.
Lectures are a bit confusing.
So I want the school to increase the time to study the theory of this subject.
Regularly organize discussions and practice speaking.
The teacher teaches a bit fast.
help us learn better.
good teacher, dedicated.
Very good and detailed teacher.
devoted to students.
The teacher is very enthusiastic and has extensive knowledge, providing a lot of good knowledge.
Most of the school year, lecturers only go to teach according to the schedule from only 2 to 3 days, the rest of the lecturers arbitrarily reschedule the class to Saturday without consulting the students, because on Monday 7 has a lot of students with different schedules.
need more practical exercises.
do not focus on teaching knowledge for students to understand.
really disappointed in your practical teaching!
doubledot the teacher should have a different approach to balance the problem of foreign language and specialized knowledge.
I can teach theory.
fast teacher, good!
should give more exercises.
Enthusiastic teachers who care about students.
The subject has 5 labs, but only 2 labs are for the final exam, so you should attend the class for the required number of sessions.
Slides are a bit confusing.
Practical teachers need to care and guide students more dedicatedly.
full class teacher.
Enthusiastic faculty, good student support.
The teacher or the teacher suspends the class without prior notice.
Equipment is still damaged a lot, often malfunctioning during class hours.
understand student psychology, so everyone in the class pays attention to the lecture.
room wzjwz325 audio equipment often malfunctioned disrupting the lesson.
Fun, friendly .
enthusiastic, energetic.
There is no comfort when studying.
The teachers are dedicated, enthusiastic, come to class on time.
I hope you provide many documents with specific instructions for solving math problems to meet the needs of self-study.
Enthusiastic, cheerful, sociable, close lecturers help students a lot in acquiring knowledge.
I hope the school will review it for consistency in teaching and marking exams.
Good knowledge, easy to understand.
Practice documents should clearly state the goals as well as the knowledge to be achieved after the practice.
and confusing teaching.
little observation of students practice.
I have a friend in my room who studied with you last semester and admires you!
End of term homework done too much.
She teaches conscientiously , posting documents and exercises on moodle very fully .
Lecturers are not good at communicating.
Good teacher, easy to understand, funny.
She teaches quite fast so it is difficult to keep up with the lecture.
The teachers are enthusiastic and dedicated in the teaching process.
teacher cares about students.
More specific instructions.
Too much focus on toeic practice.
The teacher is very punctual.
Usually it's 8 to 10 to start studying.
Need to know more about how to apply in each exercise.
Fun , harmony , active teaching .
It is necessary to provide complete lecture materials right from the first day of study.
Does this guarantee the quality of teaching?
She is very funny, enthusiastic, explains detailed exercises, easy to understand.
Updated practice scores and full comments.
Adjust the projector to the screen size!
Teachers need to pay more attention to the speaking test schedule, inform students and prepare for the exam in advance.
There are necessary knowledge in practice, but theory takes a long time to teach.
provide little documentation .
provide and regularly update more course materials , use class time more effectively .
I really like her teaching style wzjwz146 .
The teacher gave good exam questions.
Teachers are very subjective about their opinions.
Practical content should be closer to theory.
As long as students are diligent, they will be able to do and better understand the theory after each practice test.
Friendly and enthusiastic teachers.
There are no effective teaching slides.
Go to class to ensure time and teaching work.
The teacher was late in meeting with the students to discuss the project problem.
In my opinion, 2 hours of English is enough.
should skip the theory test.
Teachers are willing to help.
Thorough practical instruction, ensuring students understand how to do it.
weak WIFI .
Young lecturers but good teaching , creating excitement for learners .
teach with English slides.
like the lecturer was not prepared, never read the topic.
The teacher needs to explain the examples on the board to make it easier for students to understand.
Instructors provide complete knowledge and learning materials.
dedication , enthusiasm and imparting necessary knowledge to students .
did not understand the article very well.
Now that you're used to your mouth, say that sentence.
teach the full lesson.
I don't use a microphone, so I can't hear clearly if I sit far away.
Full updates for students!
There are too many exercises.
Lecturers have not provided complete course materials.
Students who are liked by the teachers in class will pass the course easily, and the remaining students will fail the course with just a small mistake.
Create many games to help students get bored.
Enthusiastic guide .
provide knowledge close to reality.
Enthusiastic teachers, properly assessed capacity.
Enthusiastic and interested in students.
improve the quality of classrooms.
Her lectures are very boring with English slides using many specialized words, so if you can't keep up with what she teaches, it will be difficult to understand the lecture.
There are still some things about the lesson that have not been explained to all students.
Very effective teaching method, fun class.
The teacher was busy with work and replaced another lecturer, but that lecturer was not as good as Mr. wzjwz292 making it very difficult for us to grasp the knowledge.
The class is a bit boring.
She was happy , helping the class to work together enthusiastically .
The lecturer enhances the problem solving, making it easy for students to understand the lesson.
The teacher is very funny, teaches well and carefully.
This subject is very difficult to find materials, most of which are found in English materials.
great knowledge!
on time , dedicated to class .
dear .
The teacher guides the unnatural forced communication, or hits the students on the head.
for example, raise your hand to say plus points, and do exercises on the board to add points.
Continuously update new technologies, do not teach outdated technologies, and practice equipment needs to be improved.
serious teaching, fun.
teacher is great.
The teacher came to the place to lecture when he did not understand.
teachers are not happy.
easy to teach.
The teachers are very dedicated and care about the class.
The quality of the current course is very good.
The teacher is funny, teaches well, goes into the lesson thoroughly.
there are things she teaches rambling beyond the unnecessary exam.
attentive and considerate.
The teacher is very good and easy to understand, focusing on the main part.
Instructors are very detailed and enthusiastic.
communicate in English and practice communication in the classroom a lot.
restrict to examples like 12 and then to exercises like 245 .
There is a fact that when I learn the introductory course (practice taught by Ms. wzjwz256) the content of the program is ahead, faster than the theoretical subject (not because the practice is faster, but because the theory is faster). learn slower)?
This is possible because she sometimes invites foreign teachers to attend and support groups with presentations right in the classroom.
It's like reading a slide down.
passionate teachers.
The teacher is very sketchy, almost only in slides.
should find a more intuitive and practical method.
The teacher gave a messy lecture.
I have seen that teaching says this subject must have a laboratory if you want to learn it.
The practice room needs to upgrade the kits, practice is not effective.
The teacher is very easy to understand, giving exercises to absorb.
The teacher should speak English then explain the meaning.
The classroom is too hot, the projector is dim.
Lesson content is integrated into games.
She is dedicated and willing to help.
overcome the defect " I have no reason to see your homework " .
Although the subject is difficult, the knowledge is very meaningful for the future.
class presentations.
The teacher has deep and wide knowledge.
ida pro 64-bit can perfectly parse 32-bit executables but the much more complex registers instead of 64-bit ida pro cannot parse 32-bit executable col onsmile .
Install additional curtains to make the projector more effective.
good , dedicated to students .
Practical instructors need to enthusiastically help students in the practice process.
I think the teacher should strengthen and correct more exercises.
The classroom is extremely hot, the fan is just for decoration.
the teacher does not provide enough materials on the subject website, all the materials students have to ask other classmates to have the materials to study.
As a result, students' performance is greatly improved after each practice session and assignment.
no opinion.
for the exercise is a bit difficult.
The kind of knowledge he imparts is very attractive.
cute .
The grading system is still emotional and somewhat unfair.
conscientiously call on students who are not focused to answer the question.
Lecturers need to allocate the number of exercises similar to the theoretical content.
When a student has an idea to say, the teacher argues to the end.
The lecturer in class only gave practice exercises for students to do, and from the beginning to the end of the class, they did not say a word at all!
need to strengthen group activities and need more exercises for the subject.
reasonable curriculum.
Enthusiastic teachers, good teaching, easy to understand.
Enthusiastic, caring, easy to understand.
dedicated to the lesson.
but don't say that this type of article is easy, it's okay to find out by yourself, if there's anything you don't understand, ask.
I don't understand anything while listening in class.
how to answer questions for students about a lesson that makes students uncomfortable (because students are not perfect, sometimes there are "heavenly" questions, experienced teachers should point out students' mistakes, not should ask distorted, annoying).
support more equipment for teaching English, if possible, students can learn English listening skills in the computer room with equipment such as headphones.
teacher wzjwz212 teaches enthusiastically.
bit tight.
Teachers are dedicated, enthusiastic, happy with students, teaching full necessary knowledge.
The teacher just taught the English slide and translated it into Vietnamese next to the English sentence so that it would be easier for us to read it again when we got home.
fun sociable enthusiasm only for a teacher is enough.
rarely teach exercises.
The lecturer did not provide enough materials to do the project.
Easy to understand, enthusiastic, wonderful teaching.
wholeheartedly positive.
She teaches very enthusiastically , is receptive not only to support her subject knowledge but also to soft skills . She is very interested in students in both study and life .
easy-going, funny, enthusiastic teacher.
pleasant and funny lecturer.
not dedicated in teaching , do not study the lecture carefully before going to class .
Lecture the exercises a bit fast.
help students understand more deeply about the theory learned in class, creating maximum conditions for students.
The way of talking witty and close brings a comfortable and happy atmosphere to each class.
The teacher goes to class on time and regularly.
The projector room is a bit hot.
maybe the practice part students will have two choices doubledot build a text classification program, so the program will not be able to handle complex or large texts so the grading method will be different. There is a leniency to this application.
This guy teaches easy to understand, funny, enthusiastic, cute.
because this class is not good.
Learners only know how to learn, dive into learning, without even knowing what those things are.
Class exercises help a lot in learning.
Teachers are enthusiastic, enthusiastic, understand students psychology.
Enthusiastically help students answer questions.
Some parts are not properly distributed.
speak loudly , slowly , easy to understand , convey a lot of important knowledge , practicality .
Only study theory.
Detailed, enthusiastic lectures.
She teaches with enthusiasm, dedication, easy to understand.
The teacher understands student psychology and is very happy in teaching.
making jokes from time to time to create interest in learning for students.
She teaches enthusiastically, her classes are fun and comfortable, so it's easier to absorb.
His lectures are suitable for the capacity of information technology students. In addition to the things in the lesson plan, students can understand a lot of things about other things. His lectures are very interesting and lively.
lecture too fast.
need to improve the sound system because sometimes it is glitchy and not clear .
I write too much, the teaching is still difficult to understand, so I should correct the homework.
The computer room system has many problems doubledot mouse , broken keyboard , vdotv .
Detailed instruction and regular review of knowledge!
Practical instructions are not dedicated, time is short.
The lecturer teaches a bit fast on some parts.
Her teaching is enthusiastic, her pronunciation is very good and her grammar is very standard.
The teaching progress is still slow , the easy parts need to go a little faster with a quick introduction , the difficult parts like quick soft and above arrangement , the tree should be clarified .
comfortable .
Strict teachers make students focus more on learning.
Interact with students very well.
should have lively teaching methods with students.
ensure adequate volume of knowledge required for the subject.
Update new and useful lessons.
There are many practical examples so it is easy to understand.
I thank you for reading.
for a lot of useful knowledge.
demoralize when submitting.
Good and effective lectures, exercises follow the knowledge.
School computers should be upgraded .
The teacher is easy to understand, funny, very enthusiastic.
teacher wzjwz281 is very enthusiastic , has a high ability to impart practical knowledge and always has class assignments .
The teacher is very dedicated and enthusiastic to teach students.
In my opinion, having done the subject project, you should not take the final exam, but the final exam should give up the subject project.
Very good teacher, easy to understand, and practical.
The content of the exercises should have a more comprehensive direction.
The teacher is very easy to understand, fun and pleasant.
thank you !
great subject.
The way of communication is difficult for me to grasp the subject content.
There are things you don't know what to do later, so why not reduce it.
wzjwz300 room facilities do not meet the needs of teaching, need to install more electrical sockets for teachers.
Ms. wzjwz73 teaches this subject very inspirationally , I really like this subject .
the subject is somewhat unreasonable , because from the middle of the term to the next part ie from chapter 4 to chapter 5 the level of the subject increases very quickly , there are many students who do not understand and cannot grasp the lesson .
e-learning should be limited.
Do you have any questions or questions?" That's a question that teachers often say, but really, most students don't know what to ask, so it's hard to ask.
cheerful, sociable.
Practical teacher, enthusiastic with students.
The teacher's desk is very dirty, the fan is running like it's not running, opening it only consumes more power, it's not cool.
She is very happy and very close to the students.
however the teaching is quite slow .
Slides are still quite confusing.
The teacher is very happy, has a passion in teaching.
Dedicated and enthusiastic teacher.
Subject content should focus on majors.
She is a good teacher and enthusiastic.
enthusiasm .
full class but do not know who the teacher's face is.
I hope that next semester, the school will provide our high-quality software classes with many choices of instructors for the basic game subject so that we can quickly complete the course and graduate on time.
full .
unfair process scoring.
Teachers and students use two different programming languages ​​in the learning process and both sides do not know enough about the other language, which causes many difficulties in the learning process.
difficult to understand, really ineffective.
clear instructions on how to solve the exercises.
She is enthusiastic and teaches well.
Courses need to be designed so that students have the opportunity to survey reality.
The exam is too difficult compared to the exercises in class!
Full curriculum.
Good teaching, dedicated instruction.
The teacher is very enthusiastic.
Student presentations take up a lot of time.
may have to upgrade equipment .
The teacher clearly knows the difference in level between the 9th and 10th graders in the class, so he gives a reasonable assessment. He clearly states the strengths and weaknesses of the group after each report.
teach well, teach on time.
The teacher's lectures are not close to the exam questions.
need to improve the teaching equipment system.
Ineffective .
attentive instructions.
not effective.
The teacher is very dedicated to teaching.
meticulous attention to detail.
teacher enthusiasm.
Good teaching, enthusiastic, easy to understand.
The teacher is very caring and gentle with the students he knows, when he reports he gives you a good pass or a very high score, even though he says the project requires one person to do it, but there are two members. working on the same project and there are two groups with the same project , the same code ( copied from the same internet source ) the teacher still passed the subject .
I don't send documents or notices to moodle, I'm often busy, so I can't guarantee the time to meet students as announced.
Teachers are sometimes late to class.
teacher is very happy.
young teacher.
What does the application of that subject help students with?
Good teacher, I really like your class.
The subject is too deep to do and is very difficult to grasp to do the exercises.
She teaches very well.
I'm a little bit late.
Interact with students extremely well.
The content is communicated clearly , there are periodic tests , helping students to review effectively .
should strengthen learning listening and speaking.
Teachers lack specific exercises for students to apply to remember.
The knowledge of this subject is probably rarely used by us.
The teacher should talk a lot about practical applications, like me, what devices this formula usually applies to.
speak English fluently.
Her voice is small , should not be in the lecture hall because it will easily cause drowsiness and inaudible .
enthusiasm and enthusiasm.
practical teacher.
I and my friends in high quality software classes almost no one wants to sign up for the basic game course undertaken by this lecturer, but last term the school only offered us one choice: this teacher, so we have no other choice.
She is very enthusiastic and explains the exercises clearly.
Enthusiastic teachers, imparting knowledge and practical experience.
equipment should be better .
She taught a bit fast so I couldn't understand.
Lecturers are not boring.
haven't delved into the issues but only touched on the surface and spent a lot of time on simple problems.
Enthusiastic, always helping students.
She is enthusiastic and easy to understand.
see message but no reply.
she teaches overtime.
She teaches passionately and cares about her students.
Lecture materials are always complete and easy to understand.
Enthusiastic, regular class and have good teaching methods.
have to stop for a little while just to mark the plus points and calculate the points , messed up .
but the current practice room is only equipped with a machine with 1 gb ram.
The teacher is easy to understand, gives many vivid examples.
She is enthusiastic in teaching, interacting with students very well.
There are some places where she is a bit difficult.
impart the necessary knowledge.
The lecturer has not oriented the purpose of this subject for students.
Teachers must prepare lectures before coming to class or have mastered the exercises and explain easily.
The teacher should make the deadline a little longer (usually only 3 days after practice).
should focus on practice.
reasonable use of class time, helping students more in the classroom learning process.
good teacher .
difficult homework.
She teaches enthusiastically and is easy to understand, helping students solve many problems during practice.
she has good communication skills, teaching combined with practicing basic skills in the subject is very flexible and attractive, she has great enthusiasm.
The instructors are very dedicated.
all ok.
I hope you check the test more carefully before putting it into the official exam.
about examples.
The proof is that the final exam scores range from 1 to 5 points.
Thorough, easy to understand, enthusiastic lectures.
should pay more attention to English communication.
The teacher is very enthusiastic and always goes down to the middle of the class to communicate with students easily. He always gives examples around the class to help students understand the lesson more easily.
The teacher is very enthusiastic and teaches very carefully.
communication ability , very poor communication , weak knowledge , lack of ability to interact with students .
Attentive teachers.
Dedicated teachers, good teaching, quality.
no real application.
the teacher is very late, class time is also extended, but you have to leave first.
The teacher did not go deep into the subject matter of the lesson.
The teacher does not allow to do the project.
friendly and amusing .
device enhancement.
Instructor for many good challenges.
instructions for doing specific exercises.
have devotion.
Maybe that's why , she gave us big projects and weekly assignments , so we were quite stressed , we still had to do projects for other subjects .
enthusiastic teacher colonhihi.
Lecturers should focus more hours of theoretical lectures to help students understand and deepen their understanding of the lesson.
Very good teacher, hope to learn from him in other subjects.
Schools should install microsoft visual studio version newer than 2010 .
teach slowly.
There are essays for students to preview.
the teacher is very late , sometimes more than 30 minutes late and teaches or prolongs the time , exceeding the study time because he is late .
I just lack English vocabulary.
Teachers are not enthusiastic about practice, students find it difficult to practice and do not have a guide.
have not used moodle in the teaching process, especially in providing learning materials.
she is very cute.
She is devoted to her students.
When taking the process score, take the time, even those that have not been mentioned or mentioned in the exercise, the document does not provide exercises except for the theory lecture slides.
The teacher is very funny and easy to understand.
Regarding the project of this subject, the lecturer should give the architectural design of the company's building, the commercial center in advance.
The teacher explains clearly.
teacher wzjwz323 is so great , i love you hi hi .
Wait for all of you to sit at the table before she arranges the seats, so it takes time for students to do homework.
If you don't sit on it, it's hard to see the colonbigsmile board.
You should be conscientious.
fun , harmonious , positive in teaching .
I love studying her.
I rarely go to class.
should give exercises to solve more.
Enthusiastic teaching combined with expanding knowledge.
microphone is often howling and hissing.
It is necessary for students to practice speaking about topics in the previous unit so that students can be more confident about their speaking ability.
well done .
Fun and enthusiastic teacher.
I don't understand much.
The teacher always makes requests but doesn't teach, there are exercises he just throws code for students to read and understand for themselves, without explaining anything!
No late attendance.
In-depth easy-to-understand lectures.
care about .
Students always prefer teachers who are friendly with students to increase interaction between the two sides.
increase the time for the listening part.
I think this subject should illustrate the theoretical content with a topic throughout all the content, just like doing a project, so it will be easier to grasp and understand the theory.
both learn professional knowledge and learn how to be human.
Lecturers and practicing instructors teach the subject to students in two different directions, making it very difficult for students to grasp.
She teaches gently, not harshly or violently.
But if you don't have basic knowledge, how can you do it?
Explain the lesson in more detail.
Practical projects are far different from theory in class.
improve the quality of classrooms and equipment to support learning.
She is enthusiastic, helps students, creates a comfortable learning atmosphere.
teacher wzjwz123 teaches very well and is very enthusiastic!
should change different operations altogether.
improve learning equipment.
It is necessary to increase the course time by 30-50% so that students have the conditions to absorb the knowledge more deeply.
You teach theory too much.
Teachers always create a happy atmosphere in class.
Subject content is too heavy and many things are not necessary for the student's profession.
Her lectures are still difficult to understand, not profound.
In class , when teaching , teachers use a lot of vulgar sayings , vulgar words , swear words very uncultured .
The teacher teaches very carefully.
really satisfied.
nothing satisfied.
Good form of teaching, through mini games to impart knowledge.
Fully prepare the necessary software and programs available in the practice rooms in accordance with the subject's characteristics.
Instructors have a huge role in optimizing students' code.
Highly practical for toeic exam as well as social practice.
Teachers update information about lessons regularly , complete and new .
Lecturers are difficult to understand, sometimes even vague.
need to prepare the lecture correctly and do not work alone when going to class.
Enthusiastic lecturers teach, diverse exercises suitable for theory.
Enthusiastic and passionate teachers.
The teacher is funny and easy to understand, the classroom atmosphere is comfortable.
Has extensive knowledge, lectures in English.
should focus on speaking and listening a lot because he is already 3rd english.
She is quite easy to understand , enthusiastically runs around the class to guide each student .
Energetic, enthusiastic, easy to understand.
English is a subject that requires time to practice, but here the school schedules 1 day and 4 periods.
The teacher teaches quickly, there is something difficult to understand.
Active teaching method helps students not only improve professional knowledge but also professional skills doubledot presentation, critical thinking.
The way of communication has not helped students understand the generality of the problem!
It is necessary to arrange the classroom more reasonably, with projection equipment and tools.
The teacher is easy to understand and very funny.
English teachers are not good enough.
There should be a reference exercise answer section for the assignment deadlines.
The extent of knowledge in his subject is very wide, but it is not appropriate to include it all in just one subject.
causing confusion , confusion for students in decisions about assignments , projects , unclear , not exactly decisions .
Teachers are enthusiastic , enthusiastic , often allow group work during class time .
Sweet and enthusiastic teacher.
The teacher conveys all the lesson content.
should only give the main content and the formula , how to do the test .
cheerfully preaching.
The school schedule is not clear, it is difficult to grasp the calendar.
I still don't really understand wireshark, what else can I use it for besides the purpose of doing exercises.
inspirational voice , give specific examples .
Repair damaged computer equipment in the machine room.
teacher wzjwz243 is a very enthusiastic teacher with students, he conveys the lesson very easily and thoroughly.
teaching is difficult to understand , putting too much pressure , prolonging the teaching time making students unable to have lunch .
The teacher should spend a few hours to do the exercises because the amount of examples he gives is quite a lot.
need for more documents , more exercises for private students to study .
sociable, fun and receptive to students' opinions.
not very enthusiastic.
teachers teach well , promote students ' listening , speaking and reading abilities .
conservative in the way of teaching, do not answer questions to support students while practicing.
have to learn too many unnecessary parts , should reduce some content , eg doubledot 2 dimensional random vector , poison distribution .
The teacher teaches carefully, easy to understand, illustrates the theory thoroughly, thinks about reality.
Don't post weekly assignments early so students have time to do them.
She regularly checks her homework.
The teacher is easy to understand, lively, with many specific examples!
Teachers always try to help students understand the nature.
The amount of knowledge is a lot but the teaching time is short, I hope the training department can consider and divide each subject to teach 1-3 languages, for example html, css as 1 subject, js and jquery as 1 subject, php do 1 subject.
Easy to understand teaching method.
There are many interesting stories besides teaching, interacting with the class to facilitate the easy acquisition of knowledge.
When we were studying the form specification taught by teacher wzjwz169, we didn't understand what he was saying, didn't understand what this subject was for and how it was applied in practice.
In my opinion, the course materials are still lacking.
Enthusiastic teaching with students.
Lecturers give effective lectures, combining theory and programs to help students understand.
The lecturer conveys very well, very easy to understand.
Ms. wzjwz62 has a teaching method that, according to me, is suitable for the characteristics of English subject, she always creates interesting teaching activities and always ensures that knowledge is conveyed to students in the best and correct way. and most complete .
She is also very friendly and approachable with students.
When I go to physical education school, I don't really know which teacher is with which teacher, because it's been a while since I've had a teacher.
she teaches well , easy to understand , many illustrations , combines both theory and practice .
The teacher gives a lot of rest.
I think this is a problem caused by the training room forcing the teacher to change the exam format, at first we were told that the final exam was on a computer, but then we had to take the paper-based exam.
room wzjwz98 block wzjwz99 in the afternoon too hot and sunny !
When taking the exam, the time was too short to make a presentation even though I thought of a solution to teach students to "do easy things quickly" to teach students to be "workers".
The teacher is not enthusiastic, especially the practical part.
very dedicated teacher.
Enthusiastic in teaching.
Teacher often overtimes to lunch time.
At the end of the course, students are not allowed to use any software introduced.
should summarize the main ideas of the lessons to study.
The teaching method is quite good.
The teacher replied to the email with no sympathy.
add practical equipment for this subject , not just computer practice .
The teacher is very disciplined and everything is clearly arranged.
The teachers teach on time, the lesson content is lively.
Teacher on time, good help during practice.
appreciate colonsmile .
Questions can be solved well with a theory teacher, so there is no need to have an additional practical teacher.
The teacher is enthusiastic and dedicated to the students.
The teacher has the ability to impart good knowledge, easy to understand and give many exercises for students to apply.
The teacher imparts complete knowledge to the students.
Enthusiastically answer all questions of students.
She teaches and guides students very enthusiastically.
Very enthusiastic, loves students, easy to understand.
Practical content is just copy and paste, not focused on teaching content.
The teacher conveys not very well, hard to imagine.
Need more documentation.
I think the final exam for this subject should be 100% self-paced.
The number of algorithms is large and spread, so it should be refined to focus and relate to more practical applications.
sleep-inducing teaching.
follow the program.
Very good teacher, very updated.
good teacher, easy to understand, he often let us do different types of exercises.
confuse learners.
She is dedicated and enthusiastic.
or enthusiastic.
Students who work hard will do the work.
ineffective teachers.
Fun, engaging way of teaching.
Teachers always make sure to teach on time, easy to understand lectures.
influence my overall results.
English is not a subject to teach theory and grammar, so I think you should change the way you teach.
The teacher is quite good and detailed, easy to absorb.
her attentive enthusiasm.
more detailed instruction.
The teacher used English and Vietnamese mixed, causing confusion.
very good , no comments .
Enthusiastic, enthusiastic, handsome teacher.
for the exercise to get points for practice is too difficult, the instructions are sketchy.
5 - 10 minutes late to class.
enthusiastic teacher.
Need to provide more study materials for students.
I need to disseminate more information.
I rest too much, this is an economics subject that I do too rigorously.
the lecturer is often late , the lecture is always delayed because the lecturer is too enthusiastic .
The teacher is effective, easy to understand and practical.
often go out , the phone , skype constantly ringing .
Quite a lot of exercises.
She teaches with enthusiasm and is easy to understand.
The teachers are very enthusiastic and help the students a lot.
A couple of English words I don't understand.
Need to improve the quality of teaching.
The teacher is dedicated to the students, enthusiastic about the students.
There is no need to go to much practical training in the computer room.
Some basic problems teachers should cut down to save time.
very enthusiastic attitude.
for more exercises.
teacher's enthusiasm and dedication.
dedicated and very up-to-date information for students.
enthusiastic instructors.
The curriculum is clear , exercises are complete with the content learned .
give more examples in practice so that students can easily absorb the lesson.
She is enthusiastic, thorough and easy to understand.
The classroom is too hot and lacks a fan.
The teacher is very dedicated and enthusiastic.
The engine room is unusable.
I find it a bit difficult to understand, she teaches a bit fast.
Good teachers, enthusiastic and easy to understand.
Be on time, teach enough knowledge.
he follows our students closely in each lesson, he always gives examples to make it easier for students to code.
There are few classes, so students learn boring and stereotyped, so there is time for students to understand more.
The teacher arrived on time.
The teacher does not guide the effective use of the materials and does not guide the work, but only corrects the exercises.
Enthusiastic teachers, ensuring knowledge for students.
should let experienced teachers teach this subject.
The teacher is very good, concise, general and easy to understand.
She is very sweet, enthusiastic and easy to understand.
She is very close to the students.
The teacher is very enthusiastic.
regularly review knowledge.
I think you should upload slides before each class so that students can see the previous lesson at home instead of uploading slides after each class!
Enthusiastic faculty, interested in most of the students in the class.
The teacher is extremely enthusiastic, it must be more than 10 years of studying in both high school and university to see that he teaches so enthusiastic.
Theoretical reasons do not understand, leading to practice also do not understand.
The teacher is enthusiastic and very dear to the students, solves the exercises in detail and comes with vivid examples, I like him very much and hope he continues to teach my class.
need to be more lively.
not rigid in the way of scoring .
Communication is not very good.
The computer room is too old , the internet is not available , is small , the computer configuration is too weak .
easy to understand , good teaching , many creative methods , delicious candy .
ensure class time, number of lessons.
No project instructions.
The teacher has good and meaningful stories.
too few exercises.
provide more materials , course syllabus .
Divide the group into a very good project.
moreover , again using silverlight , leading to a situation where many of you do not want to learn , because after learning silverlight , no one uses it anymore .
She teaches well and is easy to understand and very enthusiastic.
You teach very well, we thank you.
Teachers need to ensure class time.
The teachers are very dedicated and attentive.
Enthusiastic and humorous teaching.
bland and rather cheesy.
Lecturers are not effective, many students do not understand the lesson.
The instructors are easy to understand , dedicated , ensure class time , provide adequate knowledge for students .
At the same time, the questions the teacher asked were very close and required deep knowledge compared to the lesson.
enthusiastic and effective teacher.
Teachers should keep the microphone close to the mouth.
The curriculum needs to be changed to be more appropriate.
for easy-to-understand examples.
Some students submitted their projects late but still got very high marks.
Teachers are dedicated, enthusiastic, strict, teach easy to understand, evaluate learning results fairly and accurately.
Enthusiastic and easy to understand.
After the next term, I hope you can find a suitable teaching method to help us feel interested in your subject.
Every session has practice, after learning the theory, the practice will be highly effective!
The lecturer teaches slowly to help students keep up with the progress, there is a lot of cooperation between both the lecturer and the students, rich examples of exercises after each theory section help students understand the lesson.
many times when doing practice without internet to learn what you need.
I don't teach you this subject.
wzjwz53 practice room needs to be upgraded.
Enthusiastic teaching, easy to understand, dedicated to students.
The class was too crowded so it was very hot.
Easy to understand slides.
Great teaching and lots of exercises.
Teachers are always dedicated, enthusiastic and have high interaction with students.
Studying near the construction site is really unbearable.
need to elaborate more.
The way the teacher teaches is very scientific, simple and easy to understand!
The teaching is very difficult to understand.
Lectures create excitement for students, enthusiastic teachers.
full practice.
She is very easy to understand and dedicated to her students.
Funny teacher, good communication ability.
easy listening, enthusiastic.
Her teaching style is easy to understand, she also cares about students.
This course is quite fun.
there have not been many group activities or presentations , have not been to the actual enterprise .
enthusiastic to help students.
The course is all about c, don't use cplusplus much, it's easy to mess up in the programming process.
never intended to miss his teacher's class (except in the case of oversleeping colonbigsmile).
Be on time to class, answer all questions of students, enthusiastically.
conscientious instruction.
The teacher teaches well and gives very close examples, easy to understand when in class.
You take too much time off, so we also take a break.
clearly state the purpose as well as the application of the subject right from the beginning.
Enthusiastic teachers, guaranteed class time.
understand the theory of the subject.
Thank you so much .
very frustrated.
should give more homework.
teacher wzjwz187 teaches with a heart and always supports when there are questions.
Enthusiastic, experienced instructors.
Teachers have not included many social issues.
wzjwz11 room projector is too poor quality.
Group practice, do lots of exercises.
suggest that the school should invest more in the computer room and update the software for learning.
sometimes without enthusiasm.
warn students to be late but lecturers are late, often absent from teaching without any reason without notice, causing frustration, wasting time, and students' travel expenses.
The teacher is very dedicated, enthusiastic to answer students' questions.
you should demo the circuit by protues .
Her voice , gestures , way of communicating are very cute .
teacher's teaching style.
Teaching talking too rambling makes students not concentrate.
The practice room's computer cannot serve the practice content, the lecturer asked to do it on the laptop and bring it to the practice room for grading, so the practice room is used for grading?
Enthusiastic, funny teacher.
The instructors are very enthusiastic and answer the key questions of the subject.
The teacher is very enthusiastic, often adds more to expand the knowledge for students and frankly points out the shortcomings of the lecture slides so that students do not make mistakes and understand the problem clearly.
too strict points , for too many tests .
lecturers do not guide students to perform practical exercises, do not provide materials for students to study.
teaching is rigid , oppressive , does not attract , constrains students .
good teaching , give some practical examples to increase the vividness of the lesson .
for exercises to improve English ability.
I think it's okay to learn.
The course outline has not been updated for students.
The teacher needs to focus a lot on the central focus of the subject that has been proposed.
Instructor for many exercises , complete .
Lectures given in class meet the needs of students.
The teacher has a heart.
knowledge and good teaching.
teacher is very happy.
close to students.
The teacher is enthusiastic and punctual.
Regularly giving homework helps students understand more solid knowledge.
quite conscientious.
choose a suitable reporting time for students.
Enthusiastic teachers, on time.
dedicated and enthusiastic lecturers, giving students presentations on given topics, helping students enhance their ability to work in groups.
teaching knowledge is quite advanced , beyond the understanding ability of most students .
the teacher understands the lesson.
The teacher used to sing idly, it sounded good, but it was also very funny.
Upgrade equipment, especially speakers to have the best quality.
Instructors clearly guide each student.
She didn't post the lesson slides first, but only after she finished studying, so when she didn't understand, there was no slide to re-read.
The teacher's way of teaching is not effective, sometimes he even helps some students.
the form of final project report , does not show the ability of the students , it is easy for one person to work and all beneficiaries , because the teacher does not require a work assignment sheet and only gives the same grade for the whole group group based on the report submitted , although a group of teachers is limited to 5 people .
enhance practical English exchange.
the teacher is often late , sometimes 30 - 45 minutes late , in some weeks 1 hour late ( at this time the students have already left ) .
Notice of leave is not clear.
failed to inspire learning.
Good knowledge transfer, student-friendly.
Always be in touch with practice.
interact with students.
More materials are needed for students to study.
However, his class time is quite limited and most of the time he does not use it effectively.
quite enthusiastic.
should provide course objectives.
You should speak a little slower!
I want the school to arrange the schedule so that we are least likely to have the same schedule.
Well explained, easy to understand, practical illustrations.
The deadline for practice exercises is not fixed.
too many exercises , takes a lot of time but no effect .
The teacher is also very funny.
Her handwriting is very bad , she teaches difficult to understand , does not explain the exercises but only gives 3 clips and tells students to follow .
generally okay.
for review one way out of one type .
clear , basic , practical .
The teacher is very attentive to the students, he not only teaches the theory but also gives examples of those applications in the external working environment.
have not participated in the actual campaign and toured the company.
Good teaching, motivating students.
The instructors are enthusiastic, there are many good exercises.
She is very dedicated in teaching, always improving teaching methods.
create conditions for students.
Enthusiastic teachers, teach slowly, easy to understand.
The information the teacher conveys is very difficult to understand, students cannot imagine that knowledge.
The teacher gave detailed instructions, but the subject knowledge was too boring, causing most students in the class or skipping classes.
sometimes even hard teaching.
she cares about students , gives good lectures , loves her colonhihi .
spend too much time in class copying things on the board.
He has extensive knowledge, we need to learn a lot from him.
According to the requirements of the subject, students must bring laptops to do the exercises, however, there are only 2 sockets in the room, not meeting the teaching and learning needs of both teachers and students.
Need to improve the quality of facilities.
Instructors should be more specific.
Easy to understand by instructors.
Lecturers rarely explain in depth about the examples.
The lecturer teaches well , easy to understand , enthusiastic , the amount of knowledge is reduced to be able to remember the main part .
We were really at a loss for words, so we had to humbly go online and search for all kinds of things for more than an hour before we could make a sentence.
good teacher, caring for students, funny, hope someday he will teach my class again.
Very useful course.
should go deeper into the important issues and avoid getting too deep into the basics and familiarity .
Exercises are done a lot, considerate, dedicated.
teachers often give the class a break , a vacation up to 4-5 times , the ability to communicate needs to be improved further .
Communication is not really effective.
Enthusiastic and friendly lecturers, teaching with a plan, ensuring knowledge.
try to do more exercises .
The teacher should give demo code examples for students to understand better.
The subject is not useful for my major.
Boring teaching method, only reading slides.
She is cute and answers questions.
Sir, you always lay the foundation carefully and let us learn and improve.
teachers to let students learn more on their own.
She teaches well conveyed or easy to understand.
Subject content is not consistent , each teacher teaches differently , not consistent between years .
Instructors are too strict in grading and submitting papers, please check our code when we are wrong or forget to delete the file.
lecturers are late to class , often absent but without notice .
The teacher is enthusiastic about teaching, many very interesting topics are needed for students.
I have never met a teacher since the beginning of school until now!
Dedicated, enthusiastic teaching creates conditions for students to develop knowledge.
enthusiastic lecturers, teaching in an open way so that students can study more outside of the program on their own.
The teacher is fun and easy to understand.
I like her very much.
Teachers apply many unique teaching methods.
It is necessary to have flexible and creative teaching methods to keep learners interested.
great teacher , handsome , funny , good soccer player .
It is necessary to change the curriculum to suit students' knowledge.
about the teacher's attitude of answering questions to students, the feeling of being very uncomfortable makes students not want to ask any more questions.
Lectures are easy to understand , accompanied by specific examples , friendly to students , answered as soon as students have questions .
humor .
The teacher is very quiet.
The teacher teaches practical applications so it is easy to understand.
Students are presented but really do not understand.
The teacher gives a lot of exercises to improve practice capacity.
The teacher is very approachable and gives good guidance to the students.
Enthusiastic and easy to understand.
aggregating 2 other classes together leads to an imbalance of knowledge between the 2 classes, causing difficulties for the lower class.
Psychiatrist, good teacher.
The teacher is dedicated, creating a new atmosphere for the lesson.
The lecturer is quite humorous, bringing laughter to the class during the teaching process.
Her knowledge is in-depth.
teachers often misremember to teach from one class to another.
The teacher is very good, I feel easy to understand.
3rd year students and above all have laptops, so entering the computer room is not necessary.
wzjwz104 room projector is very often turned off , after opening for a while it gets too hot and then turns off , unusable .
enthusiastic, dedicated lecturers, actively exchange with students about knowledge inside and outside the program.
Clearly state the course content and objectives.
fun .
Classrooms are very hot at noon, it would be better to equip more fans.
The teacher is very enthusiastic, always gives very vivid practical examples.
The teachers teach well , are enthusiastic and update external knowledge in the lectures .
The school should give practice once a week.
The instructors are correct.
the reason doubledot to the day of the exam sat down immediately with 2 broken computers.
The teacher creates interest in the subject.
practice time is too little , new knowledge but little instruction !
Easy to understand, funny!
boring .
enthusiastic, funny.
Nice teacher, good teaching.
Enthusiastic, close to students.
Subjects need to be designed in more detail for each specific part to make it easier for students to access, such as doubledot learning console programming and win form confusion, students do not have an overview and overview of the problem to be done leading to difficult to find the way in the chaos of knowledge , no direction , low academic results , no interest and passion .
The teacher is very interested in the difficulties encountered by the students during practice.
The transfer of knowledge is not deep, I still feel confused after each class, only understanding briefly.
Enthusiastic teachers, good communication.
should not "scare" students in front of each problem, but to make it simple to implement the problem, teachers need to do sample exercises rather than giving hundreds of exercises.
The way the teachers teach is very good.
teach too fast.
Mr. wzjwz278 is like a friend , very close , comfortable when communicating with students , the knowledge learned from him is very complete .
The teacher goes to class at the wrong time and doesn't care about the students.
I found the library room upstairs that we studied was not suitable for learning English because the design of the board and the computer system made us constantly turn our necks to the left or right during the whole lesson because we also I don't use the computer to do anything in English class.
student-friendly.
Update the topicality of the subject , provide additional useful reading materials .
Lecturers are very sleepy and do not engage students in lectures.
voice is hard to hear.
Good curriculum, core knowledge.
She is very cute and loved by many students.
she teaches quite easily and she is quite comfortable .
Completely dissatisfied with the teacher's assessment.
nothing at all.
sleepy teacher.
enthusiastic support teachers.
through which will understand deeply and clearly the theory learned .
Lecturers often do not go to class, if they do, they just sit in one place and do not give lectures or guide students to practice.
teacher wzjwz262 is enthusiastic, imparts knowledge well, introduces more resources to students.
Subject goals should set out to be doubledot what students are introduced to .
The teacher is very good, the knowledge is very practical, follows the students step by step, guides wholeheartedly, imparts knowledge that is easy to understand and convince.
Classes are often absent, teachers are not very enthusiastic.
Enthusiastic, well-taught teacher.
The teacher did not create interest.
The teacher is very good and answers students' questions very quickly and accurately.
Dedicated, enthusiastic, easy-to-understand teachers.
teachers with practical examples, meeting practice requirements.
Dedicated teachers, creating active learning for students.
Friendly and enthusiastic teacher.
enough documents.
The way to grade practice exercises through video recording really does not properly assess the ability of students.
write too much.
The teacher always ensures the time, answers questions enthusiastically, comes out 15-25 minutes later than other subjects.
The teacher often gives a break before the end of class.
I want the subject to be close to reality through examples.
easy to understand , funny and very student friendly .
I have an opinion that we should cancel engineering physics.
active teaching.
enthusiastic guidance and practice.
I hope next semester you can finish the class on time.
The practice hours are too little, the weekly practice exercises are the same, the instructors don't have much time for direct instruction.
Lecturers have in-depth knowledge of the subject.
enthusiastic, enthusiastic.
the survey section doubledot the survey questions are too long, many questions are repeated. Students get bored and accumulate rampant misjudgement of incorrect survey results.
Teachers need to give students lots of communication practice in class.
There should be a practical section on understanding hardware and computer parts.
wholeheartedly devoted.
She explains the students' problems in quite detail!
ambiguous content.
She should be active on the subject website more.
Enthusiastic and detailed instructors.
members are easier to assign and more accountable.
Make effective use of class time.
the enthusiasm and dedication of the teachers.
detailed instruction.
Instructors are very enthusiastic, direct and indirect responses to students' questions are very positive.
change the form of subject assessment.
for good exercise.
need to add knowledge of pattern server side .
that leads to many students will also pronounce the same .
Unfair assignment of topics.
easily boring.
The teacher is very funny.
The classroom is still hot and dusty, although the projector is still good, it is still blurry. Please fix this problem.
Her explanation is a bit difficult to understand.
Good communication ability.
Every day when coming to this subject is a torture for the whole class students.
Good lecturers, help students absorb knowledge effectively.
The lecture hall is too hot.
Good teaching, enthusiastic teaching students.
teacher wzjwz81 is a very enthusiastic teacher with students, he is dedicated to teaching all the things we do not know.
Enthusiastic teacher, apply many exercises, easy to understand.
Most of the lectures are sketchy, mostly just a glance.
loan kit home to practice.
The requirements for students are high, but they do not satisfy the students with the necessary knowledge.
only participate in grading and not teaching during class practice once .
He doesn't teach theory, but only briefly talks about some exercises, so I don't know what to comment on him.
Team work a lot.
but the school did not arrange an hour for students to study.
Interoperability is not good.
The teacher is quite punctual.
The content of the lecture is easy to understand, the lecturer is enthusiastic and funny.
If the equipment has not met, why does the school not create conditions for students to pull the network cable for students to plug into laptops.
There is an end-of-hour exercise.
There are no make-up lessons.
Most of the hours are presented by students, but in fact, the students who are giving the presentation still do not understand the lesson, how to present it to you.
Lectures are easy to understand.
Filmmaking is hard, sir.
I am very satisfied with your teaching method.
Ms. wzjwz6 is very enthusiastic.
The teachers are very enthusiastic.
All classroom activities.
dedication to students.
come to class on time!
There are some parts that the lecturer explains is a bit difficult to understand.
improve classroom equipment doubledot projector , fan .
The ability to communicate is not good, the knowledge is not reached.
The teacher is funny and friendly with the students.
Practical instructors arrive late to class , and have not provided detailed instructions for students to easily grasp the lesson .
did not understand, talked a lot.
She is very dedicated to her students.
The teacher is dedicated and enthusiastic.
Very good teacher, funny at work.
Lack of enthusiasm, little homework.
If you like to sleep, you can sleep. Besides that, there is nothing satisfying.
the course name is web application programming , but only for programming on php language , so it should be clear in the subject name with which language .
Fun, dedicated teachers.
The teacher does not teach but gives very close notice in advance and he often misses teaching.
Good teacher, funny, and very practical.
Enthusiastic teachers, caring for students, gentle.
enthusiastic enthusiasm.
Using common technologies , it is advisable to consult the faculty framework to see what students already know .
good , easy to understand .
The teacher is very easy to understand.
I don't like wzjwz86's teaching style very much.
happy teacher.
There should be more materials to learn, there are games to make it easier for students to understand the lesson.
do not have much experience in knowledge.
She teaches carefully, funny, cares about students.
sometimes do not go deep into the issue of teaching.
There are many applications.
The lecturer took 3 days off for no reason.
The lecturer provides enough knowledge needed to understand the theory part for practice, there are sample examples for students to refer to.
has not helped students to work in groups together.
Overall, the teacher is great.
don't know .
Full course content.
Guide students to solve problems well.
Thank you for enthusiastically supporting us, lecturing the content that the theory teacher skimmed over.
she said very quietly.
use more specific example slide projector.
lack of subject knowledge.
exciting .
easy teacher.
sociable, friendly with students.
dedicated , good teaching .
Enthusiastic teacher, full teaching, fun.
very good teacher.
suggested she review her teaching materials, slides should invest more carefully.
The teacher is very dedicated and cares about the students.
yes no comments.
have extensive knowledge.
Avoid the situation that the teacher is teaching when the chalk runs out, the microphone runs out of battery.
I honestly share, the faculty should drop this subject.
The lecturer just skimmed through the lecture slides and then assigned the exercises.
the teacher lecture is a bit confusing and there is no reference on moodle .
Enthusiastic teaching, always innovative content.
invest in practice labs on real equipment and scale .
or enthusiastic, energetic, easy to understand.
The teacher prepares the lesson very well.
Very funny teacher, very good teaching!
The way of teaching is a bit difficult to understand.
Teachers should not give the code first, but should let students do it themselves, so students will remember longer.
she is devoted.
or early attendance.
a bit difficult to absorb.
Teachers give too many exercises but few instructions and solutions.
Can you elaborate a little more on the topic of the lesson?
she is so wonderful.
But he also gave me time to ask questions about things I didn't understand.
In the practice room, the machine hangs, is damaged all the time, the network cable is plugged in when receiving and sometimes not.
The teacher taught well.
The lesson before the last class of the class, Ms. wzjwz48 told me to go to school next week, anyone who wants to go can go, it's okay not to go because there's no attendance, but when I come to class, no one teaches.
Very good teacher and very funny.
practice just use form 2 .
There should be more specific examples of the teacher for each type of math instead of just correcting students' work.
I hope that the content of the lesson will be updated with the most recent and new technology versions.
Get examples from real-life easy to understand!
Teachers should update new knowledge, instead of still using old knowledge content.
Active and effective teaching.
The teacher is very funny, maybe because he is young, he understands us and has a pretty young and good teaching method.
Teachers are enthusiastic and add other necessary knowledge for students.
The teacher is enthusiastic, approachable and fun in the class.
There should be a repository of documents and sample exercises for students to refer to.
She teaches well and is dedicated to her work.
I always think only of myself, not of others.
very friendly .
She explained the theory so quickly that I and many other students couldn't keep up. It was mainly about reviewing the material to understand the basics, but in class, it was just a little bit.
or attendance.
not on time for class.
enthusiastic and cheerful.
The group's exercises are all done by themselves, or refer to statistics to analyze the market but make the copy rate according to turnitindotcom's algorithm > 30% (according to the teacher, the lesson > 30% will get 0 points) .
Students need to do more homework.
Lecturer is quite easy to understand.
In my opinion, the school should organize more seminars on software, introduce software development directions in this subject.
The teacher teaches a bit fast, sometimes I can't keep up with the lesson.
Clearly explain the problem, clear instructions.
Good teaching quality, enthusiastic enthusiasm.
Good teacher, easy to understand, has a lot of additional knowledge.
The final exam is too long compared to the test time.
More practical exercises are needed.
teacher is always on time.
The teacher's teaching method helps him understand and apply his knowledge.
Practical knowledge is not parallel to theory, some practice exercises with knowledge even before being studied in theory class.
She teaches very passionately!
ensure class time , effective communication , positive .
Should equip more practical classes so that students have the opportunity to work in reality. The school should equip window blinds to avoid dimming the projector, making it difficult to report projects as well as teach.
Practical content and theory must be close together.
Enthusiastically explain to students.
Dedicated to teaching, answering questions regularly.
Enthusiastic, enthusiastic!
Teachers guarantee class time.
The projector is quite dim, the sound has many problems.
What I am most satisfied with is that the lecturer is enthusiastic and always creates a sense of excitement when learning English.
The instructors are enthusiastic and easy to understand.
Full practice equipment is required.
In the previous surveys, I thought one was the best, so I typed it wrong.
Pretty easy teacher.
The teacher's teaching style makes students feel close, creating a sense of grasping and understanding the lecture better.
for specific exercises.
instruct students in each small error.
And there are some problems that I don't understand.
The teacher is very enthusiastic, very enthusiastic, studying very carefully.
Students come to class without seeing the teacher, and then get kicked out.
Dedicated and enthusiastic with students.
The teaching schedule is constantly changing, not fixed.
She teaches enthusiastically.
Have students do many exercises from easy to difficult to understand the lesson.
i think you teach better than wzjwz301 hi hi hi .
Need to solve more exercises and exam questions!
Teachers should guide students in choosing research topics.
the course only covers the general problems of an object-oriented language learned in object-oriented programming, windows programming, multi-threading, graphics.
Easy-to-see slides.
There is a lot of good material.
The teacher is very boring and has no enthusiasm.
should upgrade and maintain the old machine room more often.
The teacher understands the psychology of the students.
Teachers are enthusiastic about teaching and answering students' questions.
The teacher is still a bit difficult to understand.
practice is too difficult.
conscientious teacher.
Many things I can't understand, I have to open an English book to read to understand.
Never seen a teacher.
bilingual should be easy to understand.
Teacher, confidently teach the lesson, sometimes it's too low for anyone to hear.
realistic .
focus on teaching more useful knowledge for later majors, unimportant knowledge should be ignored or skimmed.
bad teaching.
The teachers are very funny and welcoming to the students.
The instructions for making the subject project are not detailed, and I feel that theory and practice are not related to each other.
often absent , students come to study without a lecturer , for unknown reasons , without any prior notice , wasting time and traveling expenses for students .
to upgrade the engine room.
You teach very well, thank you sir.
Teaching methods are not good, need to be more specific to make it easier for students to understand.
The number of training sessions is still small.
She is very enthusiastic when pointing and teaching.
Teachers often give keywords to increase students' self-study ability, helping students have a sense of lifelong self-study.
thinking training.
For that reason, I hope the school can reclaim the rights of students.
too many seminars.
She teaches extremely enthusiastically, understands student psychology, and teaches well.
related to practice.
The teacher uses the blackboard and constantly takes notes from the documents about 60% of the time, making the class very boring and sleepy.
The teacher is extremely dedicated to teaching, Ms. wzjwz270 has problems and notes before the exam for the whole class, she also edits the projects for the presentation groups to more complete the projects of the colonsmile groups.
Sir, the teacher is really dedicated in the teaching process and the exercises he gives are very useful and practical.
change the way of communication so that the subject is less boring.
Very good teaching method, enthusiastic.
She is very attentive and enthusiastic.
need slide lectures and more examples .
Instructors are enthusiastic and answer students' questions.
the subject is very difficult , the teacher should solve more problems in class .
The lecturers are extremely enthusiastic, easy to understand, the class is lively and highly effective.
Instructors are dedicated to students, communicating effectively.
odoo is too broad , difficult to use , does not fully understand the functions needed for projects like pos .
The teacher focuses on teaching conventions and principles when coding so that the code is clear and easy to understand.
However, as the current situation is, it is a practical subject to study first, after learning theory, it will lose the continuity of knowledge in the learning process.
teach over time.
The instructors are easy to understand and funny.
The teacher is quite advanced, some of us can't learn in time.
Students need more of such articles.
The teacher makes good use of his time and conveys his ideas as well as the joy of learning oop.
You need a foundation before building a website.
good teachers.
The teacher conveys all the knowledge.
projector is too dim , suggest to change .
The lecturer teaches in a way that is easy to understand , gives good exercises and examples , close to the lesson .
ineffective teaching.
very useful .
I use visual studio 2005 again, so I would like your opinion on upgrading the visual studio version to 2008, 2010 to make studying and taking exams easier and more effective!
She is enthusiastic, teaches well, has many exercises.
knowledge has not been communicated effectively.
The teacher is fun and easy to understand.
The quality of the practice room is too poor.
boring way of teaching.
The teacher gave very sensitive examples, especially for girls.
Good teacher, caring for students, enthusiastic.
She teaches a bit fast.
did not receive timely support from teachers.
good and energetic teachers.
Good teacher, enthusiastic, fun.
Friendly teachers, easy to understand explanations.
the teacher is late.
His teaching style is excellent, very close to reality.
Happy, enthusiastic with students, dedicated to helping students.
Instructors are easy to understand, pronounce correctly and often interact with students during the lesson.
interested in learning, dedicated teaching, easy to understand.
Good teachers, have quality knowledge for students.
out the types of exam questions!
The teacher is enthusiastic in teaching, ready to re-explain unknown knowledge.
The homework we often study in the room with an unclean board cleaner will affect the next exercises when you do it on the dirty smeared part.
I hope you can make the content easier to understand.
come to teach on time and make up for the number of absences.
interested in more students because the level in the class is quite different and there are not too many students.
Each semester can be a different project for the whole student to doubleot to avoid the situation of "frying" the old projects, so there is a common standard for grading students.
She teaches very passionately and effectively.
adhere to class time.
No further comments.
every session 15 minutes late.
teaching .
The teachers are very dedicated and enthusiastic.
Leaving this subject or offering a simple and easy-to-understand program for students is better than learning a lot and not getting much.
Teachers should lecture to students, should not sit for students to study on their own.
or continuous leave for work.
Friendly and enthusiastic teacher.
English is a difficult subject for me.
for many exercises to study as well as exam preparation.
Dirty swimming pool.
He is very straightforward in his talks, lectures, and test scores.
And in the lesson, the teacher was a bit advanced, so he couldn't keep up with the schedule.
Enthusiastic teaching, easy to understand instructions.
Until I went to work, I did not specialize in any field.
more creative projects.
The teacher uses English to familiarize the students with the names of the devices.
The teachers are enthusiastic, cheerful, and answer all students' questions.
should more closely associate the subject with practice.
Although I did not get to meet the lecturer last semester, I have basically completed the project.
too little homework.
the machine room should be installed related software more fully .
She is a very enthusiastic teacher with students, hope she stays like that.
Dedicated and enthusiastic teacher.
Instructor for many exercises to do.
the actual teacher on the exercises.
The goal of the course is not clear.
It's also a good way for us to find out on our own, but it's a bit difficult for us.
a lot of knowledge speak fast and difficult to understand.
The teacher is good , the teaching method is attractive and the teacher is very enthusiastic , good , has extensive knowledge , has a scientific and easy to understand teaching method .
Update the general curriculum to teach the subject.
Need for slide on reading .
She teaches with enthusiasm and detail.
The old way of teaching is still not very effective.
Enthusiastic and dedicated teachers.
Teachers are not enthusiastic and dedicated.
Answer questions and never miss a lesson.
the curriculum seems too heavy.
Enthusiasm in the work .
The teacher entered the class late, extended the teaching time through the empty period, did not teach in accordance with the focus of the exam questions, and scored too late at the end of the term.
teacher said clearly.
the lecturer is difficult , sometimes raises his voice at students , does not respect students ' opinions .
I am very satisfied with this practice time.
The teacher is often busy with unexpected work and reports close to the hour.
should have more subjects.
Regularly check students' knowledge to ensure the quality of subject knowledge.
Good teacher, enthusiastic, fun, easy for the subject.
The teacher is easy to understand and cares about the students.
Teachers need to use class time more effectively.
need to understand more how to connect prolog with c .
she lectures too fast colonsad .
The lecturer is enthusiastic with the students, with vivid examples that are easy to understand.
The instructors are easy to understand , thorough , dedicated in explaining and teaching .
Lecturers are very enthusiastic, always come to class on time, care about students' learning.
The curriculum is pretty much no time to do exercises to better understand the subject.
but the teacher is a bit strict and difficult.
Dedicated, enthusiastic, enthusiastic, funny teacher.
Sent email but no reply.
She is dedicated, easy to understand, does not put pressure on students.
The teacher should write the essay to make a table after giving it to the students to correct it because the students' words are small, making it difficult for other students to copy the lesson.
The teacher comes to class on time, the lecturer is cheerful.
More references available.
No, it's because I don't have the ability to absorb this subject.
often think and have to go to school to make up.
Enthusiastic with students.
there is nothing unsatisfied.
must invest in more equipment for the practice room.
The teachers are very easygoing, dedicated to teaching.
Enthusiastic funny teacher.
The lecturer speaks slowly and even explains in Vietnamese , this is not really necessary .
organize competitions related to English communication skills.
give more examples.
The teacher answered the students' questions very enthusiastically.
Teaching with the right focus.
enthusiastic teachers.
Scoring too much , not too concerned about whether students understand or not .
she did not provide the answer to the exercise .
Good teaching method.
Lack of enthusiasm .
Very good teacher, easy to understand.
Fun, easy to understand.
Course materials are still missing updates.
Enthusiastic and caring teacher.
Full curriculum is required.
less realistic.
The teacher often uploads slides to the school's web site very slowly (on Tuesday, he only uploads on Mondays).
Dedicated teachers with pedagogical experience.
use the wecode system.
I find this quite useful.
Spacious classes, enthusiastic teachers.
Lecturers do not guarantee class times and leave without prior notice, wasting students' time.
Teachers need to communicate more with students through the course website.
Enthusiastic, friendly instructors, good knowledge transfer.
It is necessary to focus on teaching the parts related to the future major.
The teaching is easy to understand and complete.
teacher should explain more carefully each line of code , each character , statement , variable .
Schools should equip window blinds to avoid dimming the projector, making it difficult to report projects as well as teach.
teacher wzjwz107 teaches very well and helps us learn more soft skills.
Too much homework, students can't do it in time.
She doesn't speak with a microphone, so it's hard to hear.
cute teacher colonlove easy to understand, funny teacher!
The school's components and computers are old and damaged, but the tuition fee increases every school year.
has not motivated, motivated students much.
increase homework in class!
The way of teaching is a bit difficult to understand.
Very important for future development.
She teaches with enthusiasm and dedication.
You should speak a little slower.
knowledge is quite suitable for students.
That's the teacher's teaching while coding for easy understanding and visualization of what the teacher wants to convey!
The teacher does not teach, only provides self-study materials.
She teaches enthusiastically but speaks very softly, hard to hear.
She gives specific lectures.
she teaches very easy to understand , she is funny too colonbigsmile .
When a group goes to a seminar, they must have at least three questions to "pass", no matter what the question is, if they don't have enough three questions, they have to do it again.
provide more course materials for students , clearly state the lesson objectives and use class time more effectively .
The class needs to have a sufficient number of students.
She is enthusiastic in teaching, funny and pleasant with students.
She teaches with a heart and enthusiasm to help students, helping students to understand deeply and apply learned problems into practice.
She teaches with enthusiasm and is easy to understand.
Good communication and slow teaching help students understand.
while the teacher teaches students to understand only a few bullet points, he does a problem that google can't help with.
I would like to advise you.
have not had a good interaction with theory teachers.
Lecturers teach on time, easy to understand, follow the outline.
lack of motivation to study.
In short, I am completely dissatisfied with the quality of his teaching.
Teachers should teach practice only more carefully, helping students grasp the lesson better.
Practical content does not support much theoretical content.
In addition , if possible , please add preliminary instructions for solving the exercises ( like other subjects taught by the teacher ) .
At the school, there are 2 constructions under construction, so it's very noisy when it comes to school.
nice and dedicated.
Wireshark practice is too vague.
Fun, dedicated, enthusiastic, experienced.
good way of teaching.
It's a bit personal, but the teacher's voice is a bit difficult to hear.
The process score is not really fair to students.
something that needs to be analyzed deeply, but due to time and schedule, I had to skip teaching new things to keep up with the program.
The teacher's voice is a bit sleepy.
she teaches the theory slides a bit fast.
The teacher spoke very clearly.
In my opinion, it is necessary to equip and repair the projector.
The teacher did not come to class without informing.
Teaching is quite advanced , it should be promoted so that students have the opportunity to learn more .
hard to hear, teach a bit fast.
It was almost the end of the exam that the teacher taught the entire curriculum.
Instructors give many practical experiences on skills to apply in life.
change the course outline to suit the current actual situation , be applicable , and relate to reality .
need more exercises.
Teaching teachers have combined with the latest information.
sometimes not funny.
Extra extracurricular sessions.
No extra vocabulary and exercises are given.
teach yes , through loudspeakers , using unreasonable time , the content of 3 lessons is taught in 3 minutes .
Teachers are dedicated , enthusiastic , young but very knowledgeable .
Hope the teacher can solve the exam questions of the years, or the types of questions in English.
The teacher has integrated learning and playing to make the lesson not dry, and condensed, easy to understand, very dedicated.
Before taking the exam, the teacher told me that the exam paper has 70% multiple choice but in fact it is 100% self-study.
not lively, effective teaching less useful.
Good communication, easy to understand.
The writing on the board is sometimes a bit difficult to guess.
make the class not interested in learning.
The teacher is very impatient.
upgrading the computer system in the practice room doubledot the practice room altera does not have an internet connection, so it is necessary to ensure a network connection for more effective practice.
should guide to do more exercises, learn too much theory.
Do not do a group exercise that is too large to make it difficult for students.
Please focus on teaching content.
while the teacher's requirements must be very high accuracy to pass the subject.
I hope to be your student more.
The curriculum needs to change in a new direction.
Maths should not be taught in the lecture hall because it is difficult to observe the blackboard.
There should be more practical examples , better preparation and fluency in lectures , changing the way of teaching so that students can be more active .
The teacher is so pretty.
The machine room does not meet the requirements.
The lecturers are easy to understand and enthusiastic to explain to the students.
benefits doubledot students practice teamwork skills, avoid passive absorption, learn how to present in front of a crowd.
passive in the process of interacting with students.
There should be more practice only to give students a better understanding of computers.
There should be a set of standard textbooks for students before starting to study this subject.
The exercise is too difficult.
Teachers are attentive, caring, enthusiastic, teaching easy to understand.
or teach more experience when interviewing for jobs , applying for scholarships , applying for internships .
Teachers should lecture more.
She spoke a little hard to hear and the things she learned were of little interest to students.
Very passionate about teaching.
I hope she teaches more.
I really like the teaching style of the teacher.
I am satisfied with the quality of training in this subject.
I hope you can help me more.
Depends on the slide too much.
The subject should give more exercises in Vietnamese format, because in the lecture hall the projectors are dim, and the English words look very annoying for those of you behind!
The teacher teaches a bit fast.
more specific course outline is needed , subject content needs to be updated .
she teaches very well , is so excellent , very passionate about her job , she will make up for that day when she takes a day off , sometimes she makes up for it , she is very thorough in the necessary matters .
There should be a practice room to simulate the theory that has been learned since it will be easier to understand and remember longer!
Lecturers are enthusiastic to exchange and answer students' questions.
I think you should let students analyze more problems.
She is very enthusiastic, explains in detail, funny.
dynamic, enthusiastic .
Detailed instructions, enthusiastic with students.
I am very happy to study under her dedicated teaching.
cute coloncontemn .
Practical classes with modern equipment are required.
teach pretty quickly.
usually 30 minutes late.
Enthusiastic teacher, understanding roots.
for many exercises and clear explanations .
Because this subject is difficult for me, the knowledge taught by the teacher is very difficult to understand.
She teaches with great enthusiasm.
Ms. wzjwz257 teaches calculus 2 very well , communicates well , is easy to understand , is very enthusiastic in the process of analyzing lectures , sends complete documents and exercises , but she teaches a bit fast .
The lecturer does not know how to express it, taking a 2 week break without announcing it on moodle.
effective teaching.
I can't hear her voice.
The teacher is enthusiastic with the students.
relatively good exercise time.
The lecturers teach very well , follow reality , the knowledge learned can be applied in many fields , not only information technology .
She teaches very well, enthusiastic and easy to understand.
The teacher is dedicated, enthusiastic, answers students' questions, has additional reference materials to help students consolidate and master knowledge.
she is comfortable.
Create a fun learning space!
Less time in class!
thank you!
Enthusiastic, patiently listening!
Enthusiastic, enthusiastic with students.
I'm very satisfied.
She teaches with enthusiasm and heart.
However, if possible, she should add individual exercises in both theory and practice, besides group exercises, it will help you to supplement your knowledge a lot.
There are many good exercises.
The teacher teaches a bit rambling, not focusing on the main issue of the lesson.
She is too fastidious, lectures are not really attractive.
If on the calendar announced the school time from the beginning of the year was Saturday, I would be able to arrange a more suitable class schedule.
Teachers guide students enthusiastic, fully answer questions.
The teacher is enthusiastic and very easy to understand!
She teaches slow and easy to understand.
Not satisfied with the lecturer.
improve the quality of the machine room.
Students learn from teachers in a coping style, but they don't really understand the problem deeply.
Enthusiastic faculty, dedicated to students.
The teacher teaches with the right focus, easy to understand, funny, very good solution, very professional.
Editing for students to help students improve.
Good teacher, enthusiastic.
The lecturers are sociable, happy, and dedicated to answering students' questions.
use good quality teaching aids , such as good quality English players .
She creates all the most favorable conditions for students to study.
Comfortable study space, lecturers do not put pressure on students.
Enthusiastic, solve many exercises.
she teaches very well!
Teachers should speak clearly for students to hear and understand.
Course materials need to be presented more clearly and completely because many of the presentations are difficult to understand.
at the same time , the lecturers are very active , energetic in teaching , providing students with a lot of useful knowledge and are always cheerful and sociable to make students feel comfortable when they come to class .
should summarize the slide content.
Have fun, listen to students' opinions.
teach very slowly , in detail , for many exercises .
Our school needs enthusiastic and talented teachers like this.
Enthusiastic teachers, teach on time.
We can't keep up!
Good teaching and want to learn more in other subjects.
easy , comfortable , no pressure , motivational speech .
Enthusiastic teachers, effective teaching methods.
The teacher is a bit confusing, coming to class a bit late, not on time.
The course curriculum is too vague and poor, so the teachers don't know how to teach.
Very good lecture, teaching important content without rambling.
The content conveyed for students to practice is not really good.
The teacher is very good and enthusiastic.
The teacher is very enthusiastic, whether the class is empty or full.
Enthusiastic, happy to get along with students.
but meanwhile we don't understand a bit about the subject that the lecturer is teaching, what is the use of copying it?
she gives practice exercises on the spot.
More teaching facilities are available.
need to reconsider when setting the requirements for cross-checking the projects of the groups as well as in the doubledot class too many requests, many things to do in a short time leading to poor preparation from the groups, vdotv.
only take attendance for the last 3 sessions and then take the process score.
It's a bit difficult to understand.
There is no manual for this practice.
instruction and correct assessment of learning outcomes.
enthusiasm !
Lecturers have good skills , easy to understand , easy to apply .
I take a lot of attendance, colonsad.
need more sql language combined with c programming language to be able to program a database.
understand the ability of each student.
it should not be said that students have to study this problem but doubledot lecturers have to give each chapter about 30 lessons and have answers.
She offers many solutions when students have problems with their projects!
The lecturer conveys well.
Poor quality lecture slides.
give a lot of rest, make up for the same schedule with other subjects.
attentive and meticulous teacher.
making it difficult for students to make a connection between theory and practice, leading to not understanding what they are learning!
The quality of training in this subject is already good.
should bring in experienced instructors to practice.
hard to hear.
enthusiastic practice guide.
or skip class for more than an hour.
enthusiastically, wholeheartedly.
The teacher is very dedicated.
Apply practical knowledge.
arrange a more reasonable schedule so as not to overlap the student's class schedule.
Great teacher, easy to understand!
She gives lectures and guides them enthusiastically.
The teacher is very easy to understand.
The teacher teaches interesting, easy to understand, funny and enthusiastic teaching.
The test is irrelevant, and I really feel that listening and speaking skills are the most important.
she is cute , funny , easy to understand and understand the psychology of colonsmile students .
The teacher is very good for me to understand many things. At the end of the course, I feel it is very useful for us.
Interact with students a lot and answer all questions whether about programming techniques or computer related.
The teacher's homework is very good.
The curriculum is too long and requires a reduction.
should give more exercises of the parts learned near the end of the term such as sequence, structure.
The teacher is very dedicated in teaching.
However, the school does not seem to have really invested in language clubs, an important and essential skill that students need today.
The teacher is really dedicated in teaching and the lectures are really easy to understand.
The practice room is too poor quality , the machinery is not guaranteed .
According to me, the lecturer needs to classify the types of exercises according to each class so that the students can easily absorb them, rather than releasing too many exercises on moodle without instructions, making the students feel heavy.
Lots of knowledge, good teaching.
wifi in practice rooms is usually very weak.
She is very enthusiastic in imparting knowledge as well as ready to answer all students' questions.
She is very dedicated, enthusiastic and responsible.
Teaching is easy to understand, concise, not fussy.
The word teacher is a bit hard to see.
In the process of teaching, the teacher has a lot of practical contact.
if a person does not read the lesson " carefully " first at home .
She is dedicated to teaching and friendly.
Reasonable exercises close to the lesson, easy to understand.
The teacher prepares practice materials for good students.
If there are more examples in the slide, it's easier for us to review than to search for them when we forget.
The teacher's ability to communicate also makes it difficult for students.
This teacher does not teach my class.
Lecturers often take time off without prior notice to students.
the way the midterm exam is held is not effective, affecting the fairness and learning results of students.
The teaching content is too much compared to the duration of the course.
she is dedicated , easy to understand , friendly to students colonsmilesmile .
Enthusiastic and enthusiastic teacher.
Teachers arrive on time , teach enthusiastically and give homework to do .
but not yet guaranteed assignment coloncontemn .
little practice time.
The knowledge imparted by the lecturer is extremely concise and easy to understand.
I have not been taught this practice by the teacher.
Satisfied in all aspects of the lecturer.
Teachers teach easy to understand and lively , not cause boredom .
Enthusiastic teacher, detailed lectures.
documents with pictures and videos are needed to be more vivid, easier to grasp and learn quickly.
A subject in the same hour should have only one instructor to ensure the continuity of the lesson.
curtains should be provided.
take a lot of rest , the communication ability is not high , not really make the subject attractive .
useful knowledge for future work.
have outdoor activities, practice filming and editing skills.
using the submission and grading system by wecode and hackerrank is not accurate.
Dedicated to answering students' questions.
Class assignments are done too quickly, you may not be able to keep up.
The teacher is very enthusiastic, never leaves before time (overtime) his forum is very effective, in general he is a good teacher.
I hope you will correct your homework more (if you have time).
Need a better curriculum.
Teachers are enthusiastic to help students, friendly.
A little late to class due to traffic.
For the listening test, the school should have a good speaker system, but the cassette player at the back of the class can't hear anything, it's too quiet.
The teacher is very enthusiastic in imparting knowledge, and answers all questions of students, providing complete and selective theoretical material.
anyway, thank you teacher for guiding us in this second semester.
fully teach the knowledge in class , lecture deeply to help students understand the lesson more clearly .
Lecturer is a bit difficult to understand.
Try to repeat the lecture until students understand the new lesson.
funny teaching is also easy to understand.
She is often irritable, difficult, or angry.
Knowledge abound and abstract lecturers should add new teaching methods for more effective class hours.
better engine room.
The teachers are enthusiastic and easy to understand.
assign lots of homework.
very good lecture.
consistent with practice.
The teacher is enthusiastic and answers students' questions enthusiastically.
perform multiple groups.
Teaching content is too general.
taught carefully, students find it easy to understand and apply a lot of knowledge to learn this subject.
The teacher didn't teach carefully, missed some parts and didn't use class time effectively, followed the cdio but didn't make a big difference with other classes, disappointed.
really having to study math for 3 years of high school and not to mention year 12, and going to university to study math is an indescribable feeling, both bored and frustrated.
I myself have not studied cyberattack, so the knowledge in internet security is still quite new to me.
The teacher did not prepare well when going to class.
the homework correction is too fast.
Enthusiastic, understanding students.
At the end of the term, the teacher gathered the whole class in one session.
The teacher seems to be a bit tolerant.
Easy to understand, dedicated instruction!
The teacher loves his students very much.
Teachers need to pay more attention to students and ask if any students do not understand.
she teaches very well and very good, especially she also adds more advanced knowledge for students to learn better.
The exam content is only theory.
make students feel receptive.
The teachers are very enthusiastic and teach very carefully.
Improve students' knowledge very well, teaching is easy to understand.
he's very funny .
Teachers with sufficient knowledge and experience in teaching this subject are required.
did not prepare the lesson carefully before going to class.
There are always practical examples.
very miserable.
She teaches enthusiastic, easy to understand, cares for students.
This subject is mainly for group work.
The teacher is easy to understand, ready to help students, dedicated and enthusiastic.
Enthusiastic teachers, ensure class time, teach carefully.
The teacher rarely guides the exercises, how to apply the necessary knowledge to the practical exercises.
her very pleasant colonsmile .
There should be many homework exercises for students.
Course content should be updated.
have not taken full advantage of the course time to convey to weak students.
co-operate .
She teaches quite easily.
In practice, I did not study with this instructor, so there may be some confusion.
The way of teaching practice with practical applications is very good ( practice on audio signals ) , making students feel like they want to learn , unlike when doing restrictive and disciplined exercises .
Lecturers often forget to upload slides to courses for students, in the process students have mentioned many times but the lecturer forgets to upload, suggest lecturers to reconsider this issue.
or cause drowsiness.
The teaching speed is suitable so that students have enough time to practice the knowledge they have just learned in class.
According to me , the subject should have a systematization , especially clarifying the relationships between the lessons , to help students better apply their knowledge .
The way to impart knowledge is still not good.
should organize picnics to learn skills or invite businesses to talk and impart experiences.
very funny teacher.
The practice room has too many broken machines.
Listening and reading comprehension are enhanced.
I really like his teaching method.
The teacher left without too much notice, the number of classes was 50%.
Teachers should teach early so that it is easy to learn and remember. At first, teachers rarely teach in the main knowledge. At the end of the semester, when they are busy, they start teaching knowledge.
There is a high sense of responsibility .
The way of teaching is a bit difficult to understand.
For example, students majoring in networking should not dig too deep into the content, but only need to provide the most basic and necessary content.
Practical language should be prepared in advance for students.
The large exercises that teacher wzjwz74 gave are also quite general, not asking for clarity or specificity.
sometimes do not go deep into the matter of teaching .
The basic curriculum of the web repeats other subjects, so learning is very boring.
affect practice.
The lecturers impart good knowledge , have a lot of experience , and have good pronunciation .
The teachers go to class regularly and teach actively.
Sometimes there are many problems in the lesson that the teacher cannot answer.
Teachers are enthusiastic and easy to understand.
She teaches enthusiastically and imparts good knowledge.
Both sides should be balanced.
Teachers do not come to class during practice sessions without prior notice.
teacher enthusiasm.
wzjwz3 room projector needs to be repaired or replaced in order for the class to be eligible to study .
The teacher prepared documents and slides quite well, enough for viewers to understand.
should give students a general understanding of the subject right from the start, what to learn, what to study for, and how it applies in practice with specific examples.
Good teacher, easy to understand and enthusiastic.
Very enthusiastic teachers.
She is very dedicated and cares about her students.
enthusiastic teachers.
Good teacher, giving easy to understand examples.
teaching from 15 to 20 minutes longer than the scheduled time, even though going to class on time makes it difficult for students to arrange after-school work.
maximum student support.
Various and varied exercises.
enthusiastic teachers while teaching.
I have no further comments.
The subject is quite difficult.
The teacher is enthusiastic in the process of teaching, there are more videos for students about self-study.
She solves many exercises and teaches in a way that is easy to understand.
She helps us define our goals and wishes to achieve when studying this subject.
Teachers are dedicated and passionate about students.
In my opinion about students' specialized subjects, the school should not force students to take a semester exam to get scores.
thank you .
thank you.
The teacher should divide into groups by industry, so that you can answer in-depth questions about the industry you are presenting, the industry you are studying.
always teach overtime ( about 30 minutes ) , affecting students ' lunch time and communication is not attractive .
Teachers need to be more enthusiastic in teaching.
Very dedicated and enthusiastic teacher!
Enthusiastic help, for many useful and highly practical exercises.
It is difficult for teachers to convey all knowledge.
The teacher's content is up-to-date, with a lot of good content.
The class is very comfortable and easy to absorb.
send email no reply.
The teacher needs to guide you to do the exercises when you first start practicing because the software used for practice is new to the students.
The teacher is very good, adding solid theoretical knowledge.
The quality of teaching is good, I am very satisfied with her teaching style.
active teachers.
funny teacher, good teaching, full of knowledge for the exam.
regularly support students through the forum .
Slides have a lot of words that make students a bit sleepy, with few pictures and examples.
teach and practice diligently.
Course syllabus should be updated regularly.
Enthusiastic, easy to understand, fun teaching.
The teacher is very dedicated.
dedicated , provide information and answer questions well .
In return, the grading method will put more emphasis on understanding the problem as teacher wzjwz119 once presented.
enthusiastic teachers.
difficult to understand verbal communication.
classrooms are better equipped , ensuring good teaching work .
Professional , enthusiastic , effective in teaching , funny , easy to understand .
funny, easy to understand.
detailed lectures.
Form 2 requires a reasonable distribution of time to meet students, cannot be left at the end of the term, met then for the project continuously, affecting the students' review for the final exam.
you are so cute I look at you more than the code you write colonsmallsmile !
The teacher is good but needs to model for students to grasp before assigning homework.
I know you're upset because we don't pay attention to your subject.
good teachers.
The teaching knowledge is a bit difficult to understand, but solving exercises or guiding students to do the exercises is easy to understand and even dedicated to teaching students what they do not know, she can repeat and re-explain a problem a few times if students are confused. members still do not understand!
taught according to the curriculum.
expect teachers to be more proactive in imparting knowledge, avoiding waiting for questions to answer, because how do students know what they need to ask questions when their learning capacity is only average.
It is necessary to carefully teach the triggering basic words because searching online is quite difficult even though they are equivalent to basic programming.
Enthusiastic teacher, thorough teaching, dedicated to students.
Teachers need to have pedagogical skills, convey subject content, and be more enthusiastic.
The product we make, reporting to others is not reasonable.
Good teacher, enthusiastic.
Easy to understand, enthusiastic teaching.
dedicated and enthusiastic lecturers, their teaching methods help to understand and apply knowledge.
The instructors are enthusiastic and follow the program.
teaches little about coding.
The teacher is not fair in the assessment.
Teachers teach full knowledge, easy to absorb, enthusiastic to teach.
The teacher is very punctual, teaching is very enthusiastic!
but moreover, sleeping in class is very easy to get back pain.
The teacher is very good at relating the things he learns to the real world, such as the applications of components, vdotv.
The teacher is often late to class.
Easy to understand teacher, detailed instructions.
The teacher came quite late.
The teacher who taught the second part had some difficulty in taking attendance, even if he made a mistake, he would not accept it.
teaching has many shortcomings.
a very good subject.
dedicated teacher.
the subject teaching equipment may not be of good quality , many devices do not work well such as doubledot speakers , projectors .
easy to understand instructions.
Enthusiastic, fun, easygoing instructors.
Enthusiastic teaching, right class time, don't be late, leave early.
Teachers should pay more attention to students' understanding of the lesson through each lesson by asking relevant questions at the end of the class, thereby adding points to create more interest in the subject.
Although she is young , she is very dedicated to students , when students have any problems ask her , she explains very carefully , sometimes even adding related issues .
she comes to class on time , the class is well prepared , she is very friendly !
The teacher teaches very slowly in combination with graphs drawn on the map to help students understand more easily.
very sociable .
good teacher easy to understand.
inspiring voice .
Lecturers are few, most students find out on their own on the internet.
should allocate more reasonable time.
Many and varied exercises.
dedicated , enthusiastic , friendly , considerate guide , closely following the learning capacity of students .
Introduce new fields to students.
The project for students to do is very vague, most of them can't understand what the teacher is asking to do.
Because we are going to school, we have to study many different subjects.
Enthusiastic, friendly, highly qualified instructors.
enthusiastic, fun, hard-working teachers.
Very dedicated and enthusiastic teacher.
Lecture too fast with the exercises, do not grasp the types of exercises how to do it.
how teachers link lesson content with real-life information.
The English curriculum is not suitable, boring because a lot of knowledge is already known.
she's cute.
very friendly , enthusiastic , cares about students , teaches well and is easy to understand .
There should be training classes for weak and basic students.
Although the lecturer has edited the content right in the class, how can I understand if I don't have the material to read at home?
experienced instructors.
Not much subject material is provided to students other than the lecturer's lecture slides.
The quality of knowledge is conveyed well by the teacher.
Teachers should speak more slowly so that students can keep up with the lesson and let students copy the lecture slides.
Good teacher , experienced , has a live demo on visual studio to make it easy to understand .
enthusiastically answer students' questions, thoughtful, dedicated, carefully prepared and necessary practice content.
She is enthusiastic and easy to understand.
There should be lively lessons rather than letting students sit in one place and listen but don't understand.
The part of learning on the level of knowledge is still low compared to the exam questions of the school.
She teaches in a way that is easy to understand.
teacher dedication.
I like the teacher's way of teaching.
Teachers need to consider in assigning jobs to students.
The classroom is a bit small , should upgrade .
clear .
She teaches with passion and enthusiasm.
The teachers are good, have a lot of in-depth knowledge, and support a lot for students in improving their professional knowledge.
close, sociable with students.
She is very enthusiastic when teaching, patient with students.
It's true that a bit more exercises are good, but there are many similar exercises.
enthusiastic, dedicated to students.
need some more topics to practice more .
after taking the final exam.
The above p fraction s doubledot is the opinion I gathered from myself and my classmates, many of you are afraid to say it, I hope the school will not let the lecturer know the name of the commenter.
Classrooms should be suitable for the number of students.
Relatively long exam.
The practice room needs to be moved to a larger room.
Little teacher for homework.
willing to help students.
The teacher follows the male-dominant regime, doublingot more questions for women than for men.
good level.
The teacher is enthusiastic, easy to understand, gives very practical examples.
Lectures are very thorough , and give many exercises to apply .
The teachers are easy to understand and receptive.
Enthusiastic teacher, give sample code for your reference.
Lesson content, midterm and final exam review content should be updated on moodle.
I haven't seen him come to class since the holidays 30 fraction 4 and 1 fraction 5 finished.
Lack of exercise variety.
Teachers should prepare theory slides in advance because each lesson will take a long time to rewrite.
cheerful.
Assign each group to present.
I can understand the content when reading the slide, but after the teacher repeats it, I don't understand anything.
You teach very well, thank you!
conscientious .
The lecturers are easy to understand, the slides are easy to understand, the lecturers are enthusiastic and funny.
Teachers are very enthusiastic and dedicated!
Course curriculum has not been updated.
Lecturer explains previous years.
The lecturer should give more illustrative examples.
So sometimes I don't understand what the teacher is saying.
Come to class on time, enthusiastic.
I hope that in practice hours, instead of giving practical exercises, the teacher will guide you step by step on how to do a good project or subject, but you don't understand what the teacher conveys.
very good teacher!
I want the exam to be easier.
Positive new teaching methods.
Enthusiastic, passionate lecturers, modern teaching methods.
The teacher often stops teaching and asks another teacher to teach instead because he is busy with work.
Dedicated teachers, good teaching.
She is funny and dedicated.
She teaches with enthusiasm and is easy to understand.
create competition in each practice session.
communication ability is not high.
She is very sweet, gentle, and quite enthusiastic.
Always follow the progress of students' projects.
a lot of homework .
lack of seriousness in learning.
The teacher gives many exercises to practice.
Students do not have time to interact as well as practice.
Teachers have not conveyed the knowledge they need to understand to students.
She is very dedicated and enthusiastic.
suggest to teach c programming before or in parallel with this subject.
In the afternoon, you should study at 13:30.
few students are equipped with solid grammar knowledge, rarely do grammar exercises in class, a lesson is too much knowledge not to be absorbed in time, pressure, quick correction of exercises, dot only speak orally, so few notes to remember for a long time.
Fun and enthusiastic teaching.
she's great!
Enthusiastic teacher, teaching knowledge close to the exam.
the same as providing the addition and asking to solve the inequality .
I find practical learning is more absorbing than theoretical learning and the teacher is very enthusiastic.
Many students don't understand the question reading, far beyond the knowledge in class.
increase teaching time.
Some problems are not clear, such as doubledot, some difficult exercises, and unanswered questions.
She is very enthusiastic and teaches very well.
She is cute, funny, enthusiastic, much more.
She is very funny and teaches with enthusiasm.
students should focus on a certain method and tool to do the exercises, avoiding the situation that students don't know which way to do it.
Teachers are dedicated to helping students learn.
Instructor for many difficult exercises.
i like it very much!
her pronunciation is not good , teaching is a bit dry , has not created interest in learning for students .
Provide exercises to apply.
stiff, sleepy teacher.
She teaches well, easy to understand.
need to install matlab on lab machines.
easy to understand, or to reinforce knowledge.
Lecture is a bit fast.
Teachers inspire students, enthusiastic.
principles and dedicated teaching.
Frequently ask questions for students to answer.
I like going to the teacher's class the most.
provide more material needed for the subject.
in general, wzjwz196 is great at teaching math.
Lectures are not engaging.
Enthusiastic teaching, giving lots of exercises.
The teacher is very enthusiastic and detailed with many good practical examples.
She is very enthusiastic in teaching the class and always helps the weak students to study better.
practice a lot , do as much class work as possible , give many examples of many cases and some arising cases .
instead , instructors should focus on the technologies supported by the programming language and how to use them effectively , programming instruction should be included in the practical sessions .
suggest the lecturer at the end of the term, the time to prepare the project report, prepare for the exam.
This causes unfairness and does not properly assess your learning capacity.
Enthusiastic and conscientious teachers.
If you can come to class on time, great!
or help students when they do not understand the lesson and are enthusiastic in their work.
The teachers are easy to understand and stimulate students' creativity and exploration.
She often spends a lot of time on lessons and makes up a lot of schedule.
very enthusiastic , but the teacher 's way of communicating and the absorption of students is still limited , the exchange activities on moodle are very limited .
There is a difference in the presentation between the practical teacher and the theoretical teacher.
Very enthusiastic teacher.
With an introductory course that you asked us too much for, it made us a bit pressured.
then it was like he didn't want to listen anymore, giving the report time was 15 minutes, but when he didn't have time to say anything, the teacher said move, after about 5 minutes, it was over, no more reporting!
A teacher who is passionate about her profession.
Too much knowledge to remember.
how to impart knowledge to students.
provide slides , knowledge , good communication .
The practice test is too long.
do not provide slides , do not teach talking clumsily that are not related to the subject , teach a little to copy the slides and then sit and read the newspaper .
Teacher is too serious.
She teaches with enthusiasm and dedication.
not paying attention to students' requests and answers.
good.
The teacher did not give slides and went to class mainly to copy slides.
enthusiastic about teaching.
Subject curricula should be determined to suit the students' ability and level.
or late.
The teacher should change the way of teaching to make the lesson more lively.
i love you teacher!
Ms. wzjwz303 is the most caring auntie I've met since I was born.
She is very interested in the learning situation of the class.
Make-up study also does not ask students if it is the same as another subject, making up school also takes attendance.
lecture or vivid illustration.
Practice teachers need to be more active, he seems to be a bit passive during practice hours, not inspiring students.
There are activities to help students stay active.
many times reporting project progress , when not satisfied , the lecturer directly told the students that they failed the course even though it was still 1 month before the final report date .
She is very dedicated to helping us in our studies.
The teacher teaches too fast.
On the contrary, the exam should give difficult questions, but the exam time is wide so that students have time to brainstorm and think of solutions to increase their thinking and creativity rather than the ability to memorize lessons like the above. other sectors .
teachers slow down, from easy to difficult for students to absorb better.
Very pleased !
Good and difficult practice.
Teachers are enthusiastic, dedicated, teach well, easy to understand.
do not transmit the entire program content.
Teaching with enthusiasm.
The practice schedule came out too late!
are not .
did not notice any bad points , the students who learned this subject from Ms. wzjwz85 were very happy and absorbed the lesson very well .
lecturers have inappropriate teaching style, making students feel disconnected from the subject content.
What is its use?
The practice kit needs to be upgraded so that no damage or malfunction occurs.
The exercises are no longer like in high school, there are only a few basic types, the number and difficulty are increasing, students' time is not abundant, students also need to invest in other subjects, Therefore, the teacher's way of giving key formulas, necessary and sufficient exercises makes me a female student more interested in studying physics, a course that seems to be only for boys.
The teacher is enthusiastic in teaching many things to the students.
she is very attentive.
Enthusiastic, know how to communicate.
The practical application of the subject has not been highlighted.
The lecturers are close, helping students a lot in their classroom learning.
the practical trainer is wzjwz235 , not wzjwz236 !
The lecturer wants to let us understand what the working environment is like in the future, but when we are still in school, we don't have enough background knowledge, so we shouldn't teach and learn like that. During the course we were confused about what he was trying to convey to us and what we needed to do!
I think the number of practice sessions is too small and the knowledge transferred is not much, so I hope the school changes to the form of 1 of these practical subjects!
Looks a bit serious (objectively only).
teach too fast.
I am very satisfied with the teacher's teaching activities.
Plastic plastic lecture sounds sleepy.
many challenges for students.
Teachers come to class on time , dedicated to students and enthusiastic in teaching and guiding .
She needs to improve her ability to communicate in class so that students can have more interest in learning.
then one group has to grade the end-of-term report for 3 other groups, make a scorecard, compose a question that requires an answer to the project group's project, why not read another group's source to code? continue for them.
The situation is that most of us in the 8 aep class don't understand c language.
The curriculum is not suitable for the amount of course credits!
The teacher is quite enthusiastic and clear.
The teacher teaches content that has little to do with the lesson.
instructors are very enthusiastic.
The teacher arrived on time, easy to understand.
inefficient .
Teachers are teachers, not teachers.
Her teaching is very easy to understand and enthusiastic, I really like her teaching style.
that is her enthusiasm wzjwz153 .
Good and varied exercises.
She is easy to understand and enthusiastic.
Dedicated, very interested in students.
The teacher is very enthusiastic and dedicated to the students.
Very good and enthusiastic teachers, reasonable methods and interesting teaching content for students.
The classroom teachers teach very well.
In short, 50% of the exam questions are network knowledge, not focusing on linux operating systems.
she counted too many colonsad .
Happy teacher, enthusiastic help.
Dedicated, enthusiastic teacher, easy to understand.
Practical teachers should pay more attention to students.
The teacher did not inform the students about the specific study time.
boring teaching.
The teacher is very enthusiastic and often teaches overtime.
Fun teacher, easy to exchange learning.
Teachers are dedicated and enthusiastic in providing materials and exercises via facebook.
The teacher teaches too fast!
The teacher said quietly, the class was quite boring.
Enthusiastic and enthusiastic teachers.
Ms. wzjwz103 teaches very well , very enthusiastic , her teaching style is also very interesting , creating excitement for students .
Provide students with enough homework to do in class as well as at home.
Instructors are easy to understand and friendly to students.
Enthusiastic, experienced teaching skills.
Teachers should be more active in helping students during practice.
wzjwz18 practice room does not guarantee quality for hands-on learning.
The teachers are clear and easy to understand.
Studying is extremely stressful, the teacher is difficult to understand.
the teacher refuses to teach practice, so it's also very boring when learning practice, in general, no one goes to practice school because he doesn't teach well, in fact, he hasn't taught anything.
Subjects need to be distributed more rationally, so leave the 4th year and then study.
Right now, I don't have the right way to study.
Good teacher, enthusiastic.
The teacher taught the class very well, never missed a day.
She is enthusiastic and very easy to understand.
Answer questions quickly and in detail.
The exam questions are sloppy, can't control the answers of the questions.
It is necessary to show students how to do difficult tasks, not to explain in detail.
provide more textbooks and course materials.
avoid the situation of overlapping class schedules and grouping classes on Saturday mornings, causing students to lose their lessons.
too many posts.
The teacher's teaching method makes students active and avoids students sleeping in class.
The teachers are enthusiastic, interact very effectively, providing a clear and solid knowledge base for the class.
The teacher did not speak clearly.
I just do my job.
sometimes afraid of teachers colonsad .
I wish you good health!
Easy to understand, enthusiastic teacher.
rarely communicate with teachers , lecturers rarely go to class .
The teaching method is completely inappropriate (the lecturer has knowledge but has no way to convey it).
Good teachers, attractive, dedicated to students.
Good teacher, I like you.
the subject is still quite heavy , neither practical application nor specialized service , in my opinion , the subject of analysis is not really necessary .
There are a few broken machines in the practice room that need to be repaired.
The teacher has very good communication skills, I really like it.
need to monitor students more closely , regular attendance .
This course is very suitable for students.
Regularly give homework to reinforce knowledge for students.
nothing !
You don't use the microphone when you lecture, I can't hear the lecture clearly.
The practice room is not of good quality.
subject related to practice , linked to the project more .
The teachers are easy to understand and dedicated.
The teacher talks a little too much.
often overtime.
Enthusiastic teachers, diverse exercises, interesting learning methods.
need to change , add practical support programs on the machine .
My opinion is to take this exam on the computer with the software to draw them.
She is someone she really cares about.
The teachers are very dedicated and make great efforts in teaching.
The teacher is very dedicated , in theory he teaches very well and absolutely , but in practice it is the opposite , he said only briefly , as by default all the students know how to calculate .
I have some more suggestions to improve doubledot more channels to exchange for the subject.
There are no study materials for students.
The teacher creates conditions for students to study and is very enthusiastic about teaching.
The content of the practical part is actually too little for the project.
Enthusiastic and very attentive in teaching to students.
Teachers are always on time.
The teacher is too hard to understand.
need much improvement.
The lecturers do not provide much guidance and do not observe the students' practice.
She held the microphone a bit close, so it sounded a little stinging (positive).
The teacher takes a lot of time off and does not inform the students in advance.
Normally, when going to class, the teacher just works on his computer and doesn't say anything.
enthusiastic teacher.
The teacher is very enthusiastic and straightforward.
all must be used on proteus simulation software.
The teacher taught many lessons, not only lessons, but very meaningful.
Teach students to ask and say "I don't know".
The teacher ensures class time, enthusiasm.
The practice room should be reasonably arranged with enough equipment for practice.
quit organizing the final theory exam because the project takes a lot of time.
you speak too fast.
Very good teacher, very funny.
The teacher's way of teaching is not really suitable for me.
Teachers are very close to students.
The knowledge gained in each subject is fragmentary. After studying, students feel like riding a horse to see flowers.
Not good in terms of knowledge.
Lecture a bit slow.
unequal assignment of topics between groups.
She is dedicated, enthusiastic, helping students get good results.
The class is so noisy that I don't want to go to school.
Teachers are always late to class by half an hour or more.
Most of you can't complete it in class and have to go home to do part-time work, but the form of homework must be presented in a word file, so it is very inconvenient for teachers to grade and increase the rate of copying. .
There should be more reasonable time when learning practice after theory.
She is cute, teaches with heart.
Because the practice schedule is not arranged from the beginning, it leads to the same schedule of other subjects.
Not much to learn more, advanced beyond the basics of the subject.
enthusiastic teachers.
I don't really understand the article.
The curriculum is quite heavy compared to students of other faculties ( seminar , homework , big project , final exam , dot ) .
Kind and kind teacher.
Lectures and exercises are complete and redundant for students to reference and practice.
Practice always precedes theory.
clearly state what needs to be done and prepared.
The teaching style is comfortable and fun to help students easily absorb knowledge and remember it.
Fascinating teacher, providing many career skills.
Enthusiastically guide students.
but the school class is slow to send back to the students, so it is necessary to distribute the materials directly to the students.
change the way of teaching practice hours.
She is dedicated, enthusiastic with students, imparting knowledge that is easy to understand.
humorous .
lecturers are not capable of imparting knowledge as well as distributing teaching appropriately.
Lecturers are a bit difficult to students, rambling lectures cause confusion for students.
hope for help in practice.
uit school , especially the department of communications and computer networks is very fortunate to have a teacher like teacher x .
The instructors are easy to understand and enthusiastic.
She is enthusiastic, but her presentation and content are too difficult to understand!
Lectures with enthusiasm and dedication.
She was afraid that students would not be able to understand, but in fact, to get into university, the students' thinking level was relatively good.
Lecturers are still difficult to understand.
Her exercises are too easy, not encouraging your self-study spirit.
very understanding of student psychology.
do homework .
You have a good teaching method.
The way he conveys his knowledge is very good and easy to understand.
Enthusiastic and dedicated teacher.
Learning content needs improvement.
teacher wzjwz263 teaches very conscientiously.
Lecturers are still less effective when above, teachers teach and below, students work separately.
There should be a method of informing students about the class schedule in the near future to avoid overlapping with other subjects.
Why haven't you seen any lessons yet?
The teacher always tells us to think about the future, to strive, to do the best in every job.
The teacher is very good and solves many exercises.
Enthusiastic with students, good lectures.
The class is crowded, so it's noisy and difficult to absorb.
well okay .
enthusiastic, enthusiastic, thorough.
Few instructions are given to students to practice , then post the lesson and leave it there , all the students can do it themselves , go to school or not go , whoever does something does it .
The teacher enthusiastically pointed out the lesson.
The teacher is very good and funny.
In this period, in Java web, the teacher's teaching spirit is not better at all.
dedicated , thoughtful and always follow up to help students achieve good results in the subject .
She teaches very carefully , with specific illustrative examples .
talk too much.
she is passionately cute.
If the team leader doesn't do it, the project will be abandoned.
This is a skill subject, so it is not necessary to test it in the form of an essay exam, but it should be assessed by a project.
She enthusiastically teaches and guides us on how to study well not only for this subject but also directs us to learn how to do well in the future.
I don't think she should let you on the board anymore.
impart knowledge to students.
love , humor , take practical examples , know how to properly allocate teaching time and chat with students .
Teachers are often late to class.
please see your part wzjwz139, teacher.
shows many good exercises to help students know many techniques .
Enthusiastic with students, coming to class on time.
provide more subject materials for students , rationally use class time .
I think learning will be more effective when the teacher teaches us all the lessons.
Student-friendly faculty.
The teacher is on time.
teach a lot of useful knowledge.
I have not really gone into the content of the subject, most of the time in class has already been spent doing practical exercises.
pretty good teacher.
Let students do their own research.
more enthusiastic and interested in students.
The exercise is a bit difficult.
The teacher is very enthusiastic, good and easy to understand.
The teachers are enthusiastic and willing to help.
however, the teacher did not emphasize the subject formula and the teacher explained the examples too quickly, the first example was quite difficult, so I could not keep up with the new knowledge.
Passionate about helping students and giving students a place to improve their programming skills.
Funny teacher, enthusiastic, easy to understand way of teaching!
Fun, dedicated teachers.
students need to be guided.
Teachers teach well, teach deeply.
The teacher instructs the students enthusiastically.
The teacher's attitude should be corrected.
If possible, please give us exercises with answers.
and many other problems.
The teacher provided a lot of good and useful information for the project.
The teachers are very enthusiastic and fun.
Since I cannot attend this class this semester, I cannot comment further.
There should be no errors in the practice requirements, do not practice any part that has not yet learned the theory.
wzjwz21 teacher conveyed to the whole class that no one understood what he was teaching!
Lectures do not attract students.
It is necessary to divide two lecturers for each row of tables to increase interaction with students.
comfortable study time.
Teachers teach with enthusiasm and give many exercises.
enthusiastic, always help students when students have questions.
late class time.
Dedicated, on time.
confusing teaching.
detailed instruction manual.
Allow students to speak.
the teacher is annoying, not dedicated, enthusiastic.
full teacher.
she did the project.
Teachers teach too fast to keep up.
Enthusiastic teachers!
Studying is a bit dry, you need to study for the exam a little more, coloncolon.
hello fraction teacher!
Enthusiastic and excited to learn.
There should be more practice sessions.
The lesson slides are very difficult to grasp, the code in the slide still has mistakes.
There are many breaks , most of the breaks are caused by students waiting 30 minutes and not seeing the teacher come up and disbanding .
Teaching students is very enthusiastic.
Lecturers teaching theory and practice need to agree with each other on the content that has been taught each week, avoiding practice cases before learning theory.
need to combine study with practice.
The lecturer is extremely dedicated and enthusiastic, teaching is easy to understand and very interesting, although this is a dry and difficult subject.
The teacher is very easy to understand, lots of exercises.
common problems should be raised.
She teaches very well how to present.
She teaches well enthusiastically.
Short, easy to understand, enthusiastic teaching.
exercises for too difficult.
The teacher should give more exercises.
Teachers are too enthusiastic.
The teacher instructs the wrong code, writes little code, does not respond to students' questions.
The teacher is enthusiastic, detailed, and cares about the students.
The teacher does not care about the students' learning, his task is to go to the class to read the slides to other students, so the student status is very absent.
This subject is closely related to reality, so there are direct interactions with each other.
She is dedicated, enthusiastic, ready to repeat the lesson to the class when there is something difficult to understand.
The documents give results, but there are right and wrong things that confuse self-study at home.
just up for DIY .
I feel that the correlation between practical lessons and theory is not very reasonable.
The lecturers are very enthusiastic and often exchange materials through the subject's website.
enthusiastic teacher.
If there is no complete solution, students who do not know how to do it are considered as not knowing where to start.
She is very friendly and enthusiastic.
Very dedicated teacher, specific instructions.
I studied design analysis wzjwz276 that .
Easy to understand, engaging.
Vivid lessons, high communication ability.
The teacher is enthusiastic, easy to understand, and quite comfortable getting along with the students.
enthusiastic teacher.
Teaching hours are not guaranteed.
good teacher.
non-standard pronunciations .
Like the theory teacher, he let us learn 3dsmax by ourselves from the beginning of the term, so at the end of the term, the project was very strong.
The lecturer is very dedicated , enthusiastic , she has high transmission ability , her teaching style is attractive and attractive .
Dedicated, caring, close to students.
fun , open .
The teacher is very disciplined.
So studying in the lecture hall will be more convenient.
make a part of students (mostly good and good) feel bored in going to class.
She teaches enthusiastically, ready to repeat a part many times.
Thank you teacher wzjwz291 very much.
very caring teacher!
There is a lot of homework.
I have signed up for another subject for the next class and am always late.
innovate the test form, ensure the practical nature of the subject.
School facilities are quite poor and lack of extra-curricular activities.
A very thick book is just one of the documents that we can refer to.
teachers' enthusiasm in the teaching process.
The teacher should focus on the issues that need to be known in class so that the students better understand the assignment.
Thank you sincerely !
Very enthusiastic teaching, lively class, good communication.
There are sample questions and exercises for review.
The lecturer answered the students' questions unprofessionally ( loosely speaking , not on the right topic ) .
Too much emphasis on theory, little on exercises.
but other than that the instructors are very good.
The content of the lecture is good, relevant and conveys the content of the lesson with great examples!
devoted .
Teachers often do not answer students' questions or are annoyed when students ask questions.
Entering the classroom is like "going to the wrong class".
or take a break.
I don't see the teacher in class.
The current program divides up to 2 areas in one subject.
Not only imparting full knowledge, he also gives students many other useful information.
Dedicated teachers, good communication skills.
How can the students who go to school at that session can't attend?
The lecturers are not enthusiastic , missed some classes but did not announce on the daa .
Knowledge learned in theory needs to be put into practice.
Currently , the lecturer has been off for 2 weeks without notice .
do not respond to questions as well as receive students' opinions enthusiastically and satisfactorily.
She is enthusiastic , has shared some useful experiences in the industry .
The environment is not safe for health.
Very easy to understand, lots of practical contact.
The teacher is very funny, sociable with students from which the communication is quite receptive.
The teacher speaks English at a young age.
She teaches the theory slides a bit fast.
No Vietnamese slides yet.
The teacher is enthusiastic, where the class does not understand, he enthusiastically teaches the class.
I finished a semester there!
regular attendance.
The course content is not related to the exam.
Teachers pay attention!
always answer questions as soon as possible, open more lessons in addition to increasing knowledge.
Teachers should give more small examples in class so that we can easily absorb.
It is very difficult for students to grasp what the teacher writes and notes on the board, most of them can only teach by projector, although the speed is not too fast, but it is just a passing line of words. tinkering with learning from the beginning, although it is said that the student's task is to learn the lesson before going to class, but with the teaching in a large lecture hall, the supporting role of the lecturer has become blurred.
funny , energetic , easy to approach students , effective teaching method .
Need to teach according to Vietnamese slides or teachers need to focus on translating and explaining because students are not good at English, so it is difficult to absorb.
The cost of practice credits in form 2 is higher, the number of lessons is less.
There are good teaching methods.
Dedicated instructors, effective teaching, exchange and discussion on moodle.
adding more equipment to meet the needs of the subject and making the lab more spacious .
need to support more practical machines for digital circuit.
I highly recommend that lecturers contact businesses so that students can come to learn and practice about the subject's content as well as gain more useful experiences.
Poor quality computer room , very slow , intermittent power failure during practice .
well explained, good.
She teaches with passion and enthusiasm.
The teacher is very dedicated and kind.
more homework.
If yes, I think the course objectives need to be clearly defined with students before starting, thank you!
The classroom lacks a fan.
wzjwz315 class teacher is not wzjwz316 .
The teacher should teach more, should teach more theory.
I really like to study with him because he is easy to understand, straightforward, decisive and teaches practical things.
Ms. wzjwz92 is very dedicated , enthusiastic to guide when students have questions , she is willing to sit back after class to answer all your questions , even though it may take 1 hour .
I don't have anything to be happy about.
care about students.
The teacher or the slide prepared well.
should clearly state the purpose and requirements of the subject when starting to teach, so that students can understand the purpose of the subject requirements.
Dedicated to students, easy to understand.
teachers are not able to communicate , no classroom experience !
Use original English slides.
The teacher explains each lesson very carefully.
The teacher often sweats, it feels hot and scary.
She is very dedicated and cares about her students.
Teachers must ensure class time.
The teachers are happy and sociable.
The teacher's way of teaching is like riding a horse to see flowers, giving a lecture in 15 minutes.
confusing teacher.
be able to apply the knowledge learned to design, manufacture, and calculate.
She is very sociable and enthusiastic with her students.
The teacher did not clearly inform the students about how much the content of the work took up.
enthusiastic lectures.
Teachers follow knowledge.
Good teachers and good exercises improve students' programming skills, supplement necessary knowledge.
enthusiastic , good communication , dedicated guidance .
The tone of voice when speaking is a bit hard to hear, and the ability to communicate is not good.
enthusiasm .
Practical exercises often precede the theoretical content being learned.
However, the subject is taught in English, so I don't understand all the content the teacher teaches.
thank you for fixing the error when installing vmware to help me colonsmallsmile .
Dedicated, understanding, enthusiastic.
also satisfied.
The teacher's way of doing homework is clear and easy to understand.
The teacher is very enthusiastic, he is also a practical teacher.
teach sleepy, difficult to understand.
Very fun and effective teacher!
Good teaching method, new heart, enthusiasm.
The teacher is enthusiastic and cute, helping me to explore and understand things that are not in the book. Thanks to his review, I have enough knowledge to take the test and have basic knowledge later.
Enthusiastic teacher, lots of exercises, easy to understand.
she teaches very well , she is very enthusiastic to guide all of her classmates , funny .
for useful exercises to help students understand the knowledge of the subject.
interested in helping and always enthusiastic when students ask questions.
teach quite diligently.
She gives assignments enthusiastically.
The teachers are very good and make the students happy.
funny teacher, easy to understand.
Her voice is even and easy to cause drowsiness, the lecture slides are not logical.
It is necessary to clearly communicate the form of the course assessment in a uniform manner.
Admonish students , put a good problem for a solution .
The teacher's communication style is not good.
dedicated teachers.
Hours are not guaranteed.
Still hard to understand at times.
Teaching on time and enthusiastic.
Enthusiastic, dedicated, engaging and easy-to-understand lecturers.
Currently, the number of damaged learning kits in the lab is high.
Effective and active teaching in class.
Good teaching, enthusiastic.
passionate teachers.
Dedicated and enthusiastic teachers support students to study and do projects.
sometimes do not understand what he is saying colondoublesurprise .
equip more network equipment to practice !
too according to the book.
She teaches in a way that is easy to understand and fun.
During the teaching process, the lecturer is always enthusiastic with the students.
Teachers often give up for no reason, the whole class waits for a long time, then someone replaces the teacher to announce the break or is often more than 30 minutes late for the reason of "traffic jam".
The number of exercises is not much.
easy-to-understand communication.
teach or dot help students absorb.
Sir, the documents you gave me are enough for me to complete my own project.
Each session is longer than necessary, causing fatigue.
Enthusiastic and funny teachers.
when she teaches always attracts students.
Instructor gives many examples and exercises to students.
The way he presents his lectures is very good, easy to understand and easy to absorb for students.
Communication is not good.
The teacher is very enthusiastic and dedicated.
The teacher comes to class on time and pronounces correctly.
happily sociable.
concentrated practice time is not appropriate , coincides with the hours with other subjects .
Content knowledge is guaranteed.
Learning tools are lacking, not guaranteed for students to practice.
repair some damaged mouse , mouse is difficult to move , making it difficult to practice .
problem colonbigsmile .
Professionally, there is nothing to criticize.
The teacher is still unclear.
She is passionate about teaching.
I hope the teacher teaches the correct number of periods that the subject prescribes.
Enthusiastic teacher and very open.
The teacher did not allow the class to review the content of the midterm exam and the final exam.
additional teaching materials.
However, the communication is a bit difficult to understand for students.
the form of implementation is not professional and mechanical.
needed for homework after each school day.
there are many new things when learning your subject.
The visual studio of the machines in the machine room has expired.
She spoke in a voice too low to hear anything.
provides good reference .
incompatible with the way of teaching.
We need to find better teaching methods so that our students can understand the lesson and remember it longer.
Enthusiastic teachers guide learning, solve difficult exercises.
The class atmosphere is comfortable , motivating to speak and give suggestions .
pretty good .
The teacher teaches too fast, I can't copy the lesson and I can't understand it.
The teacher is very sweet and funny.
classroom projector very very very bad !
The teacher does not guarantee to go to class on time, has a break, but also does not notify the students or announce the break.
I really like the way he teaches and is dedicated to helping each student.
The teacher has a good grading method, although it is difficult, it is very useful for students.
Although he was very enthusiastic, the amount of knowledge he imparted to us was not effectively absorbed.
unsatisfied .
The teacher is dedicated to the students.
The teacher teaches carefully, is dedicated to students, often exchanges with students outside of school hours.
This causes a clear disparity in the level of English in the class.
She teaches a bit fast and purely theoretical.
For many exercises but no solution, students only know how to do it without knowing if they did it right or not.
The first time in class is for seminars , the remaining 30 - 45 minutes after the seminar , the lecturers give practical exercises , the students do it themselves , the lecturer does not give any further instructions and does their own work .
If possible, I think you should correct your homework after each practice deadline because computer networking is very difficult to grasp.
She delivered the lecture very well.
She teaches very well , giving exercises a lot of practical application .
easy to understand and funny, friendly.
His content is not only about knowledge but also about life style.
Lecturers often leave without notice.
Enthusiastic teachers, high ability to convey to students.
The teacher is easy to understand, very enthusiastic to answer students' answers.
The lecturer actively solves the problems of the year.
While she was giving a lecture, the class was still noisy so it was difficult to focus on listening to the lecture, I hope you use the microphone to lecture and speak louder.
Dedicated teachers, answering students' questions, extremely flexible.
language in teaching methods close to students.
rambling and a bit confusing.
The teacher is very enthusiastic and easy to understand.
Fortunately for the students who later no longer work with this faculty .
Ms. wzjwz226 is very dedicated to her students , dedicated , and gives effective lectures .
She is very sweet and easy to understand.
The network lab needs to have more networking equipment so that students can practice on machines, not learn through software.
It is necessary for students to do more group activities and expand and improve students' knowledge more.
enthusiastic, dedicated, fun teacher.
Very strict teacher, a very good teacher.
because they studied together with the classmates of 2011 , a small part was from the class of 2012 , they were too noisy and noisy even though they were reminded many times .
reason doubledot in the last 2 weeks of term , students have to do a lot of projects , have to study for exams .
The teacher is very enthusiastic and thorough.
The lecturer has not communicated well to the students and the initial attitude is not good.
She teaches with enthusiasm , deep and broad knowledge , specific practical connections .
The teacher provides very new and useful information for students both in terms of study and future work!
I have no opinion.
Good teaching, enthusiastic with students.
teacher for many exercises.
she is very dedicated!
I feel very fortunate to have studied with him.
The teacher is enthusiastic and funny.
The lecturer is very enthusiastic, understands students, loves students.
funny teacher, easy to understand and dedicated.
Lecturers take many breaks from teaching, and the knowledge imparted to students is not much.
guaranteed curriculum.
improve teaching facilities.
teachers should have better pedagogical skills.
She is very dedicated, enthusiastic, friendly, creating a very comfortable study space.
lack of information and materials about the subject .
Haven't reviewed many basic knowledge of English 1 .
The students asked to repeat the lecture and told them to review it themselves.
dedicated teacher.
need the teacher to speak loudly and clearly to make the class more exciting and attractive.
she is great , teaches theory and exercises very well , answers students ' questions very quickly because of the details .
She teaches cheerfully and enthusiastically, helping me to be more interested in learning English.
she is very funny.
The number of exercises in class is quite large, I hope you can reduce it by 2-3 lessons.
The teacher teaches each part carefully.
She also encourages seminars to increase students' presentation ability, in the process of presenting or developing presentation content, she is always dedicated to helping if there are difficulties from that student's side.
take students on a practical tour of businesses.
Communicate more .
making us both hungry and tired, the knowledge you said is worth our recognition, but if we are hungry and tired, how can we absorb and implement it.
clearly explain the problem.
no idea !
Theoretical duration of the subject is short, easily affected when the lecturer is late or attends meetings.
The lecturers are very respectful to the students, dedicatedly guiding students on how to study and review at the end of the term, in addition, they also give detailed instructions to students about the graduation project.
There are no detailed textbooks on the subject, so it is difficult to understand, need to have detailed instructions, hope the school will write more books for students.
Missing school a lot, coming to class late.
I hope you can improve your communication skills.
Students need to go to school, listen to the teacher and do the homework that the teacher gives them.
The teacher enthusiastically teaches what students do not understand.
Just do moderate exercises and correct them.
Enthusiastic, easygoing.
The teacher can recommend us books with complete content and suitable for the content of the school program.
Teachers have good communication skills.
The teachers are enthusiastic and keep the students interested.
Lecturers do not put lectures on the courses system.
The teacher is a bit drowsy.
lack of equipment , necessary practical tools , do not meet enough teaching time due to absence of class .
She is dedicated and enthusiastic in her work.
Practice has nothing to do with theory.
The teacher talks too fast.
suggest lecturers to use moodle channel more effectively to improve teaching quality.
The teacher's communication ability is not good.
very pleasant teacher.
Teachers should be happy to answer questions when students ask, less grumbling.
provide students with the purpose and practical use of the subject in their career, adding examples related to how to apply the subject to their future career, not just giving examples. preach.
However, when anyone asked, she answered enthusiastically.
Explain the exercises in detail, absorb the lesson very quickly during the teacher's lecture.
try to create all conditions for students to improve their skills.
Her teaching is a bit confusing, complicating the problem.
Need to give many examples , exercises plus lectures to follow .
dedicated teacher.
The sentences in the lecture are difficult to understand, do not express the meaning clearly.
The teacher himself teaches practice, but 3 weeks of study is equivalent to 1dot 5 months, but he still cannot do the basic requirements of the course, which is connecting oracle on 2 computers.
The teacher is a bit difficult to understand, he needs to actively open many debates with students.
lecture a bit fast.
Dedicated and fair teachers.
Your exercises are very good, very impressive!
If you're a teacher, you'll have a little bit of heart.
There are vivid examples, easy to understand.
Instructors have extensive professional experience.
Enthusiastic people even though students do not go to school fully.
she does not provide answers to exercises on moodle .
The way of teaching is sometimes (sometimes) still drowsy and unattractive (maybe because the lecture contains many new theories).
highly qualified teachers.
Teachers ensure good class time, fair grading.
This is a practice and a difficult subject, with the number of credits equal to 2 theories, so the lecturer needs to give an overview of the previous lesson so that the students can practice at home, rather than refer to the topic and ask the students. Employees are left with knowledge gaps.
Lectures and explanations are too fast.
passionate teaching.
Slides are not very good.
There have not been many exchanges and interactions with students on the forums.
exercises , examples should be associated with future work practice , not examples such as doubledot writing complex numbers , real numbers , drawing triangles .
lack of devices running windows phone , ios , android operating systems for students to practice .
Advanced teaching methods, fun class time.
She corrects the article in many ways.
many times teachers leave without notice colonsad .
instead of waiting for grading like taking a practice exam.
The teacher did not teach the exercises well.
Prepare the lesson carefully.
I have to say the teacher is a bit sleepy.
The lecturer teaches in a way that is very difficult to understand , difficult to absorb and very easy to sleep .
The curriculum doesn't bring much benefit.
Her teaching is easy to understand , enthusiastic , always enthusiastically answering questions posed by students .
attendance records of students going to school.
Instructors have a lot of experience.
enthusiastic cheerful in general out very good .
enthusiastic (and pretty) lecturers.
somewhat rigid in this regard.
English teachers speak English very softly and hard to hear if speaking with a microphone, moreover, her teaching style makes students unable to help but fall asleep because it is very boring.
enthusiastic teacher in teaching.
There are practical applications suitable !
The teachers are very enthusiastic and very attentive.
The teacher is a bit fast.
Most of it is for students to do on their own as well as completely handing it over to the class president.
The teacher is a bit sleepy.
Dedicated, planned.
bad .
Enthusiastic, enthusiastic, student-friendly teaching.
Enthusiastic, broad knowledge, inspirational.
Enthusiastic lecturers , teaching more outside knowledge , as well as extra exercises for students to expand .
funny teacher, dedicated to students.
should teach students more carefully.
Exercises should be mandatory and giving plus points will create more motivation and interest for students.
she gives a lot of post.
Check Oldest .
The lecturer's ability to communicate is not effective and somewhat difficult to understand.
the lecturer's knowledge is not deep, not taught in the right focus, there are very basic parts but the lecturer has not yet mastered it.
Software for practice is not fully installed on all computers.
Teachers actively support students, communicate effectively.
facilities are not good to listen to English.
The teacher teaches a bit fast.
Her class wzjwz25 is characterized by the great disparity in English proficiency among students in the same class.
Inappropriate teaching methods.
Too much group activity leads to loss of time.
Teachers should provide enough slides for students to learn more easily.
The teacher goes to class on time.
The subject needs to give more exercises so that students can grasp the handling as well as the implementation for a lecture.
does not give students much knowledge.
Teachers use class time inefficiently, leading to overtime teaching, making up too much teaching.
The lecturer does not lecture, but only gives slides for students to read by themselves.
The projector in the classroom is so dim that students can't see the content clearly when presenting!
teaching is superficial and not focused, many problems of students' knowledge have not been solved or have not been given a good solution.
The teacher is easy to understand and close to the students.
I'm not familiar with the teacher's voice, maybe because I can't get used to it quickly, so it's sometimes difficult to understand.
very interested.
My friends said that when I asked the teacher, there was something serious on his face, but for me, it never happened, he talked very honestly, what he didn't know was that he said he didn't know right away, he was an excellent teacher. 1 young teacher is so wonderful.
Post regularly online.
Lectures need to be more detailed and clear.
improve the quality of machine rooms and network connections.
The teachers have not been able to guarantee the class time and date, which leads to the slowness of the class and deviation from the actual lecturers.
I improved in this subject, but the school canceled the subject and I voluntarily changed the class, I didn't know I didn't go to school, so I definitely failed.
The teacher conveys understanding to the students.
The teacher has a clear system of knowledge, helping students to absorb better.
follow the curriculum.
More training on teaching mechanism.
Fully qualified teachers do not miss knowledge.
I'm very satisfied .
teacher wzjwz245 said quietly.
Hope the school will upgrade more for the practical computer room.
and too hasty.
Enthusiastic teacher, effective help students.
Class time is not guaranteed.
knowledge .
enthusiastic, creating an active way for students to approach the subject.
I also rarely go to school, so I don't know much, after half a semester, I find it too boring to teach.
Have students make presentations and be active.
part pl fraction sql , management , decentralization .
Not to mention students self-examination.
Teachers need to improve their teaching skills.
Lectures very enthusiastically.
She teaches in a way that is easy to understand and has enough content for the lesson.
I think it's too much for 2 credits.
Always update new knowledge.
The teacher is a bit difficult to understand.
jovial friendly.
Go to full class, teach many new things.
funny, enthusiastic, funny teacher.
She gets to class on time.
Many practical applications in teaching , giving students an idea of ​​what their learning will do when they graduate .
effective teacher teaching.
teachers teach comprehensive skills in English , flexible and vibrant teaching methods .
Fun, sociable, dedicated to teaching.
There are many interwoven activities during class time, helping students to have self-discipline to study.
Lecturers make the students interested and receptive.
Going to school too far, I hope the school has some plan for students to learn physical education in the humanities side to walk close!
Thorough analysis of problems.
Teachers should be more dedicated, helping students learn better.
very dissatisfied with his capacity can not be promoted .
little to hear.
There are many exercises.
for many exercises to practice.
enthusiastic teacher.
lecture teacher.
What I am most satisfied with is that the lecturers are very easy to understand and notice the mistakes that often occur when doing the exercises.
Many groups are not well prepared for the research problem.
The teacher is very funny, full of knowledge.
Ineffective grouping.
reason doubledot " he forgot " .
quite confusing.
transmit .
Redesign the lecture, easier to understand and more attractive.
The teacher is very enthusiastic in teaching in class, always comes to class on time and is dedicated to each student to discuss assignments as well as regularly for extra practice exercises.
Need to follow the exam more closely.
needed for more types of exercises.
The teacher is very good and easy to understand, almost all questions do not need to be asked, he still answers.
In particular, specific information is needed about what tools the school is responsible for providing students and teachers, for example, there are cases where the marker pens used for several semesters have dried up, the pens do not write. but teachers and students don't know where to go to change or change new pens, so some lecturers have to say vegetarian, can't take notes, or have to buy new whiteboard pens to write on their own.
hold too many expectations.
need to do more exercises than the hard theory that is hard to understand, leading to many students being confused when encountering the exercises in the exam.
Good teaching, complete.
She is very enthusiastic and funny!
Enthusiastic with students , good lectures .
She teaches enthusiastically, answers students' questions quickly, patiently explains to students.
Lecturers excited students with their lectures, fun, friendly with students.
there should be small exercises that stick to the theory.
the teacher is still a bit sleepy colonsmile .
then students have to go to school to make up , causing the same time situation for many students , hope she will fix it soon .
Very good teacher, I give 10 points.
She teaches well, has easy-to-understand examples, model exercises, and is enthusiastic.
Materials should be provided once at the beginning of the course, avoiding the case of learning and then giving the documents to cause difficulties for students.
Upgrading network and computer systems.
Very enthusiastic teacher!
When having problems, students know how to use function methods.
I don't know who wzjwz327 is?
The teachers are easy to understand, close to reality, close to students.
got to know a lot of new things.
great !
After every class, there are exercises that make students very frustrated.
After the New Year's holidays or holidays, the teacher should announce the class on the subject's web so that students can go to school on time.
Good teacher, easy to understand lectures.
slow teaching about knowledge , not finished converting c to cplusplus .
I think there should be feedback from the teacher, or a comparison between classmates.
Regularly repeat the content of the session before the start of the lesson.
Always answer students' questions, teach enthusiastically.
There are many ideas to make the lesson more lively.
knowledge is not synchronized with theory teachers.
Test content should cover all subject content.
Instructors should check the learning ability of each student separately instead of earning points for the process from group activities because the group only has a few active students and the rest of the students are mostly followers, some of whom are even less active. even being inactive and many times pulling the group's points down because of the active members earned.
Instructors do not guarantee class time, leave teaching without notice and often arrive late.
Teachers often leave teaching without prior notice many times.
stick to practice.
The teacher should give more homework.
Teachers focus too much on cell phones during class time.
I didn't tell anything near the exam, just asked to answer.
The exercises and projects the teacher gives are very good and help students practice their knowledge very well.
The teacher is very enthusiastic, teaches in detail, cares about students and speaks very gently.
Above are opinions about the problems I realized after studying.
I hope that next time the English subject will improve its teaching methods and curriculum, let students listen and speak more, sometimes ask students to translate a paragraph to check vocabulary, I see that teachers also love to talk to students. agree to speak in pairs , but you really don't know what to say , other than translating Vietnamese and adding English meanings !
If so, the theory teacher can give the students practice without the need for a practical teacher.
Effective time, enthusiastic teachers.
Use the class discussion exchange website.
should give the final exam in the form of code on the computer, paper code is very boring and not practical!
The teacher is humorous, dedicated to the problems of studying as well as students' work.
There are many good talks.
The teacher carefully taught each part of the lesson to help me understand the lesson and master the knowledge.
Dedicated, enthusiastic, funny teachers.
dedicated teacher.
The classroom is small , not enough computers , not connected to the network while this is the practice room of the computer networking department .
It's a bit difficult, but that difficult thing helps me a lot!
She teaches carefully, cares a lot for students.
teacher wzjwz310 has a teaching method for those who are active and passionate in learning, those who are eager to learn, inquisitive, passionate (and those who do not have the spirit to ask, it will be difficult to learn well).
Very good teacher, very enthusiastic.
Teachers are dedicated, enthusiastic to teach, easy to understand, funny, gentle.
teacher wzjwz289 should teach a few more subjects for us to study.
The practical part of this subject lacks practical equipment.
teaching methods .
Dedicated and enthusiastic teacher.
provide adequate knowledge and neatly arrange documents to help students easily find .
Good teacher, focus on the lesson.
Dedicated, enthusiastic lecturers, teach in detail the subject content, vivid examples, close to reality.
Teachers ensure class time and teaching.
Fun classes, creative, easy-to-understand instructors.
English teacher is quite difficult to hear , speak softly .
You should give more examples, teach slower!
provide a lot of good experience in studying as well as working in the future.
There is no specific outline.
The teacher gives the exercises and explains in detail, the explanation is easy to understand.
The engine room and network equipment need to be invested and cleaned, I find the engine room is too dusty, the door is open so it's not cool, leading to ineffective air conditioning and waste.
Teachers are dedicated, enthusiastic, have many good exercises.
Students should be encouraged to apply theory to practice.
she did not cause interest in studying for students , especially for this difficult subject .
difficult to understand.
The teacher is dedicated, enthusiastic, and explains the lesson thoroughly.
There are many easy to understand illustrative examples.
Enthusiastic, good teaching.
The teacher is a bit difficult to understand.
improved classroom equipment doubledot projectors , electric drives , fans .
Fun, easy to understand lectures.
teacher wzjwz251 teaches very enthusiastically with students.
teacher wzjwz97 teaches so bad.
for students to actively give presentations in English.
bring a lot of knowledge through the subject.
She teaches or imparts knowledge to students.
Enthusiastic , dedicated , communication and easy to understand examples .
upgrade facilities, especially speakers, microphones and wifi networks.
copy a lot.
Ensure class time is full, punctual and dedicated.
I think I should practice speaking more.
relatively high teaching speed.
for large assignments so that students can work in groups.
Computer hard to use.
Teachers are dedicated and enthusiastic to help students in the learning process.
The teacher did not cover the entire class.
Outdated curriculum , too academic , far from reality .
The teacher is very busy, forgetful.
Enthusiasm to answer students' questions, documents are provided in full and clear.
I don't have much experience in teaching.
fail to properly assess the student's ability.
teach fun.
High quality class but lack of equipment .
Agree that doing a lot of exercises will increase the ability to understand the lesson, increase the ability to solve problems.
convey practical experience.
Mastering grammar and improving writing skills.
If possible, the lab can have more real devices to run and develop windows phone applications so that you know the difference between running an emulator and a real device.
cheerful, enthusiastic, sociable.
Learned many things through his enthusiastic teaching style.
I am very satisfied with the teacher, he is very dedicated to helping students, all questions are always fully answered.
detailed teacher.
Take notes in class to help remember the lesson.
The teacher is very funny.
The lecturers are able to communicate and the teaching methods are easy to understand.
The teachers are passionate about taking care of the students.
Instead of checking on wecode, it's better to do it in class.
I just want the teacher to teach me to speak more so that I can apply it more.
The teacher gives many homework and guides to solve.
have not taught how to apply the subject in practice.
High practical application !
Her problems are often fast, long and difficult to understand.
The teacher is dedicated, teaches well, has many practical examples for students to understand easily.
Lecturers are lively and easy to understand.
teachers' communication methods.
Enthusiastic, only give your best.
The teacher is very enthusiastic about the class.
Teachers are dedicated, easy to understand, fun!
very kind teacher.
The content of the necessary exercises is changed by the teacher to suit the learning content.
The way he teaches projectbase is quite good, but students have to learn a lot to achieve what they want.
For more homework, the teacher's teaching speed should be slower.
The subject needs more exercises, more textbooks.
teacher's dedication.
Good teacher, dedicated, close to students.
for cheap points.
very friendly and enthusiastic.
The study material has not been fully updated.
closely monitor student performance.
Enthusiastic and funny teachers.
The teachers are very dedicated in teaching.
suggest the school to correct or add new ones to make the practice effective.
Lectures at a very fast pace, many parts can't keep up.
I can't imagine anything from your slides.
working as a group only the group leader and class president do the work .
Instructors do not provide adequate practical guidance.
Teachers interact with teachers.
there are some great exercises that help us a lot.
Enthusiastic and dedicated teachers.
The content of the lesson is somewhat sketchy.
I want when I study this subject, I should give a project to apply more because I think this subject is very good.
Thank you .
update , update !
teachers need to come to class more often.
Instructors should re-teach some knowledge before giving practice.
Lecture quickly, speak quickly without knowing that students have not yet understood the problem.
Teachers are very enthusiastic to help students.
teach from basic , logically , to advanced .
Class time is not really effective.
should reduce the number of periods in a session.
The teachers create good, enthusiastic, and interesting class activities for the class.
The ability to communicate easily to understand helps students master the knowledge.
The teacher speaks English difficult to hear.
There are few references left.
The teacher rarely teaches theoretical content in class.
ensure full class time to convey enough knowledge according to the outline.
presentation ( voice is hard to hear ) , expressing knowledge is not good .
need more hours of practice because mainly theoretical learning, less time to interact with the device.
She is enthusiastic, easy to understand.
The teacher has a lot of practical contact to make students excited.
If sometimes the teacher makes up the schedule, I won't tell you.
for unfair grading of assignments .
Teachers also pay little attention to students' opinions.
The teacher teaches the theory is a bit difficult to understand, very difficult to absorb.
Lecturers present easy to understand, follow the lesson closely.
Dedicated teacher, good communication.
good pronunciation.
The teachers are very kind and caring.
It is necessary to follow practice closely, with more practice than theory so as not to be bored.
Flexible lecturers provide materials for students inside and outside the moodle system.
She teaches with ease and enthusiasm.
There should be specific, separate and appropriate curriculum for the school's content.
Interesting class, good teacher.
Looks like you don't use moodle.
Teachers are sometimes difficult to understand.
His teaching style has not attracted many students.
The lecturer does not communicate well, the lecturer only talks about the lesson content without any activities for the students (such as asking discussion questions, doing exercises).
The end of the term is 100% homework, but basically, I didn't see the teacher stand up while teaching, just sit there and read the slides, the English slides, the Vietnamese translations, the places where they don't translate, it's also difficult to learn. So just go online to learn.
It is necessary to set the clearest goals from the subjects and subjects that need to be studied in freshmen, because at the time of entering, students are still very surprised with the faculties and subjects they will study, so it is advisable to study first to create psychology. As well as students, they must know what they need to do, creating an initiative in learning and working.
need to install new learning software , for example doubledot visual studio 2010 or 2012 for better students to study .
The teacher is often late to classes.
dedicated, enthusiastic teachers, helping students, ready to answer students' questions.
for difficult exercises right after the lecture is over.
Dedicated and enthusiastic lecturers with students, always listening, answering all students' questions, always creating context for students to discuss about the lesson.
Ask questions in class what you don't understand.
teachers are very friendly.
for example dynamic programming is my favorite subject but she says it's difficult, she only teaches very basic examples.
If the teacher did not guarantee the class time, when giving the exam and the review outline, attention should be paid to clearly and clearly guiding the students to know what they have to learn.
Easy to understand, thorough, a bit strict.
ineffective and confusing in the way of teaching.
Haven't used the moodle system yet.
teachers also often impose their thoughts on students, students' ideas, students' futures, teachers do not have the right to force students to think this way or that, or to think according to the teacher's opinion.
The teacher marks the project too harshly, the risk of failing the subject is very high.
dedicated , for many exercises .
The lecturers do not use the subject website system during the teaching process.
There are many activities in class.
Most of the practice has been made from the homework of teacher x .
The teacher's teaching method is not suitable, causing confusion for students.
The time increased from 4 periods to 5 periods, making students tired and lack of concentration at the end of class.
She teaches very enthusiastically and well.
The teacher is very good but he often takes time off, there are some days when he takes a break but he does not report that students come to class.
The teacher is funny to accept the lesson.
lesson .
The teachers are friendly with the students.
Dedicated and enthusiastic lecturers with students.
Always looking for ways to help students.
for the convenience of students in scheduling.
Subjects need to reasonably allocate time as well as parts of the subject to help students learn better in this subject.
she teaches very fast, hope she will slow down so that students can understand the problem.
effective teaching.
The teacher is very detailed, very enthusiastic.
Leave must be notified in advance to the class.
The lecturers are able to communicate and relate to practice enthusiastic and dedicated lecturers.
The teacher's requirements are too high while what the students learn is too little almost nothing but translating the books without understanding right and wrong, while whether right or wrong is not pointed out by the lecturer.
need more specific and up-to-date documents and curriculum of the school.
There should be more homework to consolidate knowledge.
I study computer architecture for 4 days a month, take 3 days off, and make up for the same 3 subjects that I can't fail to learn.
update the new slide , the old slide document has many other points , the new slide is not updated in the correct order , for example .
she teaches very conscientiously and professionally colonsmile .
This happens in every class.
practice should be added!
Friendly, easy to understand.
You should give students more slides.
She gave easy-to-understand illustrations.
The engine room is not good.
The teacher teaches well and has expanded his knowledge outside.
The teacher's teaching style is novel and practical.
very good teacher.
Few assignments for students.
There are many real-life examples.
Large exercises in the subject, contributing the most points, require students to have a smartphone and a mid-sized laptop or higher to perform (speech recognition, handwriting recognition, games with a game development engine for smartphones). This makes it difficult for students without conditions, requiring students to learn frameworks they have never heard of to do exercises.
It is necessary to impose more testing of old and new lessons on class time.
a lot of class time.
The teacher should give more exercises on operating systems.
Lectures are interesting and well-received.
good teachers.
Enthusiastic, student-friendly.
The teacher is not good at imparting knowledge.
help me know a practical part of my future work.
Dedicated, enthusiastic, close to students.
detailed explanation of the article.
The lecturers teach enthusiastically, the teaching content is complete, the review is close to the test content.
The subject is quite difficult and not suitable.
Currently, the subject is still too theoretical in nature.
In addition , there is a post that does not require video submission , so I will also be deducted if I submit the code , the last lesson the teacher told me not to do it also gave me 0 points .
The teacher is quite dedicated in imparting knowledge.
enthusiastic, funny, sociable, easy to approach.
due diligence assessment.
Do not respond to emails from students.
The teacher can compose more types of exercises, so that when you take the exam, you will be less surprised, the results will be better.
many things to do.
close, fun with students.
Practice right in the theory class will be better.
Passionately committed to students.
The division of exercise equipment is not reasonable.
for a variety of exercises.
why are there so many good problems related to software that schools don't teach, spend 4 only on the subject "formal specification" just to pay tuition and learn to deal with it.
Take a break and study a bit more.
you should show us the code to test colonsmallsmile .
The teacher is very enthusiastic and easy to understand.
strengthen some basic learning materials.
have to spend money to study again.
exercises that follow the outline.
never met.
The subject project teacher wzjwz180 asked to do at the level of inquiry , but when he reported it to the teacher wzjwz181 he did not accept it .
talk about unrelated matters.
The lecturers are cheerful, enthusiastic, friendly, with natural expressions that are easy to understand.
The teacher is very standard and enthusiastic, with a reasonable time to practice and rest!
She teaches enthusiastically, she does a lot of homework on courses, even if she is absent or neglected while studying, she still grasps the lesson and learns well.
Lots of exercises, lots of good questions.
The lecturer is an enthusiastic teacher, the ability to communicate is extremely good, the materials accompanying the subject are good.
Her teaching method is effective with weak and poor students but boring. It takes a lot of time for students to study at a fairly good level or higher. New knowledge outside the online textbook is not much, almost nothing.
I hope that the teacher will ensure that he has 30 hours of class time.
should instruct students more.
she is late.
The teachers are easy to understand and care about the students.
The teacher does not teach much in each class, the time in class is not guaranteed.
Enthusiastic with students, have good knowledge.
Good knowledge transfer.
Enthusiastic teachers, combined with many specific examples, make the lectures easy to understand and fun during the lecture.
Teach well, care about students.
Enthusiastic lecturers, combined with imparting a lot of practical knowledge.
need more detailed instructions because when exposed to new things to practice embedded programming, the teacher does not guide students but lets students do 100% by themselves.
Hope to learn and work with you more.
The materials that the teacher gave me to review also had to wait a long time to have them.
sense of responsibility , enthusiasm , fun to get along with students .
interested in happy students.
Many parts are not studied carefully, so it is difficult for them to pass the exam.
Highly professional, enthusiastic.
Where to study, study there.
Method specific instructions for each exercise.
ready to answer all students' questions when asked.
too many marks.
adding more equipment to make the subject more effective.
I don't know if it's you or the teacher.
She rarely interacts with students.
The teacher is easy to understand, diligent, funny.
or compensating for study time.
teacher cares for students.
There should be a break between classes for students to reduce stress.
sometimes talk on the sidelines a bit too much, teach intensively.
The instructors are enthusiastic and easy to understand.
know some skills.
I don't think students should cross-grade their projects because everyone has their own code and most of them take care of their own projects, so it's very difficult and urgent to mark the project, so the marking may not be very accurate.
wide range of related knowledge.
The lecturers are cheerful, sociable, impart good knowledge, and are dedicated to students.
I would like to suggest doubledot change the English class in the morning to improve the quality of the lesson.
The teacher often takes time but teaches enthusiastically, giving examples and exercises that are easy to understand.
poor test scores.
It makes no sense to use a projection screen to teach math 100%, this way students can't keep up with what the teacher is saying and also don't have the opportunity to go to the blackboard to solve the exercises.
He imparts a lot of valuable experience.
thank you teacher.
need a lot of extra-curricular activities.
should strengthen teaching vocabulary, broken knowledge of vocabulary.
Teaching well, supporting students.
The teacher only teaches the knowledge contained in the lecture slides, while the subject content has exercises, but students are not guided carefully on how to do the exercises.
Instructors have extensive knowledge.
I haven't met a teacher yet?
Very easy to understand, enthusiastic with students.
the teacher always requires the student's ideas to be realistic and practicable in the future, if students could do it, the students would not have to go to school. it must be possible .
good guarantee .
The lecturers are easy to understand, the slides can be presented, the lecturers are funny, enthusiastic and dedicated in their work.
Good teacher, dedicated guide.
The practice file should have some suggestions for students to know the direction and orientation of the solution.
She teaches enthusiastically and is not pressured while studying.
teacher is very happy.
The lecturer focuses a lot on slides, has little interaction with students, and the ability to impart knowledge to students is not good.
The exercises are difficult and often do not parallel the theory.
The teacher in charge of the practice room also told him to go back and turn off the air conditioner in the room.
The teacher gave me a lot of leave because at the end of the term he went to school.
She has an easy to understand way of teaching.
English classrooms have poor quality speakers and microphones, which are not suitable for students to practice listening skills.
convey a lot of useful practical knowledge.
teacher wzjwz222 is cheerful, not sleepy, answers questions fully, easy to understand.
The lecturer does not spend time researching the teaching content before going to class.
I think just the final project is enough.
The teacher gave us too many breaks without arranging for a substitute teacher, so that led to continuous make-up lessons on the last days, when we had to review other knowledge, there were still some make-up sessions but then announced a sudden break, leading to a knowledge jam, no one could eat a bowl of rice a day, the whole subject's name was "introduction to software engineering" but the knowledge and assessment of students' ability was too high. It's very difficult, if you are a student of departments like software and systems, you can understand, but for computer science students like us because this is a compulsory subject, it is too much and the knowledge The teacher said it was too lost, vague.
communication , dedication .
The teacher always makes the learning atmosphere comfortable.
well taught attentive.
At the same time, exercises and materials are really provided.
very happy and enthusiastic.
Thorough and easy to understand lectures.
Instructors lack experience in communicating seriously.
The teacher teaches quickly, sometimes I can't keep up.
gentle, enthusiastic.
Teachers guide students enthusiastic, easy to understand.
funny teacher, easy to understand lectures, dedicated instructions.
She went to class happily.
From time to time, the teacher spoke very quickly and could not hear what he meant.
The teacher's knowledge is wide, dedicated to students like brothers.
good communication.
The teacher is very easy to understand , easy to understand , has many plus points .
mail not reply.
Student interest is very high.
to do exercises regularly.
provide more documentation and give more examples .
better equipment .
The teachers are happy, sociable, enthusiastic in teaching.
Opening programming clubs will help the first students have an easy approach to the subject as well as how to research the subject, while the 3rd year 4th year students will have the opportunity to guide the first students. , so that the seniors in the upper class will have a better grasp of knowledge.
funny and humorous.
not active in giving knowledge.
He is very experienced when teaching, his lectures are very useful to our students after graduation.
Unfortunately, semester 2 I could not register for her object-oriented programming class!
Her lectures are very easy to understand , creating the best conditions for students to approach the subject effectively .
The teacher is very enthusiastic.
The teacher is hard of hearing, so sometimes I can't hear what he's saying.
too many colonsmilesmile exercises .
She teaches cheerfully and enthusiastically.
Detailed exercise instructions.
almost do not teach oracle knowledge to students , but only talk about database management system knowledge .
should be divided into 2 sessions, 1 is theory and 2 is practice.
The teacher is sometimes a bit small.
Suggestions, enthusiastic reminders, note errors for students.
Enthusiastic, well answered students' questions.
I can't hear the teacher's voice.
Spend a lot of time in class for unnecessary things.
The teacher is very enthusiastic and enthusiastic.
Good and fun teacher.
Students do not understand what the subject matter is.
Teachers are enthusiastic, dedicated, to class on time.
Course time should be longer.
The teacher always cares about the students, always reminding and supervising the process.
Good communication, easy to understand right in class.
She teaches very passionately, teaches to understand, to understand the essence, not just teaching knowledge like some other teachers.
The project report form is too simple, there is no depth, leading to the failure to speak about the quality of the project, not being able to control the case of team burden, in case of not understanding the code, still get maximum points.
The teacher is enthusiastic, easy to understand, but there should be more homework to help students absorb the lesson better.
how to guide .
Her voice is from a foreign country, so teaching is quite difficult to understand, she teaches a bit fast.
Very good, really like the way you teach.
The teacher is enthusiastic, fun, has a good teaching method and a specific program that is easy to learn.
vague teaching, not clear.
giving very good and practical examples, difficult exercises but good for students to actively learn.
Very easy to understand lecture.
Enthusiastic, funny, fair teacher.
funny, dedicated, enthusiastic teachers.
the teacher still read the slide and spoke too fast, what he said was available on the slide so students could draw it.
I have never seen a teacher who takes a lot of time off, often comes home late so early.
The teacher rarely went to class, studied for a semester but only studied 2 sessions.
The teacher gives too much time off, at the end of the semester makes up too much.
Passionate about imparting knowledge.
There should be articles or essays every 2 weeks on courses for students to practice.
Lecturers have good expertise, fully answer questions from students.
She teaches enthusiastically, giving group presentations to create an exciting learning atmosphere.
student-friendly.
section for scoring, content for exam preparation.
The teacher is very easy to understand, gives many exercises.
I know this is very delicate and difficult to improve, that is, my listening to lectures is limited because I can't hear the voice of the lecturer, so I often lose the connection of knowledge halfway while listening to the lecture.
come to class on time .
I as well as my classmates find the practice part for each session too much, especially the practice exercises from 13 onwards.
The teacher gave a personality test, then formed a group in a group with a full personality group, he also advised, the group should not know each other, I was wrong at first and everyone must be very excited but later on Let each group find the main path of the whole group!
Lectures are slow, detailed, easy to understand.
should add more textbooks for students.
good explanation of the problem mentioned .
she gives homework on moodle .
need to communicate more with students through the school's channels such as the subject web.
The practical curriculum goes too fast compared to the theory, 1 month to 1dot5 months ahead of the theory.
The teacher gives a variety of exercises to help students understand better.
It's just that sometimes he's a bit short-tempered at work.
good subject.
She spoke softly and very evenly, and fell asleep easily.
The amount of time to complete projects for so many subjects is not enough in one semester.
The deadline for the time is not long enough for students to complete the assignment.
more practical exercises like " machine details " problem , " salary calculation " problem instead of mathematical concepts .
practical knowledge.
room wzjwz35 the school should replace the projector with a new one , because it is too old and often has problems .
complete materials , easy to understand teaching methods and enthusiastic teachers .
She teaches receptively.
She cute teaches easy to understand and inspires learning .
Teachers do not interest students, making students depressed.
The teacher is very enthusiastic and fun.
teachers are inspired to enjoy the subject and are constantly in touch with social issues outside of the subject.
she is happy .
Dedicated faculty, helping students in the learning process.
difficult to understand teachers.
The teacher is very good, I hope he continues to work at the school.
She is so cute and enthusiastic.
We hope that digital instructors can upload documents at least 1 day before class so that students can study at home first.
I think doing more exercises is better than studying theory.
She is very enthusiastic in teaching and communicating with students.
good teaching with heart.
The teacher is easy-going, even if he goes to school, he will pass the subject, and the activities of doing homework help students get points.
Lecture slides , documents need a lot of examples , documents are difficult to understand .
The teacher is fun and insightful.
should focus on practicing speaking and practicing syntax.
grading the project doubledot unfairly , can not use the excuse of not liking the student 's character without giving the student a pass , even though the project is completed well .
Dedicated teacher, very easy to understand.
Actively help students when having problems, fun teaching methods, comfortable interspersed in-depth.
should invest in equipment to have practice.
Ms. wzjwz312's enthusiasm is very easy to understand and fun.
I hope you can use your class time more effectively.
This makes it difficult for teachers.
Teachers are not very regular in teaching, sometimes taking breaks without informing students.
The teacher is a bit fast, but thorough and deep.
Difficult to understand and communicate a bit fast , difficult to absorb .
sometimes the teacher is a bit difficult.
frank and resolute.
teach a lot of social knowledge.
The practice room has many unusable machines.
The teacher gave an unreasonable deadline.
It is hoped that the practicing teachers will always update the information on the subject website so that they can meet the criteria set forth by the training department as originally for the subject, that is, all questions will be answered by the teacher in the course of the course. within 24 hours.
The teacher did not hear very well.
teach but only read slides.
too framework , less creativity and few extra exercises to reinforce beyond the textbook .
basic quality should be improved.
Not clear enough for students to understand.
just do the exercises based on the documentation and search the net.
Teachers are not enthusiastic about teaching.
The teacher spoke a bit fast.
should set the deadline as 11doubledot55 pm instead of 12doubledot00 am many times when looking at the calendar outside, it is mistaken to miss the deadline many times.
She goes to class on time , teaches very passionately , is very good at giving snacks to students .
should agree on the content from the beginning of the school year.
devoted to students.
Dedicated teacher, enthusiastic to help, answer questions for students.
dedicated teacher.
Lectures are based on assembly language standards on linux, so finding information and documents is quite difficult.
Lecturers make projects for students to work on to expand their knowledge.
I like the teacher's way of teaching, pointing out the direction for students, not being too mechanical on slides and lesson plans.
She is easy to understand and enthusiastic.
Lecturers rarely give examples and solve class exercises.
The teacher uses some of his class time to do some not-so-important work.
lectures are not good.
Quick answers to questions.
The lecturer imparts sufficient knowledge.
slow score update .
The teacher is very enthusiastic and dedicated, has a wide knowledge.
should cover more important parts.
Great teacher and very enthusiastic.
Lovely teacher, dedicated to the subject.
Good teaching, easy to understand, strict, always dedicated to students.
Dedicated teacher, always motivating students to do their homework, enthusiastic about teaching.
more exercises.
Highly educated teachers will have more valuable experience.
The lecturers are very dedicated and teach in a high school approach that is very close to the students.
Instructors make exercises easy to understand.
should change the form of the final exam , should take the exam on the computer or do the subject project .
need more audio-visual activities such as video clips, pictures, extra-curricular activities, and talks with foreigners.
The instructors are friendly , fun , teach quite thoroughly , in-depth knowledge .
easy to understand teacher.
The content of the doubledot project should not be too broad, should condense the important points, and should be done from the requirements analysis step to the completion of the project.
Instructors teach relatively quickly.
theory before giving students practice exercises in class.
it is necessary to change the hours of practice form 2 to practice form 1 so that students can better apply the knowledge they have learned.
Too many students cause heat.
teach each lesson in detail.
The teacher mainly let the students practice on their own.
Lecturers teach solid theory.
Pay attention to each student in the class.
It is not correct to say that students refuse to study.
She teaches very effectively.
I understand student psychology.
student friendly.
I really like his teaching method.
Communication is not good.
upgrade teaching equipment for English subject.
She is very friendly, dedicated to teaching.
In class, he spoke softly but quickly!
The teacher's voice is a bit hard to hear, and he speaks a bit loud.
Lots of exercises, very close.
The teacher teaches the main sections and gives very detailed examples.
There is a clear and specific practice program.
did not pay attention to the weak students.
Easy to understand, dedicated teaching.
teach carefully.
The content needs to be updated and closer to reality.
should focus more on students' communication, listening and speaking skills instead of grammar.
good curriculum.
one of my favorite instructors.
She is friendly and enthusiastic.
Actually, I did not study this teacher.
need to be more specific.
There were times when the lecturer did not listen to the students' presentation of the practice results, when the students from this group presented, the lecturer went to another group even though the students were talking.
not enthusiastic about students.
The teachers are fun and very enthusiastic.
the teacher commented doubledot " you only speak according to your understanding , the content of the presentation is boring , but you do not have a product to demo " .
up to 1 session.
The teacher is enthusiastic, knows how to inspire scientific research for students.
teaching methods and enthusiasm.
Only problem is I haven't tried.
lecturers do not have much experience , students do their own practice , little guidance .
The subject should be updated continuously with new textbooks, old learning materials, a lot of mistakes.
She teaches very well many lively parts.
Enthusiastic, to class very punctual.
do not invest much in lectures.
The teacher is very funny, always applying practical lessons to his teaching.
very good dot enthusiastic dot teach easy to absorb .
Highly professional, good football.
Please teach more classes.
lecture, socialize.
She teaches with enthusiasm and fun.
need to increase practice so that students can understand the lesson more thoroughly and have more opportunities to create or absorb real knowledge more effectively through practice.
Learning content does not keep up with practice.
Students receive well the practical part which is different from the theory.
need to use slide projector more effectively .
attend class regularly.
I found her teaching satisfactory.
Enthusiastic teachers, good teaching, easy to understand.
The way he teaches and creates conditions for students to critique is very good, I hope he continues to promote it.
exercises when learning basic practice, easy to understand.
Thank you very much!
Instructors teach according to the subject outline.
should provide practical applications of the subject.
between teachers should be unified , to avoid students struggling .
Good teacher, gentle, easy to approach.
should present the exercises orally in front of the class more easily , easier to understand .
some exercises are not clear , do not go into depth .
she is very dedicated.
hard to hear.
The teacher is very dedicated and enthusiastic.
should improve the quality of classrooms.
gentle .
suggest for more tests.
The teacher does not teach any knowledge, mainly uploads the module and forces students to self-understand.
the framework too imposes the theory.
She teaches quite well.
The teacher made it very practical, very useful for students, helping students to self-study a lot, much more than teaching boring theory.
project reports , the lecturer does not have agreement with other lecturers in the subject , the lecturer asks to do too many unnecessary things while other lecturers in the same subject do not ask .
Teachers are enthusiastic and dedicated to students.
There are many lively learning activities to help students feel comfortable while studying.
Because she is often busy with some work, students often have time off.
The teacher's assessment and projects are very good for students.
The teacher is dedicated, enthusiastic, speaks English well, easy to understand, sometimes he even teaches us bilinguals to better understand, practical exercises, easy to understand.
Good teacher, providing a practical and progressive view.
excessive absences , make up for weekends and extended school days .
The teachers are very dedicated and open.
I feel quite annoyed, but if I find out who's fault, I accept part of myself.
Teaching methods have not created much attraction from students.
The teacher taught very carefully the necessary issues for the future.
Enthusiastic teachers, explain the important part carefully.
It is proposed to join both classes for practice because the number of students is too small.
too fast .
teach very well.
The general situation is that practical teachers at the school are not really dedicated to helping students improve their practical skills in that subject.
I have the following opinion about doubledot in this subject. I think it is necessary to have a lot of documents, especially Vietnamese, the better because not everyone is good at English.
study time should be increased.
very enthusiastic , but the way of communication is limited , so the absorption from the teacher is very little .
Currently, the teacher mainly evaluates the content of the projects from the beginning, which is quite cheesy, the topic of the teacher is something like "students should come up with a big project that can be implemented in the future." hybrid " , has nothing to do with the subject name !
change the way the subject is delivered, instead of the lecturer having boring lectures, students passively absorb, the opinions doubledot the lecturer divides the study group into small groups, each session will bring the topic of that lesson and solve it. If you like the way of working , give students time to work in groups with the supervision of the lecturer , then draw lots for each group to present , then the lecturer comments on the scores .
teacher wzjwz202 and teacher wzjwz203 teach very well.
The time to complete the project is too urgent, when you have not learned anything, you must complete all the contents of the project to submit it on time, but the content is full of parts you have not studied or understood.
Lecture slides are old slides from 2009 and have not been corrected with many errors from spelling, grammar to errors in lecture information.
Very good teacher and easy to understand.
Few practical exercises.
The coursework did not spread evenly over the lessons, but only focused on 2-3 sessions. Some students including myself lost 2-3 points, reducing the total score to a low level.
She teaches in a way that is easy to understand and funny.
The teacher also did not intend to encourage students when students did not do well, but expressed dissatisfaction and criticism.
The teacher rarely teaches installation, so it is difficult to apply the installation.
The lecturers are very easy to understand and dedicated.
Good teachers, group presentations to create a good learning atmosphere.
equipment is too poor.
Enthusiastic to teach and fun to get along with.
there is a lot of time to die while studying.
At first, I didn't seem very satisfied with the teacher when I was studying this subject, but after a while, I felt okay.
Although it is a theoretical subject, the lecturer is very creative and innovative, making students interested in the subject.
should change jobs at the end of term project doubledot should not let students do freelance projects anymore in management, games, listening to vdotv music, but lecturers should come up with a project with a unified theme.
The teacher is enthusiastic, dedicated, good and easy to understand, wonderful.
The teacher also enthusiastically answered the questions raised by the students.
reduce the amount of content of the subject .
It's a bit difficult for students in terms of assignments and exams.
The lecturer must notify the students in advance, because the subject he always takes attendance, but the teacher does not attend class regularly, forcing students to wait and then leave often.
Enthusiastic teachers, active activities.
Theoretical subjects abound.
More real contact .
Very detailed usage slides.
The teacher is easy to understand, dedicated and enthusiastic with the students.
group division , group activities .
She is funny, understands student psychology, so her lectures are easy to understand.
The teacher gave us the opportunity to present about the subject project, but when we presented the content doubledot "introduction to embedded systems and their roles and applications in embedded systems".
Sometimes when I do homework I don't know what I'm doing.
You teach very well and interestingly.
Practical classes overlap with other subjects at school.
Lecture speed is a bit fast, so sometimes I can't keep up.
Sir, I am really satisfied with the level of lectures.
Teachers are enthusiastic to help students understand the parts that students do not understand.
The teacher is very easy to understand and loves the students.
Good lecture, focus.
It is true that English is necessary for them but that is not what we students need for a foreign language, we need a feeling of enjoyment when learning English.
Enthusiastic teachers, good teaching methods, effective instructions, lots of exercises.
Sometimes she talks a bit too fast.
Enthusiastic teachers with in-depth knowledge of the subject.
especially those who have never played the game before.
Teachers need to improve the way they communicate.
Dedicated to helping students, answering questions.
enthusiastic teaching.
need to open a practical class in accordance with the theory.
I think I should quit this course.
pretty .
The teachers have very good professional qualifications.
Teachers should focus on practical explanations, not on software installation.
should practice in form 2 .
I don't know which teacher teaches officially, every teacher is enthusiastic.
passionate teacher.
She helps us find, detect and correct errors during practice.
not satisfied at all.
I have no opinion.
don't have too much left over.
Practical tools are not provided.
very enthusiastically.
Good teacher, easy to understand, find many exercises and good teaching methods for students to understand and is very enthusiastic.
She is a bit hot-tempered.
reality with the status quo.
The teacher revealed the exam submission to the students to prepare in advance.
Easy to understand teaching, effective use of class time.
need to change classrooms to improve the quality .
I don't teach without a microphone, so sometimes I have to borrow it!
Enthusiastic teacher, loves students very much.
Teachers are not enthusiastic about teaching.
The projector and speaker system do not respond.
Enthusiastic, effective teaching.
her beautiful colonlove .
Very enthusiastic teaching, answering all questions of students.
well-trained teachers.
If you can slow down the lecture, the students will be able to absorb the lesson more easily.
She is funny and cares about her students.
English subject knowledge is met but not practical.
The teacher is quite funny, the subject knowledge is very interesting and attractive.
conscientious, enthusiastic, dynamic, fair.
The teachers are very enthusiastic and give good lectures.
The teacher gave the exercise but did not check whether or not, leading to the students being a bit lazy.
Enthusiastic and easy-to-understand instructors.
not enthusiastic , not updated new things in the lecture .
enthusiastic, pleasant.
ability to transmit knowledge.
projector room projector dim gift , it is recommended to change .
Enthusiastic teachers , take care of students , teach knowledge quickly to grasp .
need more teaching basic programming in c language.
I don't even know what I've learned through this course.
Enthusiastic, helping students as much as possible.
Interesting teacher in general is ok.
should be divided into several parts to evaluate students rather than focusing at the end of the term doubledot 50% for basic knowledge, some form of force to force students to have knowledge of dotnet, grasp its principles, how to organization , design and use .
The lecturers are easy to teach and dedicated.
Effective teaching helps students understand the subject matter more deeply.
more time.
leave school but do not notify students.
enthusiastic and give many examples .
teaching content rambling not close to the subject of cryptography.
Or maybe the same lecturer is in charge of theory and practice for each class.
sometimes teaching fast makes students not able to absorb.
The teacher did not pay attention to the content as well as the way to convey it to the students.
listening .
Practical content should stick to theory.
not found.
Enthusiastic teaching fun.
The other faculties all have midterm exam scores, so why now, nearly the final exam, the faculty wzjwz12 hasn't got any scores yet.
Enthusiastic , always ensure class activities .
Ensure class time, complete documents.
should motivate students to actively participate in the lesson.
homework is too difficult.
In theory, the teacher enthusiastically teaches, but the communication ability is not high, students pay attention and understand the lesson very little.
The lecturer explains some examples that are not clear.
I hope you teach me more.
You should lecture more.
There is a tutorial session for students before doing the project.
No comments, my method is very satisfied.
Serious and professional working style.
Find all the most effective ways to guide the class and provide all the materials for you to refer to and do exercises in class as well as at home.
She taught well but I missed the exam so I got a low score.
Dedicated, enthusiastic, easygoing teachers.
The teacher is very happy, his method helps students to actively learn.
Teachers should teach carefully, and more slowly so that students can easily absorb them.
She works very responsibly.
The teacher is very dedicated.
Teachers should teach more and exercises less but with better quality.
teachers on time.
The teacher gives homework so that you don't forget it.
almost no problem unsatisfied .
The lecturer did not adequately answer the questions and concerns posed by the students.
need to do more exercises.
The teacher told me to go home too early.
Some parts of knowledge are omitted due to insufficient time.
if the practice ends early .
Wish you happy and healthy life.
class and teach effectively.
The teacher is very efficient and enthusiastic.
improve the quality of projectors and fans.
More class tests .
She calls students a lot to solve problems.
Instructors should do step by step in detail rather than show slides and then talk.
She is pleasant, teaches well.
teachers , asked questions very close to the topics of the groups , helping us have more knowledge about the topics of the groups .
She easily snaps at students.
not dedicated, enthusiastic.
Create an environment for students to practice their presentation skills.
Enthusiastic, fun and humorous teaching creates a sense of excitement for students in class.
create more difficult or strange exercises to help students earn more points to increase interest in the subject and encourage speaking activities in class.
The teacher studied very carefully.
Thorough teaching, logical presentation.
Teaching is very enthusiastic, providing complete materials.
I hope you will adjust it so that students can easily follow the lecture.
In my opinion, he is a bit passive.
Currently practicing this subject is only for familiarization with the equipment.
The teacher is enthusiastic, looking forward to learning from him in the next semesters of colonsmilesmile.
and he continued to do his work.
Prepare lectures or exercises carefully before going to class to teach.
Although I understand it might be because this subject is so broad that a seminar is suitable, but you can also choose a few sessions to teach the common core of that framework, for example.
Lectures are a bit slow.
The teacher can't fault any points. It's good to talk while having fun.
The teacher teaches a bit fast, pays little attention to whether students understand the lesson in class or not, but he gives a lot of homework.
Do a lot of debate , and study very little about the curriculum .
so there is only one teacher in charge of a class.
The teacher is easy to understand, funny, ready to answer students' questions.
provide specific scoring criteria.
At the same time, teachers should organize a review in one or two sessions so that students can consolidate their previous lessons and improve their knowledge.
funny teachers.
The teacher is a bit fast.
The teacher is very enthusiastic to guide during practice.
she is very friendly.
She is cheerful and enthusiastic.
communication is poor.
attentive teacher.
Very detailed tutorial.
She teaches enthusiastically, helping students understand the knowledge.
Teachers are friendly, sociable, good communication ability.
She teaches very well and very practical lessons.
Leaving your students with nothing after finishing the course is not a failure!
have a self-arranged make-up class schedule.
she is very happy.
Learning English should not follow a pattern.
Enthusiastic and funny teachers.
Teachers are enthusiastic with students.
She guides very enthusiastically.
test with a moderate degree to the requirements of the subject !
easy to learn.
She teaches enthusiastically, giving a lot of knowledge to students.
Vivid lectures are interesting to students coming to class.
She is cute, easy going, easy to understand.
The teacher is very enthusiastic, teaching is very easy to remember.
groups with the same topic 'abc' report together quickly!
Lecturers do not create interest for students when studying, so they often have to apply the method of political teachers such as doubledot not allowing the use of phones and laptops in class, taking attendance or calling names to answer the question .
The teacher is dedicated, has a lively explanation and is active in understanding students.
The teacher gave a specific and easy to understand method of doing the test.
very good teacher!
kindly answer students' questions.
Lectures are a bit dry and boring.
Some of the lectures are still difficult to understand , less closely related to practice and less corrected at home .
good teaching style , not sleepy , well absorbed .
The teacher let me go home earlier than the scheduled time.
lecturers do not have high pedagogical skills.
Lab quality is poor , many machines are unusable or software is faulty , not practical .
should determine the process point better avoid to cheat .
The instructors are dedicated and easy to understand.
Exchange of lessons in class is very active.
I think you are very inspirational.
Her lectures are very steady, it's easy to fall asleep.
funny teaching quite easy to understand.
We don't really know that what you are saying is factual or not!
The teacher is very enthusiastic.
need to reallocate class time , do not prolong the time after class is over .
Teachers teach very enthusiastically, hard-working students are rewarded, and lazy students who don't go to school are punished directly.
Upgrade your computer.
teachers' enthusiasm for teaching.
The teachers are very enthusiastic with the students.
Her teaching makes students feel bored and sleepy.
ineffective teaching.
The teacher is very attentive and enthusiastic.
should increase the time on listening and speaking skills.
make students feel discouraged.
Positive, enthusiastic.
hope there are many new methods for students to understand the problem deeply.
I really like you as well as all the teachers in the school, but I have to tell you one thing sincerely that I feel that taking attendance at school is not effective.
The time for the practical lessons should be allocated in accordance with the theory time because usually the practical lessons go earlier than the theory lessons since the middle weeks, so the lecturer who supports the practice cannot give the students real time. do that part.
teach little , students mainly listen to student reports .
Dedicated to students and creating every opportunity for all students.
ensure the knowledge part for students to achieve.
The teacher is not very enthusiastic!
specific examples are given.
The teaching is logical and the teachers are attentive, so I have no further comments.
Teachers often give group activities during class time.
The lecturers are too busy with their work, cannot guarantee the subject content, have not provided materials related to the subject, and are not dedicated.
enthusiastic , good teaching .
The lecturer is quite enthusiastic.
The story is easy to understand, easy to absorb, close, enthusiastic.
Even though there were only 2 lessons a week, the teacher was dedicated to teaching.
The lecturers almost do not know how to impart knowledge close to theory, and do exercises that do not follow the knowledge.
The important method is knowledge, not points.
I hope teachers give students many common sentence patterns so that students can memorize words and practice natural reflexes in communication!
Good teacher, happy atmosphere and dedicated to answering all questions.
interact well with students in class.
late to class.
English teacher.
should change the practice room, even if it is a form of 2, you can do it at home, but going to the lab, you must also have conditions for students to do the basic steps, then go home to quickly implement the next steps.
The exercises and study guides that you provide are really complete for me.
Enthusiastic lecturers, good fire for students interested in learning.
bit strict.
teach all English.
bad attitude when students ask questions, only good students dare to ask because the teacher only answers difficult questions.
You have a very rich knowledge base, I have learned a lot from you.
should guide the solution of the basic exercises of the subject.
The content of practice and theory do not match, and they have not conveyed much knowledge.
teachers should lecture more vividly instead of sitting still.
imagine yet?
Lectures are too fast , less attached to the program .
Lecturers do not interest students in their lectures.
I thought these contents were only available in the conference on "multi-level".
The teacher is easy to understand and knowledgeable.
Friendly and enthusiastic teacher.
In general, she teaches quite quickly. If you have bad thinking and logic, you won't understand what she says.
Respond enthusiastically to students' questions.
I feel nothing is not satisfied because the teacher is good.
Dedicated and friendly teacher.
I quit and re-edited.
In addition to giving exercises, teachers should answer difficult exercises for students.
Each problem must stop and ask if any other students have a different way, or simply a different understanding of the same problem.
all satisfied .
she's cute super cute!
Teachers are happy, get along with students, create a sense of learning more excitedly.
Lecturers support lectures, very complete references on moodle.
The instructor is very dedicated.
Both teachers are very enthusiastic.
The teacher answers students' questions enthusiastically and fully, with a lot of knowledge and richness.
this semester because it's not fixed so I and probably many others missed the submission.
The teacher is not dedicated to teaching.
easy to understand instructors.
should guide carefully on the key issues .
deploy srum for a small group of about 15 people, a group of 5 people.
Because sometimes we can't follow the lesson in time.
She is friendly with students.
funny teacher, very student mentality.
should distribute all remaining tests.
Teach basic skills to practice all 4 skills.
increase study time, interact with students more.
responsible for teaching students to understand the lesson.
exercises for variety so that students can easily absorb many different types of exercises and knowledge.
Sometimes the teacher speaks too quietly to be heard clearly.
should not focus too much on teaching and running the program for the exam that forgets the students' ability to absorb.
The teacher graded and commented on the project very accurately.
She teaches very well, carefully and passionately.
easy to fall asleep.
The practice room needs regular cleaning and repair of equipment that is loose, broken, or damaged.
positive .
Dedicated, enthusiastic, fun class easy to absorb.
lecturers regularly exchange learning materials , active lecturers .
Her enthusiasm and enthusiasm for teaching.
thoroughness .
but still get a good score.
That's right haha.
The speaking test between classes does not agree on form and content.
If I want to study, I will go to class.
Fun, dedicated teaching.
Repair or replace the projector and speaker caused by doubledot projector, faded image, speaker or problem.
The teacher is quite busy, so he doesn't have much time to go to class.
Friendly, enthusiastic teacher, easy to understand.
Energetic and enthusiastic teacher.
There are too many words on the slide (it seems that the teacher is translating from the original document), and the teacher reads the slide and explains the definition a lot, but it's confusing and nothing to visualize, making it difficult for students to imagine what the teacher is saying. what .
Teachers are very dedicated, enthusiastic, close to students.
teaching methods do not create the initial foundation for students to be self-reliant in the long run.
Enthusiastic teacher, full of knowledge.
The basic practice lab is still lacking in quality, the computer is weak, my school still uses a boring crt screen, bearing the name of the information technology school.
The instructors provide quite a lot of knowledge.
Teachers give little guidance on homework.
When finishing an idea, there should be a break for the listener to absorb, which is more effective.
The teacher marks hard, the exam is long.
she taught too much in some sections , there are some items that I find easy , but she teaches for too long in that section which takes a lot of time and causes boredom .
closely related to reality.
I hope the school arranges quieter classrooms.
The amount of theory and practice must be studied too tightly in one subject.
She enthusiastically teaches and supports students.
Kind teacher and enthusiastic with students.
Good applied subject knowledge for future work.
Should use Vietnamese textbooks, if using English, they should be used at the time of the topic, to avoid confusion between Vietnamese and English.
Instructors are very enthusiastic and detailed.
she's so cute.
Always answer all questions of students.
He has a lot to do with real life.
The teacher is very enthusiastic and cares about the students!
Lots of examples, easy to understand.
funny teacher, easy to understand.
should have a few more small projects.
Good teaching, easy to understand.
professional training for teachers in pronunciation and vocabulary.
The teacher's ability to impart knowledge is not good (poor) not yet attractive to students even compared to me, a 2nd year student.
She is enthusiastic, teaching easy to understand.
Classes are not continuous , knowledge is patchwork .
very good teaching .
did not understand the lecture.
enthusiastic teachers.
The computer system is still weak.
need to strengthen practice and train more subjects.
lecture carefully.
to do exercises to apply knowledge regularly.
make good use of time, enthusiastic, gentle.
The instructors are thorough and easy to understand.
My teacher teaches very well and shares a lot.
enthusiastic teacher.
The teacher is difficult to understand, the teaching method is old.
She spoke softly and often stood on the podium which was difficult to understand .
Enthusiastic and dedicated to teaching.
The teacher is a little hard to understand.
It is suggested that the school have a weekly cleaning session of these furniture.
It is necessary to clearly define what the practical goals of the subject are applied to.
Short , concise teaching , hit the main part .
Instructors should make sure to come to class on time and update the lectures to the moodle system more often.
Current curriculum is quite abstract and difficult to understand, knowledge is quite difficult with basic theories that students can understand.
The lecturers teach easily , interact with students a lot and have many forms of grading ( grade for class work , homework , class test , dotdotdot ) .
enthusiastic , fun , providing good knowledge .
The instructors are very understanding and enthusiastic.
timely support students with problems in the subject.
provide better teaching tools.
Enthusiastic teachers with active teaching assistants.
about learning doubledot I personally disagree on the point of presentation and report.
He teaches very enthusiastically, gives a lot of exercises.
Easy to understand, dedicated teaching.
Interesting, fun and useful class.
The teacher is enthusiastic and very easy to understand.
teachers need to go to class more often and teach more practical knowledge about the subject.
close , kind .
need to expand existing new object-oriented techniques.
She teaches devotedly to students, always enthusiastic.
enthusiastic, enthusiastic.
I hope the Department of Inspection - Legal - DBC will take measures to deal with it.
table and chair is not fitted for class .
teaching too quickly compared to theory , sometimes faster than a whole chapter , not a few lessons , learning practice without understanding anything because of not learning in theory , in my opinion , learning by practice to consolidate theoretical knowledge You don't have to study theory to know what you've practiced.
I hope you can arrange between your teaching and your work.
Adjust the number of credits for the subject from 3 credits to 2 credits.
She is dedicated and enthusiastic, cares about students more than grades.
teacher's dedication.
Lecturers teaching theory should teach practice to help students clarify the knowledge in theory.
Enthusiastic teachers with good communication skills.
The teacher gave a lot of exercises and how to solve many problems.
need to prepare the curriculum more suitable for the subject, more suitable for their school.
impart a wide range of knowledge.
Enthusiastic teachers!
4 course credits is too little for knowledge of javabeans , jsp , servlet , html , csharp .
The teacher's way of teaching is hard to make students understand the problem.
while the program stipulates 2 periods for a lesson.
Easy to talk to, easy to understand.
cheerfully enthusiastically.
Studying a herd takes the exam another way, taking the exam in accordance with the subject's content.
Enthusiastic instructors!
failed to attract the attention of students.
Easy to understand knowledge transfer.
it is necessary to design practical content associated with theory, raise the difficulty level, and apply modern theories instead of old theories from decades ago.
enthusiastic teachers.
When grading practice in class, ask students quizzes.
Enthusiastic teachers, close to students, lively lectures.
Lessons are comfortable, not boring.
Every time the lecturer goes to class, he says "you need anything, just email me, I will support" but never reply to student email, students have to go to the faculty office to find them.
all is good .
provide students with a lot of practical knowledge.
The teacher is too hard to understand.
or take a break.
Teachers apply many new teaching methods.
Good and useful course.
Update knowledge in the slides , new methods .
Teachers often arrive 15 minutes late to class.
Instructors should regularly update and introduce new technological achievements to students as well as allow students to experiment in class if conditions permit.
Need to improve projector quality.
In my opinion, should increase practice time more.
I think you should combine practice into one session.
extra exercises.
The teacher teaches too fast, the students can't keep up, especially the slide show.
only met once!
Update course news on course information channels and provide materials on them.
I got 9dot5 in midterm exam.
regularly remind students to speak less , diligently and actively .
The first session is a simple practice session, the second session is divided into groups and announced the final project topic, and the third session is marking the project.
very dedicated teacher.
I really like it, I'm a kid who doesn't like to study social studies, but when I study with her, I really enjoy listening to lectures.
The teacher conveys the lesson content very well , very easy to understand and absorb .
The teacher also shares learning methods with students.
that would be so unfair.
study according to the timetable.
good teacher.
dedicated instruction for students.
The class schedule coincides with the schedule of other subjects with attendance for each session, so almost no one in my study group can study a single session.
Lecturers combine problem solving to teach theory.
More common exercises for the semester exam!
Learning about case studies helps us to gain new knowledge and present our products in front of the class to see our shortcomings.
teacher gossips.
I hope the teacher solves the exercises more than saying it's all theory.
Teaching methods have not been updated.
very dedicated , enthusiastic and dedicated to students .
should overcome the situation of teachers not going to class, because that wastes a lot of time for our students.
The teacher rarely lectures, mainly for copying in notebooks.
Mr. Nguyen teaches very enthusiastic, dedicated colonsmile.
The teachers are easy to understand, dedicated to guide students.
Caring for each student.
The teacher taught the lesson requirements.
Good teacher, imparting enough knowledge to students.
she is dedicated.
She conveyed difficult to understand.
enthusiastic teacher.
The lecturers are funny, enthusiastic and have new and attractive methods of doing group exercises.
Teach a bit fast, the lesson is not good.
good teaching.
I think we should create some more constraints for students to go to school more fully.
The teacher has a demo code to help students understand easily.
Distributing assignments properly.
The teacher should be more enthusiastic in guiding.
She is both gentle and beautiful and teaches easily.
but the teacher was very enthusiastic to lecture again and stopped pointing.
Enthusiastic, easy to understand teaching style.
Theoretical teachers and teaching assistants have no relationship with each other, leading to each teaching in the same way.
into a cycle until the exam.
not meet.
Fun, sociable, flexible.
Need to update knowledge more deeply.
Dedicated teacher, there are two students in class he still teaches.
The teacher is a bit fast and there are many places that are difficult to understand.
It is better to upgrade the machine in the practice room because the configuration is a bit weak and the classroom is not hot and dusty.
The teacher is enthusiastic and easy to understand.
I find the test content inappropriate, the curriculum is too heavy.
new content .
Not completely satisfied with the teacher's teaching style.
The content has not been conveyed to students in an attractive, direct but boring way, easily causing psychological confusion with many discrete knowledge links.
fun .
Enthusiastic and cheerful with students, teaching well.
the teacher very often told about personal stories even though none of the students asked or cared.
The curriculum should be fully updated, the subject content should be improved, and the practical part should be adjusted to be consistent with the theory.
no further comments.
In my opinion doubledot if the graduation output is a degree from a toeic or ielts foreign language program, then I think that part should be left to the students to take care of themselves because they learn av1, av2, av3 and then again. It takes a while to learn some TOEIC with ielts.
The deadlines are a bit short.
I hope that in the coming subjects, with my knowledge and experience, with more interaction and time arrangement, the teacher will bring the most useful and effective lessons to his students.
This subject should not have an ineffective form of practice 2 .
Ignore the bullshit reports of the last meeting, personally, I really enjoyed studying with you.
The teacher spoke softly and evenly, so it was easy to fall asleep.
I can't take wzjwz75 , so this semester I will owe it .
out practice questions close to the content of the review.
Lecturer conveys well , very easy to understand .
He teaches enthusiastically, so he often takes too much time.
teachers for dedicated teaching.
The project he asked for was difficult to implement because it was all scientific articles with abstract content.
The teacher uses his teaching time well.
teacher wzjwz205 is very enthusiastic with students, always providing up-to-date and practical knowledge.
materials and enthusiastic instructors.
Teachers are passionate about students, teaching students a lot of useful knowledge!
The teacher helps students practice very enthusiastically.
when there is a notice of leave , it is necessary to update the information on the faculty website wzjwz158 .
The knowledge imparted is still small, and the time to class is often late.
I think it is better to take the practical exam instead of the theory at the end of the term.
when students ask the teacher to solve an exercise to model but do not receive any solution from the teacher.
The test time is short, so many sentences are left blank.
I don't know how you taught this subject last term. I just heard from my friends. I felt happy to study with you.
often absent from school without notice , late to class .
The teachers are very dedicated and have a very good teaching method for students.
Teachers are always happy and dedicated to helping students.
Use words to force students.
those are not enough to do practice exercises like week 5 , week 6 , week 7 .
The deadline is too much but the time is too short.
knowledge should be shortened.
interweave real stories while studying.
Teachers do not focus on good results or not, but encourage students to work to the best of their ability.
No activities are not satisfied .
There are many practical contents that can be applied in practice later.
Late in class , late out .
The teacher is funny, often gives exercises to students.
we wzjwz80 students are not at all appreciated compared to students of wzjwz81 and wzjwz82 .
Fun teachers, dedicated teaching.
Teachers are fully qualified, dedicated and enthusiastic in teaching.
The teacher's teaching method (specifically, the way of communication) is simple, easy to understand and effective.
English terms pronunciation is not standard , difficult to distinguish when listening to lectures .
Teachers are enthusiastic, enthusiastic, and clear and specific exercises.
The teacher is late to teach.
It can be said that learning programming is a very lucky thing to meet you, thank you very much.
Ms. wzjwz195 is wonderful .
If the teacher can come early to teach the students, they can spend more time in the afternoon.
teachers often leave without notice.
The way of teaching is simple, concise but easy to understand.
Lectures are not really engaging.
Detailed instruction, easy to understand.
The project score should be above 50%, it will be more practical.
sultry classroom.
Stimulating passion for students.
do not teach at the heart of the program , use the curriculum that often wanders .
dedicated, attentive.
The teacher often talks about English materials, the knowledge that Vietnamese books do not mention, adds a lot of good knowledge to students.
teachers should give more examples related to the lesson , and should have a weekly homework format and submission .
the faculty practice room wzjwz70 has a lot of broken machines , for some reason other departments like wzjwz71 , wzjwz72 invest in new and much better .
The teacher comes to teach on time, teaches enthusiastically.
Your name is too long but I remember it as a gift for you.
Always cares about students, teaches good knowledge, easy to understand.
Enthusiastic, dedicated, dedicated instructors.
I hope every other week practice will turn into weekly.
Answer questions for students.
Wish you full of health and good teaching in the next semesters!
The subject is not practical and practical, the knowledge is too general.
Some of the questions students ask on the course are often answered slowly by the lecturer, and often do not answer them at all.
Teaching methods help students catch many mistakes in the lesson.
practical lessons.
Teachers often put exercises on the board to both lecture and create discussion.
she is very cute, gives objective points, she helps me recall a lot of knowledge.
subject slides some English translations are difficult to understand , unclear .
The teacher gives weekly homework.
for a look at the external environment of the business.
The way he teaches and talks is very attractive, helping me to focus on the lesson very easily.
I hope that you can improve many methods of teaching during your teaching time to make the subject more interesting.
I sent a message on the subject website to a teacher but I have not received a reply yet.
Teachers should lecture more, not let students do the exercises.
The teacher is right on the topic, easy to understand.
She does not use the school's course system.
Going to school or not going to school is the same.
The teacher is easy to understand and enthusiastic.
for the full exercise.
Very good teacher, very good.
She gave homework, deadlines at the end of each chapter, exercises for each chapter to help us master the knowledge of this subject.
Copy lessons on the board quickly, lecture a bit fast.
I really like her way of judging.
She teaches confusing, complicating matters.
The way she arranges students for midterm exams is very messy.
Many subject areas are ignored.
The teacher is enthusiastic, easy to understand, and gives many interesting and interesting exercises.
The teacher is very funny, dedicated and has a very rich knowledge.
The teacher is quite good, practical.
rarely use the subject moodle system, lecture slides are difficult to submit because students rarely use the dropbox system.
provide more complete and updated course materials and course materials.
The teacher is very funny, so is the conversation.
Very funny teacher, easy to understand.
She really cares about her students.
The teacher is very enthusiastic, but the time is too long, the subject has 4 periods, but it is always almost 5 periods.
makes it difficult to pass the test.
passive teacher.
Love the job, enthusiastic, positive with work, enthusiastic about teaching.
Enthusiastic and thorough teaching.
I have to go to another class.
Good communication to help students understand!
The teacher's teaching method makes it easy for students to absorb knowledge.
Sometimes some things the teacher says students find out on their own without further explanation.
The teaching method is still dry, boring, not creating excitement for students.
encourage speaking in class and give difficult exercises to add points to keep students interested.
the test must be closer and add a speaking test to check and grade the entrance.
When asked, the teacher said that he went to class but did not see anyone.
if possible, shorten the time to study each subject in a semester to 7 weeks and 2 sessions a week or study in the form of "rolling" the subjects in a semester.
The teacher gives many exercises!
Therefore, this must be from the lecturer to learn and refer to the teaching method of other teachers who teach the same subject as him.
The teacher is very enthusiastic, always trying to teach slowly and carefully for us to understand the lesson.
I hope the teachers improve the way they teach, making it easier to understand.
Teaching is heavy on speaking, less focused on grammar, while the exam is all about grammar.
You should explain more carefully.
Edit your post carefully.
Easy to understand, enthusiastic in teaching.
I like the way of the teacher.
class time on time.
active teacher.
The teacher is very enthusiastic in directing students to the path of science.
All exercises are self-reading and the teacher's presence in class is only in the form of attendance.
She is very enthusiastic in teaching, fair in assessment, and cares about students.
The teacher teaches in detail and solves many exercises.
Every teacher's lesson is usually shown on a slide to read, so the teaching process is quite boring.
Enthusiastic, easy to learn.
Her way of communicating made me not understand, although she taught very well, I could not understand what she said.
If you can read the project or graduation report of the previous classmates, you can easily imagine her requirements.
many slides .
should have more teaching assistants to reduce pressure on teachers.
Diverse demos , timely update side , quick support instructors on moodle .
Present the lecture slides more clearly.
need to increase practice time to better understand and be sure of the content of the lesson.
Intuitive and easy to understand teacher.
Practice that spends more than 80% talking about theory does not meet student requirements.
very enthusiastic for students , always thinking for students , always arriving early , teaching effectively .
and when she gave the exercise but didn't solve the sample, it made it difficult for us to do it ourselves.
Documentation should be updated.
Looking forward to working with you more.
I hope the teacher will follow the exam more, correct the exercises in class more.
I hope you will mix exercises into theoretical lectures, so it will be easier to understand the lesson.
Enthusiastic and dedicated teachers.
Enthusiastic, practical way of teaching.
sometimes leave school without notice .
Very detailed instructions.
enthusiastic, helping students practice speaking a lot.
Provide full lectures.
Sometimes I think you give too much deadline, but thanks to that, I learn more than you.
for the practical part , we are not guided enough .
I hope the school will agree on the practical and the theoretical part.
often asked about the love life of female friends, so it is not suitable for the style of a teacher.
Teaching is not clear and academic.
Come to class on time, dedicated to students.
teach pretty quickly.
After studying, I fell in love with the teacher.
Go to class on time , impart good knowledge , easy to understand , easy to apply .
enthusiastic teacher with broad professional knowledge.
The teacher's teaching method is not effective.
Not willing to answer questions.
Enthusiastic lecturer, correcting mistakes for students.
should use the function of in course management courses to provide complete materials for students.
provide slides , related documents are too few .
The teacher teaches very carefully.
arrive on time .
There is not enough time for the final exam!
funny teacher, good teaching, providing a lot of valuable knowledge.
If there is a break, it must be compensated.
Put academic performance first, not grades.
Young lecturers should create closeness to students.
The teachers come to class on time and teach enthusiastically.
Very enthusiastic teacher, answering students' questions.
The concept of "mobile devices" in the subject needs to be redefined with this teaching approach.
sometimes transmission is a bit fast , causing knowledge skimming .
teaching is not attractive.
The curriculum needs further updating.
close, devoted.
However, I wish she did more homework at the end of the term.
provide very complete and dedicated documentation .
the teacher is a bit difficult to ask questions, or joke (or curse) stupid students colonsad.
cute teacher.
Lectures are sometimes a bit fast.
The teacher is very enthusiastic, the best of the teachers who have taught me since university until now.
However, the imprecise submission deadline makes it difficult to submit papers, in particular, the deadline for submission is sometimes fixed, but then extended, so it is not fair to those who apply. put in effort to try to complete the work on the original deadline.
The lecturers teach vividly, effectively, ensuring class time.
teachers often forget the time to teach practice and report.
Enthusiastic and objective teaching.
need to explain more about each practice to students, but now we see giving students all English questions and not explaining anything.
Copying too much, but that's okay.
Teachers are always on time and very enthusiastic.
Pay more attention to students.
The practice lab is quite old, with many broken machines making it difficult for students to practice.
In my personal opinion and many of you have the same opinion, your teaching method has many weaknesses such as doubledot.
In my opinion, practical knowledge should be taught in theory class.
Add more slides and Vietnamese textbooks.
If we regularly teach for 1 hour, then we ask a teacher to unmanage us, we have to sit for less than 10 o'clock to go home and teach, we don't understand anything!
The requirements should be specific to each member of the project team because the project is scored according to each individual, each request, but there are project teams that do not divide the work from the beginning but do it all together, leading to members does not meet the project grading criteria.
Teachers need more correct pronunciation and spelling.
The teacher gives students too much homework.
Regarding the grading of the project, although the teacher did not mention in the request that the use of that method was prohibited, when the students used it, the teacher kicked the whole group down and did not allow the students to continue presenting because it did not agree with the teacher.
oop is quite complex so many examples are needed.
The classroom lacks speakers.
teacher wzjwz274 teaches to complete the teaching, regardless of whether the people sitting under his class understand or not.
The subject needs to be put into practice so that students can apply it later.
should give up exam code on paper.
The teacher often interrupts the inspiration with stories not related to the lesson that make me often feel sleepy.
The teachers are very dedicated and enthusiastic.
I think the school's computer labs should be equipped with at least 2008 version of sql software.
The exercise system on moodle is still flawed.
need to hear more.
students are not able to reach their full potential.
Quick, hard to understand.
Teachers are often late to class.
enthusiasm .
The teacher is very enthusiastic, the teaching method helps students to remember the knowledge clearly.
The course outline is not clear.
Teachers have full classes.
This semester, my course does not have this teacher teaching.
bit strict.
and human brain doesn't like easy, if only process easy then brain can hardly develop to its capacity.
She is enthusiastic, dedicated to guide.
close, create good feelings.
The instructor answers students' questions enthusiastically.
Enthusiastic, enthusiastic teachers, easy to understand teaching.
enthusiastic comfort.
Lecturers are too boring, not realistic.
Enthusiastic teacher, good communication.
Need for many exercises for students to do at home .
The teacher's lectures are very interesting.
Dedicated faculty, enthusiastic to help students.
Enthusiastic teacher, enthusiastic teaching.
She teaches very well, easy to understand.
The content needs to be researched extremely heavily for a subject.
friendliness and dedication.
There are few exercises.
She is dedicated to her students , but lacks a way to communicate .
She teaches in a way that is easy to understand and dedicated.
dedicated teaching to the students.
Teachers' teaching activities are quite good.
Always explain the questions that students send email to ask.
The lecturer was very bored, only wrote a few very small and ugly words on the board and then sat without guiding students to practice.
Therefore, I recommend to change the practice of this subject, if it is not possible to equip new equipment, it should be changed to students to practice at home with simulation software, not having to go to school to take attendance like a semester. past.
I personally feel that I can study this subject without fully participating in class.
She is very enthusiastic in her teaching activities.
studied in groups.
Good teacher, especially the sessions with exercises are very attractive.
in the last practice session , the instructor arrived more than 25 minutes late .
The teacher should give the practice test a little higher difficulty.
easy to absorb knowledge.
Posting too much.
The practice part in form 2 will be more reasonable.
The teacher's teaching time is short, usually leaving the class early.
Lecturers are very detailed.
Enthusiastic teachers, dedicated to students.
Dedicated and enthusiastic to help students.
teacher is often late but not much, only 15 minutes a day.
The teacher frowns at the students.
I hope the faculty wzjwz101 has a specific theory and practice schedule before students register for the course to avoid the case of the same schedule leading to students having to cancel some subjects due to calendar editing.
There was a teacher in the previous semester, he was enthusiastic, but he must have been new to teaching, so he had no experience in transferring knowledge for students to understand easily.
reduce seminars rampant.
you have to talk to foreign lecturers !
need to improve the projector .
The teacher teaches carefully, gives good exercises.
She is very enthusiastic in helping students.
Teachers should guide more exercises and use more time because this subject needs sample exercises to make it easier for students to grasp the knowledge.
thank you teacher.
practical project.
The instructors are enthusiastic, dedicated, and attentive.
She is very dedicated and enthusiastic.
good teaching , good communication ability to help students absorb easily , effective and enthusiastic teaching methods .
always help students , teach effectively without causing boredom for students , support students to study well , care about teaching only to students .
The method of imparting knowledge is difficult to absorb.
enthusiastic teachers.
Enthusiastically teaching students in class and on the moodle site.
Teachers need to give many examples for students to solve on their own and have a plus point for students with correct answers.
The teacher is kind, funny, teaches very well, the way he teaches students to do many exercises is very important.
The teacher is quite dedicated and funny.
For copying too much, don't deploy lecture slides on moodle.
effective teamwork.
good communication .
all activities.
The teacher is easy to understand, or provides additional useful external knowledge for students.
The standard English level of university lecturers is actually lower than that of a high school teacher, wrong pronunciation makes students use it to communicate wrong!
Easy to understand communication , practical examples , creating excitement when participating in the subject .
normal for teachers.
The lecturer should speak slowly because it is too fast for the students to hear and keep up.
Teachers never miss a class.
The teacher rarely gives lectures, often letting students see the material for themselves.
Complete exercise solutions.
The teacher enthusiastically answered the questions posed by the students.
education program .
Do more exercises.
Many aspects of the teacher's explanation are quite abstract and difficult to understand.
often late.
the lecturer does not guarantee class time doubledot the number of make-up sessions is less than the number of breaks.
Enthusiastic and detailed explanation!
dot too harsh.
I wish the teacher would be more dedicated to his work, but I don't know what the next freshmen will be like if he continues like this. I hope you will be more interested in teaching.
The homework is quite difficult.
the subject needs a large amount of exercises and learners want to understand the problem need to do a lot of exercises so the subject needs time to do the exercises after each section to be able to review what they have learned in the previous weeks .
The quality of the course is sufficient.
The teacher is a bit rambling, not good at expressing.
The teacher is very easy to understand and absorb the lesson.
class wzjwz1 should be studied in the computer room a little better.
Proposal to skip the final theory exam.
wzjwz182 teaches very well , very easy to understand .
Enthusiastic teacher, very satisfied.
She teaches well and is dedicated to her students.
have practical connections and give illustrative examples.
Need more practice lessons.
Good curriculum.
Writing too much, should put the lesson on the moodle system.
Dedicated teacher, very helpful to students.
Need to improve the quality of the machine room.
The teacher often miscalculates, making it difficult to follow the solution.
I think you will help us learn better if there are more exercises.
divide groups , create projects , group exercises to improve knowledge as well as teamwork ability .
Near the end of the term, the new lecturer gives the project a topic that makes it difficult for the students.
Easy to understand, funny.
genuinely cares about students.
In my opinion, the teacher should teach according to the right program.
Enthusiastic teaching, easy to understand.
The teacher's knowledge is very good!
Need to teach more carefully for students to understand the lesson and combine it with many practical examples.
variety of practice, help students understand the problem.
Subjects need a little change in terms of testing, the practical part needs to be cared for and should be supported or studied after learning the theory to have a foundation and basis for teachers to guide students better.
enthusiastic teachers.
enthusiastic , funny colonlove .
morning study.
teach very satisfied.
The teacher is very enthusiastic and tries to convey as much as possible.
She teaches well but a bit fast.
Funny, close to students, pretty good lectures.
She is very caring, creating conditions for students to refer to.
The teachers are enthusiastic, dedicated, and ensure the teaching content.
Materials for the subject are limited.
There are a few subjects that I studied and did a few lab tests and didn't understand anything.
Teachers need to create animation during the lecture.
More documents are needed.
use English slides that are difficult to express with students.
The teachers and instructors are enthusiastic, dedicated, and the content is not only applicable for current study but also for future work.
lecturers often teach overtime ( about 30 minutes ) , affecting students ' next class .
enthusiastic to help students find the right learning method, for many exercises.
Many of you have been pulled heavily.
or give professional skills that need to be known to work in the industry because the information technology industry is very broad, for example, if you work in the web, you need to know php, html, cs, js or you need c to work on embedded systems.
enthusiastic teachers.
I have no opinion on this matter.
duplicate school calendar.
Good teachers and quality assurance.
I think this subject should open a practice class to get instructions on how to install algorithms.
I wish you good health.
The teacher guides us very enthusiastically.
Instructors provide slides and modules for very attentive learning.
for students to keep up with the pace of industry development.
fun , responsible .
come to teach on time, good teaching quality.
teachers are often in contact with practice.
beautiful slides .
When allowed to correct points, they did not announce specific hours, only saying "evening".
little grammar teaching.
teach wholeheartedly.
teacher wzjwz137 teaches very well , in detail , enthusiastic and easy to understand .
using knowledge that is more practical than knowledge that can be applied in practice.
Enthusiastic and dedicated lecturers, come to class to provide full reference materials for students.
sometimes a bit sleepy.
too much noise pollution , tired and bored of studying !
Full course materials provided by the instructor.
teacher wzjwz269 not only teaches me professional knowledge but also a vision outside the society.
For a long time, the teacher was so sublime, we didn't understand anything.
Teachers always create conditions for students to practice speaking English in class, explaining the lesson, grammar, and new words at the beginning of class.
Easy to understand, dedicated, enthusiastic teaching.
learning content is too little.
wholehearted teacher.
The slide seems to be made with google translate , can't understand what is written in it .
She teaches with passion and enthusiasm.
teacher wzjwz27 needs to explain more clearly, when he talks, he needs to speak loudly or use a microphone so that everyone in the class can hear and pay attention to the lecture.
Teachers are very enthusiastic, creating motivation for students to learn.
a little bit fast .
After assignments and corrections, correct and accurate solutions should be provided to improve student learning.
Teachers should have emphasis in the lesson.
Enough of what needs to be learned without being lengthy.
In addition, there are many good aspects that cannot be mentioned.
The teacher's attitude is completely unacceptable.
The instructions she wrote were too sketchy.
That is the enthusiasm of the teacher.
She supports students quite a lot.
teacher leave without notice.
Open topic, enthusiastic lecturer.
enthusiastic teaching.
The way of teaching is very good, engaging and easy to understand.
She is enthusiastic and passionate about teaching.
Lecturers need to coordinate better with theoretical lecturers.
should send more knowledge , documents and exercises to the subject system .
dedicated , enthusiastic , efficient use of time .
The teacher's English curriculum has many areas that are difficult to understand and absorb.
good teachers.
Some subjects are rarely taught by teachers because they take a lot of time off.
she teaches wzjwz121 this semester not her good teacher wzjwz122 .
need to increase practice time because this is a subject where practice is important for students.
Teaching enthusiastically, expanding knowledge for students, doing lots of exercises.
In addition to teaching specialized knowledge, teachers also share their practical experiences which are very useful.
easy to understand teachers.
friendliness, openness and enthusiasm.
should prioritize high quality facilities as the school said .
The way to mark the teacher's essay exam is no different from the grading machine.
Her group activities are effective.
specific instructions.
Enthusiastic teachers, easy to understand.
However, there are still some places that are a bit difficult to absorb.
Friendly teacher, listens to students.
Teachers should change teaching methods to understand students better.
Firstly, the practice part of the doubledot project is usually the part about installing a program on the computer based on the theory learned, which is usually published quite late, usually around the last month of the semester, after the exam. Final theory.
And there are also many times, when students leave classes on Saturday to study this subject, the lecturer voluntarily leaves without notice.
conscientious, funny.
Actually, this teacher doesn't teach my class, so the assessment I chose defaults to level 3.
She is cute and close to students, imparts good knowledge, teaches easily.
Full documentation provided.
ensure class time, class, content.
She teaches very well and is easy to understand, especially enthusiastic in teaching and caring for students.
Need more grammar exercises.
She spends her own efforts to prepare classroom activities as well as self-expenses for activities to improve students' English learning ability, especially those in her extensive reading group.
In classes, she uses English to communicate and directs students to join clubs.
The lecturers are comfortable, creating a feeling of not being constrained in learning.
Enthusiastic teachers, imparting a lot of practical knowledge.
The examples are all related to the exercise.
arrange study time not coincident with other subjects.
sincerely easy to understand.
The lecturers have a very good teaching and communication style, creating a passion for students to learn deeply about the subject themselves.
subject requires some additional knowledge or other ways to solve difficult problems.
Sometimes the teacher spoke too fast to listen.
Teachers are enthusiastic, enthusiastic, easy to understand.
Due to the fact that the course does not calculate the practical points and also does not have to submit the assignments, in my own subjective opinion, the practice of the 1st figure does not seem really reasonable.
interact with students.
The teacher has good guidance for students.
wzjwz277 funny teacher.
Enthusiastic teachers, good teaching.
Some of the teachers' teaching sessions are not time efficient.
Teachers ensure class time and knowledge volume in each lesson.
Breaking down homework to add points to students , both help students do and understand fluently and avoid failure at the same time .
and for assignments and test assignments in the next week of teaching .
Teachers should review how to give homework.
enthusiastic, dedicated, easy to understand, serious, punctual.
should improve facilities and teaching equipment, projector rooms are difficult to follow.
Teachers evaluate correctly and fairly the learning results.
error correction for students.
I think I should drop this course.
Teachers need to prepare slides and then send them to students so that students can read them at home first, so that class can be easier to understand, combining slide projection with writing boards will save time and study efficiency will be higher. .
The teacher did not teach anything when he came to class.
should practice more than theory, ensure the quality of students will be good.
She mainly reminded students to study and if anyone had questions, she would answer them all.
There were many places he thought we knew, so when he asked him again, he frowned a bit.
Enthusiastic teachers, dedicated to students and very funny.
teaching too fast.
Very good exercise.
enthusiastic teachers.
teacher is absent.
Teachers should teach practice more thoroughly for students to understand and implement.
The lecturers are very dedicated in conveying the subject content.
Enthusiastic enthusiastic teachers for doing many good practice exercises.
teachers often impart necessary and practical skills, building students' active learning.
enthusiastically answer questions when students speak.
The teacher is easy to understand, dedicated to the students.
The teacher did not teach on time, all the students kept waiting from 30 minutes to 1 hour.
The teacher is funny and teaches very enthusiastic, very interested in students, especially female students.
Great teacher, he teaches very well.
teach very well.
Even though I know that the teacher wants to do the best for us, I don't agree if the teacher just changes the class time like that.
The curriculum is not suitable for students.
She is friendly, young.
funny teacher.
She teaches too fast, difficult to understand leading to boredom.
increase class time.
The way of teaching is detailed enough and easy to understand.
new, attractive, challenging and highly applicable subject projects.
need more exercises.
She explains well and is easy to understand.
not really teach.
Young, friendly, enthusiastic teachers.
The instructors are very enthusiastic and give detailed instructions.
Teachers are enthusiastic to guide students.
should guide more materials so that students can be more active in learning.
The teacher is very boring.
Teachers are very enthusiastic in supporting students, helping students understand the shortcomings of the study projects of groups.
silde needs to be done in Vietnamese because not everyone in the class is good at English to understand .
The subject has a lot of difficult knowledge, the lecturer conveys the knowledge not completely effectively.
Lectures fast, not carefully.
for many exercises to grasp knowledge after learning theory.
Communication is not good.
The facilities are not of good quality, sometimes the teacher is talking but the microphone is damaged.
you should use moodle and have a clear and easy way to update.
dedicated to teaching.
But teacher, you lecture in a row, making many students very sleepy.
Dedicated faculty, helping students improve their own skills.
The instructors are enthusiastic, good communication.
The teacher teaches the knowledge and experience with long-term application.
Teachers often ask questions for students to think about.
practice English communication skills as well as how to study well at home.
Good teacher, easy to understand and has excellent quality.
The practice time management is not reasonable, the practice period is a bit boring.
guidance and answer questions.
The network quality in the computer room is strong but the quality of the machine is poor.
The teacher is very enthusiastic and dedicated.
This Java subject is an important subject, a foundation for the development of other languages ​​and subjects in the future, but after the semester of studying Java in this class, 80% of students have to scratch their heads to learn, google to get knowledge, not receive any guidance from the instructor.
The teacher did not come to class on time.
Teachers use English very well , easy to understand , attracting listeners .
The teacher imparts knowledge effectively, uses the study time reasonably and effectively.
English is not standard but he kept speaking hesitantly throughout the session , not seeing a Vietnamese sentence ( eg doubledot " do you understand ? " ) .
enthusiasm to answer all questions of students.
difficult to understand and late to class.
Thank you teacher fraction for reading such a long post.
Need more training classes for weak and basic students.
but the knowledge is too much , broad , transmitted in a short time so it is difficult to grasp all .
The teacher should limit copying.
very satisfied with the instructor wzjwz321 .
she teaches fast.
This subject lab needs to be upgraded and expanded .
The ability to communicate has not been attractive.
good and good teacher.
under pressure .
the ability to impart knowledge is high , often calling on the board to check the student's ability .
The teacher is always interested in helping the students.
to class on time.
enthusiastic , effective teaching methods , easy to understand and receptive way of communication .
I would like to comment that doubledot theory lecturers teach much slower than practical lecturers !
Too much theory does not focus mainly .
It is necessary to have practical connections in the teaching process to create interest for learners.
When the students asked the teacher to reopen the deadline, the teacher said no and kept the same format.
need to go deeply into practice , when teaching is still general and difficult to understand .
The teacher is easy to understand, close to reality.
Lecture feels a bit sleepy.
Teaching is slower than practice.
completely satisfied .
thank .
Good teacher and easy to understand.
Enthusiastic, enthusiastic, easy-to-understand instructors!
the lab is still running visual studio 2008, don't know what kind of code to write on it, this is also the influence on the practice test results of many students who are used to visual studio 2015 standards.
The classroom is still hot.
The teacher gives a lot of practice exercises, suitable for reviewing knowledge.
The division of reporting time is not reasonable.
Enthusiastic, cheerful lecturers always help students to complete the best report.
making it difficult to find homework information and submit assignments on moodle.
computer upgrade .
The teacher is very attentive.
The teacher gives the exercise to do without giving the answer so that the students know if they got it right or wrong.
so we can hardly meet the teacher.
The teaching content is very theoretical and lacks exercises to apply and remember more.
The teacher is very easy to understand, enthusiastic about the lesson.
Although this subject is the second time I study, the results are getting worse, I can't keep up.
Full lecture.
The activities in the class are diverse, not restrictive, boring, but help students feel comfortable and creative in learning.
But there are many parts that I don't know if I have learned and applied it or not.
Seminar announcements and reports must be accurate and easy for both students and teachers.
The teacher is a bit strict, but the teaching is easy to understand.
The teacher is very dedicated, but often absent.
Instructors have good professional qualifications, detailed instructions, easy to understand.
for doing many useful exercises, detailed explanation.
create interest in learning, simple and effective.
Enthusiastic teachers help to access good knowledge.
Practice form 2 doesn't seem to work for students.
The instructors are enthusiastic, funny, humorous, good at teaching, easy to listen to and understand.
increase computer performance.
The teacher is very enthusiastic and dedicated.
It is best to give an overview example.
There are many activities to help students improve their skills.
Friendly, sociable, thorough teaching.
The teacher is very interested in putting pressure on students to learn more and practice more.
The teacher should only use facebook as a parallel information channel, not like now, there are many announcements he only announced on his personal facebook, but not on the subject website.
Most of his teaching hours are read by him, his voice is monotonous, making most people very sleepy.
Although this subject has been heard from the teacher, it was first taught in the 3rd class.
The teacher does not pay attention to whether the students are aware of it or not, only teaches the whole lesson.
Very good encouragement to learn.
is a subject about skills, especially soft skills, so there are more lessons that combine other supporting skills when studying this subject such as communication skills, principles and experience, how to read documents. specialized foreign languages ​​, effective information search .
Listen to students' opinions during the learning process.
The lecturers are very enthusiastic in teaching, very willing to answer students' questions.
She is cheerful, or cares about students.
really cares about students.
The teacher is very enthusiastic, I am very satisfied with the way of teaching as well as the materials and content he provides.
Fun, open teacher.
The instructors are clear and complete.
the exercises are too difficult to understand, too rambling, only a few exercises are reasonable but also difficult to do.
The teacher provides very complete and detailed study materials.
interesting and interesting subject.
I hope you teach me more about grammar.
Next term, I will study another subject of yours, remember to help me pass the subject.
Teachers should be more enthusiastic!
She teaches with enthusiasm and is easy to understand.
If I get 11 points, I'll give it too.
In addition to the theoretical knowledge we have learned, the teacher also provides us with many new knowledge.
Overall good teacher.
The teachers are enthusiastic, good, and inspire students to study and research.
The theory class mainly teaches about new technologies, innovations in technology in the world as well as in the mobile field, very little knowledge of programming so that I can understand programming on mobile devices as well. such as doing exercises in practical classes and subject projects.
Instructors need to provide students with clear theoretical material.
In addition to the effective improvement in English knowledge, students also learn many other soft skills.
Instructors grade fairly and accurately.
Teachers actively receive students' opinions on knowledge and teaching methods. I wish you success.
Friendly, dedicated.
Easy to understand teaching, fun class time.
waste of time .
have good interaction , practice listening and speaking skills in English .
Good teacher, specific instructions.
It is suggested that the difficult lessons are explained carefully and easily understood by the whole class.
Teachers rarely write programs in class, often copy code and then demo for students.
you should teach more difficult content to the next class.
enthusiasm, care, listening.
At first, I didn't focus on learning content, it took time, but later I focused on learning more.
devoted teacher.
The teacher is very enthusiastic and gives detailed instructions.
Object-oriented programming in particular and all programming-related subjects in general, according to me, should be regularly updated, especially the software in the labs to avoid the situation of documents and software. outdated learning aids and make teaching and learning difficult.
The teacher does not speak clearly, communicates difficult to understand, does not create interest for students.
good teaching , giving many problems for students to refer .
provide many references.
Enthusiastic teachers, easy to understand, attractive.
difficult to absorb the knowledge she imparted.
She is very enthusiastic about the class.
students should do many exercises , from simple to complex to understand all the subject .
a little bit do not understand the article.
need better equipment , there are many degraded players .
Teachers are very enthusiastic, lectures are easy to understand.
did not clearly state the reporting time .
She was enthusiastic and easy to understand.
Enthusiastic, easy to understand.
The homework is difficult, I hope you have a detailed sample correction for the whole class to help us learn from experience.
Kind, cute, smiling.
She is very enthusiastic and explains in detail.
Lively and engaging lessons.
teaching is not enthusiastic , little material .
The teacher is very enthusiastic, knowledgeable, in-depth.
The teaching method is not very suitable for students with poor academic performance.
Enthusiastic teacher, very easy to understand.
She is the most caring and enthusiastic teacher I have ever met.
Students understand the lesson very easily, where they don't understand, the teacher is dedicated to teaching right away, often creating debates during class to help students strengthen debate, exchange to make the lesson rich and easy. more knowledgable .
She gives a lot of exercises on the moodle system, teaching is very interesting and fun.
reasonable group division , closely follow the practice of students .
The teachers are very good and enthusiastic.
dedicated teachers, good teaching, easy to understand.
I hope you will continue to teach the following courses.
She dismissed the class a bit late because she was too passionate about teaching.
Dedicated teacher, enthusiastic to share knowledge and skills.
failed to attract students.
I feel that in class, she only focuses on listening and ignores other parts, only one lesson in grammar, no speaking activities.
It is necessary to equip a practice room suitable to the characteristics of the subject.
Learning is always connected with reality.
equipment improvement.
Dedicated faculty, guiding students to learn actively.
Enthusiastic teachers, dedicated instructions, detailed lessons, giving specific examples, practical details into the lesson to help students understand the lesson better.
Students need to have materials from previous exercises to study. The new practice sessions are provided with materials for the practice sessions, which only bring scores, not help students gain knowledge.
Instructors are dedicated and provide full knowledge of the subject.
Because the classroom is quite crowded and the projector is not clear, it is difficult for the lecturer to use the code in the ide to illustrate, making it difficult for students who sit far away and or have poor eyesight.
teacher wzjwz307 has been a good teacher ever since.
serious in the teaching process.
She teaches with enthusiasm , dedication , and the way she teaches is very easy to understand .
good teacher.
The teacher is very enthusiastic and explains in detail.
Very good at imparting knowledge and creating excitement for students.
normal with teachers.
her lectures are relatively easy to understand , with many illustrative exercises , applied after learning the theory .
Gives lots of examples and exercises through which students can easily absorb the lesson.
improve projector , practice room .
funny teacher.
need to increase the number of practice sessions because it is too few.
A clear course outline is required.
Enthusiastic teachers in the process of teaching and guiding students.
Although I previewed the lesson when I went to class, it was too strange for me.
The teacher is very enthusiastic, teaches easy to understand, there are many games in class to help students understand, reinforce the lesson and not get bored (who is a thousand phu, ring the yellow bell, dot).
there is no instruction file to solve the exercises ( only instructions for solving basic problems in class ) .
Many times, the teacher is afraid to ask questions.
She is very enthusiastic in the teaching process, always advising students to study and do assignments.
Answer students' questions, guide, monitor and supervise students during practice.
Dedicated and enthusiastic teaching.
The school needs to install the latest learning programs for students to get used to.
Enthusiastic and dedicated teachers.
The way the content of the course is presented has not been updated.
teaching should not be rambling but need to focus on important issues, the knowledge system for students to grasp and do the exercises more fluently, for the exercises but need to correct the lesson!
Few good exercises.
Hopefully next semester will soon have a laboratory for this subject.
I hope she can teach theory interspersed with exercises in each class to help students better understand the problem they need to grasp.
The lecturers are always busy with meetings, so the whole course can only take a few sessions.
The lecturers are cheerful, open, especially enthusiastic when students ask questions.
should increase more practice periods a week.
She understands the level of each student to have methods and exercises suitable for each student.
Inexplicably, he spoke in difficult terms, but did not explain them thoroughly.
I think you should exercise more, stand in front of the podium or walk around.
end !
teach overtime when students have not completed the lesson.
enthusiastic help with students.
too many games.
Create deadlines that students cannot arrange.
The practice room is too run down.
The teacher conveys good ideas, easy to understand.
She is lovely , answering questions and providing complete materials for each class week .
very good teaching about ubuntu .
Lecturers are always interested in students.
Teaching easy to understand , dedicated , helping students to absorb the teaching purposes well .
Enthusiastic teacher, provides many useful materials.
She is dedicated and enthusiastic to help me.
the content of the doubledot slide, I find this slide as a review material (when understood) is more suitable than the lecture material.
enthusiastic and friendly teachers.
The project should be limited to topics .
Need to improve facilities more suitable for English subjects .
The teacher is very good to the students.
Continuously check more homework.
The book provides a lot of exercises and knowledge, but due to insufficient number of periods, teachers have skipped many parts, especially speaking and writing.
dedicated instruction for each student.
Her lectures are easy to understand and enthusiastic.
Lecturers not only provide the knowledge as in the course outline but also provide extensive practical knowledge as well as advanced to increase the understanding for students.
should modify the subject content more reasonable .
Her voice is very low and hard to hear even though she has a microphone.
Teachers need to use more appropriate teaching time.
The exam questions are too long, many of the parts are handled the same, but there are many sentences that are not classified as students' ability, but rather a race to see who can do it faster.
nothing to be satisfied with.
there are gaps during class time, prolonging the lesson.
exam content is not properly taught.
The teacher looks kind.
along with that is the ability to communicate is extremely bad, the class is quite boring.
however, knowledge of problem solving is not enough to pass the exam.
funny, sociable, enthusiastic, dedicated instruction.
You teach me how to understand.
The teachers are not very enthusiastic.
the teacher has for the exercise.
I am honored to be your student.
extra hours of practice.
The teacher doesn't align the teaching time well.
need more demo videos to guide practice the process, the quality of this subject will be higher.
Lectures are interesting and quick to learn.
increase speaking activity.
improve the quality of school facilities.
The teacher is very knowledgeable about knowledge, very dedicated in teaching.
The teacher teaches carefully and is easy to understand, encourages students' self-study ability, and the class atmosphere is fun.
teaching is difficult to understand.
enthusiastic, open-minded.
understandable, clear.
The computer room is too weak, not really good because the computer is still weak, the configuration is not high.
I aim for the good, not the bad.
materials for the subject have not been supported by the school.
Good lectures, easy to understand, enthusiastic.
Respond enthusiastically to students' questions.
The classroom needs to be cleaner, the tables and chairs are very dusty, the projector of course says that if you can see it, you can still see it, but that's still dim, it needs to be brighter, for the people sitting below to see it.
guaranteed on time.
The way of teaching penetrates the students.
Content approach is not good.
enhance teamwork skills.
Enthusiastic, easy to understand, on time.
The teacher has good communication skills, helping students to easily visualize algorithms.
enhance the lesson.
understandable communication.
I have introduced some career introduction sessions such as uit career .
Good teaching , dedicated to students writing , very good knowledge conveyed .
The teaching slides are very boring, not updated since 2009 until now.
I suggest that some lectures should be left out to have more time to do exercises.
practice rooms often do not open on time , hope teachers open on time .
rambling talk.
when leaving school , the teacher announced the break , the faculty needs to promptly update information about the leave on the faculty website .
The timetable for submitting papers during the mid-term exams is not reasonable.
unenthusiastic teaching.
The teacher chose the way we work in this subject. It really doesn't like it and feels wrong to me, it's not just me who feels that way, there are other friends like that too, we talked to each other.
Enthusiastic teachers, good teaching methods.
The process score has not been properly evaluated.
The teacher's communication skills are not very good.
50% for detailed knowledge of a doubledot dotnet technology that may be similar to the current final project.
She teaches well, learning doesn't have to be in books.
She gives a lot of practice.
Enthusiastic, sociable with students.
Very easy to understand knowledge.
Teachers guarantee hours.
Rigid teaching, not much practical contact.
Instructors are very enthusiastic.
There are full theoretical resources and there are many sample practice exercises so it is easy to learn.
The teacher is very good and instructs enthusiastically.
very good and enthusiastic .
Thorough teacher.
Detailed and clear lecture slide system.
Is this knowledge basic and up to date suitable for today's IT people?
Teachers need to ensure more effective classroom time.
maybe copying things on the board into notebooks is a good method to study, but the teacher's letters are quite small and a bit ugly colonsmilesmile.
Dedicated teachers, quality teaching.
Easy to understand, fun teaching.
Lectures are a bit difficult to understand.
The teachers are enthusiastic and funny.
The teacher equipped us with quite useful knowledge after graduating from school!
Asking the teacher what to answer.
It's a bit difficult to understand.
should slow down.
Class time is not effective, teachers often leave school.
Instructors do not endorse or evaluate assignments submitted by students.
The lecturer teaches or talks rambling, not in accordance with the subject's focus.
I hope the teacher teaches bilingual so that we can understand the lesson better.
The teacher does not practice effectively, most of the practice sessions, he gives weekly homework, students learn by themselves.
Teachers are enthusiastic in teaching and interacting with students.
organize make-up study for the break to provide adequate knowledge.
The teacher should give more guidance and dedication to the students about the subject project.
dedicated teachers, helping each student approach the lesson, friendly to everyone.
grade and correct more assignments.
many exercises to test ability through each section.
Good and effective teaching.
the teacher very often gives very specific examples of existing advanced technology , very good , interesting .
I hope the training room will give feedback to the teacher so that he can teach better.
She teaches well, attractive.
talk a little too much.
teach quickly.
Easy-to-understand teaching, visual examples.
because in some cases students take exams , the school computers do not meet the needs of students to be fast enough .
Tell students what to review for the next lesson.
Passionate about teaching.
She gives a lot of exercises.
he is quite dedicated to students , very interested in studying the following subjects with him colonsmile .
The subject is quite difficult to understand, so teachers have to create ideas to make it easier for students to understand the lesson.
The class is very comfortable, the teacher is very enthusiastic and funny.
cheerful, enthusiastic, proactive in helping students with all difficulties.
She teaches the theory a bit fast.
Very good teachers!
Enthusiastic teachers towards students.
lecturers leave teaching too much, each time off, only 1 hour in advance, sometimes even after the end of the lesson, while many of you are already sitting on the bus to school, how to update information in time.
Rich learning materials.
The teacher is dedicated, enthusiastic, has the ability to convey knowledge to students very well, with high practicality.
she is fun , friendly , the curriculum is good and appropriate .
Write too much on the board.
The lecturers are very enthusiastic, the teaching knowledge is also very new and interesting.
no teaching spirit.
The results of the practical course are very good, but in the theory, the opposite is true.
The teacher is very enthusiastic and easy to understand.
The scale of the final exam is not reasonable, 4 questions are asked, but if you do all 3 questions 1, 2 and 4 correctly, you still don't get 50% of the score.
everything .
he said too small colonsmile .
Teachers care directly about students.
Teachers do not spend much time reviewing students.
Teachers impart knowledge effectively.
like ( y ) .
Kind and funny teacher.
In my opinion, the duration of the course is too long and constantly makes me tired and unable to concentrate on studying well.
In my opinion, it will be practical, and many because our country's telecommunications and satellites are also developing, it's just that this subject has not gone deep into this field, so it makes us vague and not grasp the focus. subjects .
dedicated, friendly.
highly practical subjects.
Fun , dedicated , very helpful .
Easy to understand, easy to remember teacher.
The instructors are very dedicated and easy to understand.
She is enthusiastic.
nice and creative.
The teacher is very easy to understand, concise, concise, with review for students.
Fun teachers create excitement for the subject.
The teacher is very easy to listen to and understand.
I missed the final theory exam because the project took a lot of time.
dedicated student guidance.
Lecturers are easy to understand and apply immediately.
teach a little more.
cheerful, enthusiastic.
He always encourages independence and practicality in work.
Teachers should discuss with students and have more precise and specific reminders.
easy to understand lectures.
She teaches confusing and boring.
Instructors are very approachable and enthusiastic to guide students.
The lecturer ensures class time, is active in the teaching process and answers questions, the lecturer is quite cheerful.
It is not possible to submit an essay by e-mail and still have to submit it by hand, which is quite time consuming.
There is no forum on courses for students to ask.
she is very cheerful , gentle but still serious in the teaching process , does not put pressure on students .
Enthusiastic, enthusiastic lecturers, interact a lot with students.
We get more than that.
Teachers also talk a lot of things outside.
Teachers should explain each issue carefully.
Teaching quickly leads to many times of confusion.
ignore the parts of other subjects like reports or minor parts like making posters, youtube, introducing the project as a real technology product.
Slide show is too old to update new information.
should use chalk , board rather than slide .
When students have questions about the exercises, the teacher guides them wholeheartedly and is easy to understand.
you don't understand but for me I feel sad for the result of this subject, the result is not the score sir, the result that I want to get is the ability to self-perceive through this subject taught by you.
Dedicated and attentive teaching.
should practice practice more often ( not every other week ) .
The teacher is very kind, enthusiastic, easy to understand.
You need to preview the material at home.
Class starts late!
the classes are not lively , not attractive to students , have a lot of boredom .
because the schedule given by the lecturer is not suitable for my schedule, but maybe it will be suitable for some other students.
The practice teacher was not pleased that I didn't know anything about exercise number 4 but I didn't have a chance to know about them first.
enthusiastic, humorous.
attractive teacher.
very good .
The teacher brings a lot of practical knowledge into the lecture.
He looks uncomfortable but the teacher is very pleasant (y).
The lecturers are cheerful, sociable, dedicated to students, and impart good knowledge.
The curriculum seems rigid and difficult to absorb, which is frustrating.
I'm enthusiastic, I make it difficult for students, but that's how students learn.
however , the attitude of uit students to this subject makes me very very disappointed .
This subject is a new subject, so she does not have enough knowledge to convey and support students well.
Lecturers are easy to understand , with illustrative examples .
Explain the problems in the lecture are not good, difficult to understand.
The practice room lacks a machine for a class of students, the quality of the machine is not guaranteed, and sometimes the instructions can't be followed because the machine is broken.
The teacher is good and makes the students interesting.
Topics and aspects of English must be given to students to learn.
Lecturers are very effective, students understand the lesson well.
can enhance the speaking and listening part in the lessons.
Practical teachers and theory teachers do not agree on criteria, requirements of the project and subject knowledge.
Easy to understand, funny, close to students.
Communication is a bit confusing.
study all subjects without knowing anything.
Easy to understand and funny teachers.
The equipment is still poor, the speakers are not clear enough to hear English, the projector can't see the colors clearly.
carefully guide.
The lesson is still relatively sketchy.
easy to understand teacher!
The curriculum has not been updated.
effective study time.
boring, sleepy teacher.
no further comments.
Apply many examples in life.
Software testing is a difficult subject, so practice needs to be in constant contact with the teacher, and must meet the instructor regularly.
The teacher is very enthusiastic to answer students' questions and always gives exercises with full practice instructions for students.
The number of machines in the practice room is too small, up to 2-3 people using the same machine.
strengthen the system of equipment in the classrooms, fans and electric sockets.
should post practice exercises sooner.
Good teacher, determined to the profession, enthusiastic.
full details .
When the lecturer enters the class, he reads newspapers and presses the slides, the duration is not guaranteed, about 9 o'clock, he goes to the meeting all the time.
When giving lectures , speak very fast and hard to hear .
should practice speaking more and class should have more fun activities.
enthusiastic instructors.
especially the microphone and projector have many problems.
She teaches enthusiastically, is easy to understand, uses her class time appropriately.
Adjusting the quality doubledot with the current study program, students often firmly grasp their knowledge near the end of the term, making it difficult for students to do projects with limited time.
Pay attention to students, stick to the syllabus.
enthusiastic , specific instructions .
the teacher did not mark the name.
She teaches with enthusiasm and cares about her students.
Regular class time, teachers actively answer students' questions.
form of assessment , scoring between groups , self - assessment , customer groups .
The teacher is so enthusiastic that the class often comes out late.
Besides, they also share with students many valuable experiences, useful for future study and work.
The teacher is very good, always associated with real life, helping us have an accurate view of a game.
Maybe the teacher makes specific instruction files so that students know what they need to look for.
The teacher is cheerful and enthusiastic.
About deadlines on moodle, teachers should fix a certain time.
Easy to understand, fun, dedicated.
often leave without notice without notice or notice to students .
no.
Good teachers, group for presentations, create a good learning atmosphere, not boring.
the practical application of the subject's content has not been clarified.
It is recommended that the school deploy a user system to manage the speed as well as which students are downloading movies, soft, vdotv.
The make up schedule is not clear , no review , not taught in time for the program , posted videos for students to review .
Lecture slides are not standardized, most of them are copied and picked up a little bit each place.
give homework for students to do more .
often late to class and overtime .
enthusiastic teachers.
Very enthusiastic and objective.
The test also uses half Vietnamese and half English with confusing and unclear questions and answers.
Mr. wzjwz30 is a young lecturer, so he understands student psychology very well and helps us a lot.
The lecturers are cute , gentle , close to students , often very enthusiastically helping students , helping students understand the lesson more easily .
should not be taught according to the same method as in high school, but should focus on fully training the main skills of the subject.
Teachers should ensure class time so that students know exactly what day to study.
In addition , the teacher also helps the students to actively speak in class .
unstable knowledge.
increase the update of new knowledge.
The teacher's class was very lively, unbelievable, unbelievable, so amazing!
The teacher has practical concepts and experience.
Teachers do not pay much attention to students.
Practical instructions should focus on exercises to do , rather than giving confusing and irrelevant examples such as input and output so that students can visualize what needs to be done .
Teachers should upload lectures and exercises to courses so that students don't have to ask for materials in other classes.
There needs to be a balance between theory and practice.
Good and fun teacher.
Dedicated teachers, reasonable use of teaching time.
Teach until you understand, then continue.
The teacher regularly monitors students during practice and answers questions reasonably.
The teacher focuses a lot on the exercises.
More visual devices are required.
principles, good teaching methods.
Non-stop teaching makes students a bit bored because they have to focus continuously, leading to many students falling down on their desks to sleep.
Too many exercises, not very suitable.
There are places where the teacher teaches too carefully, but there are places where he only talks briefly.
There are practical examples.
teacher wzjwz198 teaches enthusiastically and fully.
lack of parts .
The instructors are easy to understand, the slides are easy to understand, the exercises are moderate, the instructors explain the exercises in detail and are enthusiastic.
hey idiot.
clear course content.
make good use of the subject website to share documents and discuss.
The teacher has not conveyed the lesson in an easy to understand way.
The teacher spoke too loudly.
The wireshark exercises are all from 2007.
The class session is not effective, students go to school without seeing the teacher, take breaks without notice, but miss so many sessions, wasting time and effort, students go to school without seeing the teacher, sit and wait No new students left the whole day.
Should give specific examples easier to understand.
Teacher, please copy a little bit for me.
serious teacher.
She teaches in a way that is easy to understand, teaches thoroughly, is dedicated, and has a comfortable learning atmosphere.
The teacher teaches easy to understand.
Teachers need better teaching methods.
Good teaching method, with lots of practical information.
I am very pleased with you in every way.
She teaches easy to understand , little attendance creates opportunities for students to self-study colonsmilesmile , very dedicated to explaining questions to students .
The practical class schedule coincides with the theoretical class schedule.
knowledge society .
Can you speak a little louder?
She is funny, very comfortable, and inspirational.
The teacher helps students understand the problem to practice correctly.
will create more excitement in this intensive class!
She teaches well and passionately.
She is very enthusiastic and close to students.
should have more visual devices.
The lecturers teach seriously , easy to understand , easy to absorb , there are many sessions of homework , correcting exercises to review for exams , making up breaks are all informed .
Instructors should let students choose platforms for game development, not necessarily directx platforms over c.
teachers are not enthusiastic.
Short, concise, easy to understand teacher.
need strong wifi in the old block.
need to explain a little more carefully but not too slowly , the lecturer should assume that the students have read the lesson at home , should delve into the new ideas , the specifics of each section .
hard to accept!
funny teacher, easy to understand lesson.
Learning is easy, but why is it so difficult!
The teacher is fun, enthusiastic, sociable, easy to understand.
teachers need to change the way they teach, be more active instead of just reading and copying.
The teachers teach many interesting and practical classes.
on time , good method .
The teacher was not interested, he just read what was on the slide and asked the students to copy it into the notebook.
Sir, the teacher is very easy to understand and the speed is moderate.
She is enthusiastic and cheerful.
Full documentation provided.
clear instructions.
I go to school fully but don't have a computer to practice.
The teacher is too dry, just sitting in one place reading the slide, not caring what the students below do, sometimes the slide is still blurry and can't be viewed below.
Teachers need more enthusiasm.
About 1 hour from the time the lecturer allows the connection, the students can access the network.
The teacher is also good.
teacher wzjwz211 is very enthusiastic, teaching easy to understand.
taught according to the subject outline.
teacher is often absent, late.
I think the practical subject should be studied continuously, not every other week and 3 periods a week.
Teachers are enthusiastic but do not guarantee class time, often have substitute teachers.
The teacher is easy to understand, the exercises are reasonable.
She listens to students' opinions, guides gently and wholeheartedly!
Sometimes there are some machines that won't start.
Good communication, dedicated.
Her lectures are quite good, there are many things that we are easy to get wrong, she clearly pointed them out to us.
Come to class on time, teach enthusiastically.
The computer is not very good.
She teaches too fast, students do not have time to absorb knowledge.
Trainers practice yes or no!
The method of studying English at school is good for everyone, but it is in conflict with the method I am studying on my own, if I maintain it for a long time I have an accident.
fun class.
Instructors teach enthusiastic, detailed, full lecture slides.
Need more exercises.
The teacher is difficult to understand, the voice is difficult to hear.
Enthusiastic in teaching students, in addition, the teacher also creates many motivations for example, adding process points when raising hands to do exercises.
Dedicated and caring teachers.
does not give guidance to students.
Easygoing, sociable instructors.
now still no grade it003dote21 .
Good teacher's method.
She is easy-going, easy to understand, enthusiastic.
light and easy to understand.
She is very dedicated and enthusiastic with students.
The instructors are enthusiastic, and when there are questions, they are answered in the most satisfactory way.
Good quality lessons.
Thorough theory teacher.
great teacher!
Teachers communicate well, inspire students, and help improve their foreign language skills.
Needed for more exercises and increased difficulty.
funny , highly professional and friendly .
talk a bit slow , not inspiring .
His teaching method is very effective.
The teacher answered questions enthusiastically.
funny , enthusiastic and interested in students .
poor communication skills.
How to evaluate the learning process reasonably, listen to students' opinions.
should be more enthusiastic.
discuss with students via moodle and facebook.
She imparts knowledge very effectively.
I'm not excited because of the deep voice of the teacher, I researched on the internet and then wrote a class report.
Enthusiastic teacher, good project quality.
but hope you reduce the project load.
Teachers often leave school.
The teacher is very dedicated, cares about students a lot, outside of class time students can also ask him any time, he is very scientific and enthusiastic.
Do not upload moodle slides so you can only read paper documents.
For programming-related subjects, I think the project grade should be taken as the final grade.
In my opinion , students do the project at the end of the course enough to evaluate , no need to take the final theory exam , it really doesn't work .
I think we refer to the same source code, but some people pass and some fail even though I know that the code is taken from the internet, not my own code, I think why do you just ask the other friends for theory? , but stretch cement blocks each piece of code for me.
The lecturer needs to explain in more detail instead of letting the students give a presentation.
easy to understand teacher.
she is pleasant!
teach the program.
provide good lectures.
In my opinion, the teacher should use the subject website to provide materials for students.
kindly answer students' questions.
A team of 8 people with 2 people carrying all the midterm and final presentations is very hard, teacher.
The teacher teaches the problems carefully.
especially English because the number of periods in the class is 4, so it's quite stressful.
The teacher is very sweet and friendly.
herb tomorrow.
so the practice time assigned from period 1 to period 3 per week is a bit less.
The lecturers are very enthusiastic, giving good lectures, easy to understand.
very good subject.
Very good teacher, easy to understand, friendly with students.
different from teacher wzjwz286 who teaches theory , he is very enthusiastic in his teaching .
The teacher is very good, let each group make a presentation, ask questions to help the whole class understand the lesson.
Enthusiastic teacher, thorough and clear communication helps students to be interested in learning.
should explain more.
The teacher conveys well.
Although she is pregnant, she teaches enthusiastically with students, she often gives homework to do, gives students self-discipline but does not create much pressure.
passionate teaching.
Connect knowledge with practice.
Semester 2 needs to study separately for each class to get the best learning results.
Dedicated teachers, helping students, effective teaching methods.
Good teacher, attractive to the audience.
Hope your comments are considered!
The teacher should give more exercises.
Enthusiastic lecturer, good with students.
The teacher teaches more than the prescribed time.
should be project report instead.
She teaches very well and attracts students!
The theory teacher wzjwz22 teaches quite well, so it's slower than the practice process. I hope the training room can make the process of learning theory and learning go hand in hand.
but I think you must be older than my father.
Good teacher, enthusiastic to help students, easygoing ready to answer all students' questions.
increase the class time, 1 week of theory only 2 hours, I don't think it's enough.
Good teachers, easy to understand, funny and very enthusiastic.
Active , focused on students .
She is good support , enthusiastic .
The lecturers are extremely difficult to understand, the ability to communicate is poor, and the teaching is boring, which makes students have no interest in learning.
lecturers have not interacted with students on forums.
The way the teacher teaches, I don't understand the general content.
The teacher is a bit difficult.
Teachers need to update the curriculum and course materials more fully before class.
she teaches the way she is good, however, in the class only a few students can learn, or answer, the questions she asks the whole class understand or not, those students answer that they understand, but many times she equates both understanding class.
Not attentive to students.
teachers get high marks.
There are many good questions for students to discuss in order to find different approaches to the problem.
Enthusiastic and dedicated to students.
enthusiastic and dedicated.
More practical lessons.
friendliness helps reduce stress in the lesson.
Good teaching, enthusiastic about the profession, taking care of students.
Closer inspection of student project progress allows students to create new ways that are not too restrictive.
Dedicated to the profession , very interested in students , always answer questions in the fastest time ( even via gmail ) .
specify specific scoring criteria.
I'm looking forward to learning more related subjects like malware analysis.
lecturers clarify the problem , teach really practical knowledge to students , impart practical experiences in the teaching process .
The instructors are enthusiastic, the lessons are lively and easy to understand.
Teachers come to class on time, teach enthusiastically and conscientiously.
update the new teaching methods, learn briefly, proceed to eliminate unnecessary subjects for the industry in the future, so there are more classes of communication skills.
funny, pleasant instructors.
Enthusiastic, has a good way of teaching.
The lecturer is still a bit fast and doesn't pay much attention to the students.
Good teacher, fun, very satisfied.
The lecturer enthusiastically repeats a problem many times that is difficult to absorb.
Very advanced teaching methods.
Update practical knowledge, answer all questions.
curriculum should be changed.
understandable, enthusiastic.
the lecturer does not provide materials for students, the lecturer's communication ability is not good.
need more practice.
no colonsmile .
She is beautiful and teaches well.
indifferent teaching.
Large exercises in English slides cause difficulties for students.
very good , very enthusiastic , thoughtful .
thank you ?
The teachers are very enthusiastic and dedicated.
The teacher is very enthusiastic, enthusiastic, explains in detail, typical examples are easy to absorb.
The teacher is easy to understand, always repeating old knowledge in each lesson.
In general, it is probably also a practice for students to self-study.
The teacher always wants students to be better through giving suggestions and comments.
The best teacher is about life.
enthusiastic teacher.
Mr. wzjwz246 is very enthusiastic in teaching and always consults with students for more opinions, often discussing on subject forums.
The teaching process does not follow the subject project, students have to find out by themselves to report the project on time, it is not advisable to organize midterm exams but instead small exercises to add points for students. .
Thank you for your care and attention.
should take the exam in the form of a topic.
The teacher is very enthusiastic and effective.
She is very enthusiastic, but the way she teaches is quite difficult for me to understand.
Very detailed explanation.
I don't see the teacher teaching any practice sessions, going to class 2 to talk to students.
Instructors attract students.
teachers avoid the method of giving formulas and giving vivid examples.
she is very strict , but very enthusiastic , very fair , with rewards and punishments , very agree with her assessment , about the lecture , very lively , inserts practical videos , a lot of materials are included , very specific body .
Young, dynamic, enthusiastic, fun teachers.
she teaches well colonlove .
enthusiastic teachers.
funny, approachable, open, enthusiastic, energetic teacher.
Easy to understand teacher, practical examples.
The last lesson before the final exam has not yet clearly stated the content to be tested.
Complete exercises.
Enthusiastically teaching and guiding students.
The teacher should give examples during the lecture, the theory is very sleepy and difficult to concentrate.
Rollerblading is very easy.
Teaching methods are not reasonable, most of them are reading slides.
On the day when he studied for the exam, gave me some exercises, we didn't know how to do it, but he still forced us to solve it, then he solved it.
The end-of-term project is so common it's not clear what to do to get a good score.
Easy, gentle, enthusiastic way of teaching.
equipment for better practice.
The teacher always teaches beyond the allotted time while there are only 3 periods but he teaches almost all of the 5 periods before giving him a break.
strictly.
wzjwz302 is very happy and enthusiastic.
The teacher is very enthusiastic and creates a happy atmosphere in the classroom.
Lecturers in class have too much practical contact.
more specific curriculum.
I would like to suggest more practice sessions to improve the effectiveness of the subject.
upgrade the ceiling fan and projector of the classroom!
The way of communication is not convincing.
suggest teachers to use moodle to increase the quality of teaching.
She is enthusiastic, teaches well, cares for all students.
To increase practice time, students should be working with real equipment.
too many teachers off!
The teacher's voice is hard to hear.
The teacher gives a few types of exercises.
The teacher's way of speaking is difficult to hear.
Easy to understand, fun class.
Open more specialized training classes.
The teaching is still a bit difficult to understand.
Enthusiastic teacher while teaching.
The teacher makes up for the unreasonable time.
less homework.
There are visual and vivid examples.
Code exercises are a bit less, practice is not coupled with theory.
The lecturer imparts knowledge very well and is easy to absorb.
she can teach.
use slides , projectors .
Dedicated, enthusiastic, easy-to-understand teachers.
It's hard to understand and speak too fast.
The teacher listens very carefully to the students' opinions.
The teachers are enthusiastic and easy to understand.
The teacher is very good, I understand almost everything he teaches and apply it well.
we send our thanks to teacher wzjwz213 !
During class time, we didn't learn anything from the teacher, we just did our own research.
She taught me to be very sleepy.
Poor and unfair subject assessment.
There needs to be a more suitable way.
Make sure you have a good class time.
Teaching is active and easy to understand.
She is very enthusiastic, funny, knows how to care for students.
The teacher teaches a lot of new knowledge, updated from practice.
however , the exercises are still a bit simple and not really consistent with reality .
Good theory but don't know where to apply it.
should teach the right lesson plan and timetable, do not take until 1:30 to give out, while the timetable is at 9:45 am.
The practice room is too tight and the equipment is limited in number, not meeting the learning needs.
I think it is advisable to increase the number of exercises with a review of the theory and then to practice the theoretical parts learned.
The teachers follow the class diligently, the lectures are easy to understand.
I am really confused about this subject.
It is suggested that the lecturers must follow the reality more closely.
for more writing.
The teacher is busy with the school's schedule, so he can't go to class in some classes.
I am very happy, in general, I have never seen learning that fun like that colonsmile.
The teacher is often absent.
The teacher is very enthusiastic and easy to understand.
In-depth, dedicated instructors.
Teachers are always enthusiastic with students.
The teacher is dedicated and easy to understand (if you ask privately).
Teaching with heart, skill and enthusiasm.
Good teaching, right to the point.
Teachers often bring funny stories into the class to help students enjoy the class more.
Regularly invite you to solve the exercises and explain again!
Enthusiastically help support students to understand the lesson to the maximum.
Lecturers need to focus on teaching practical benefits, avoiding boredom and repeating too much old knowledge.
easy to understand, enthusiastic.
Enthusiastic teacher, good lectures, easy to approach!
Too much fat is not good for health.
Good teacher, dedicated.
She needs to pay more attention to her students.
Teachers need to change the way they teach.
Friendly teacher, easy to understand, good teaching method.
have not yet seen the real necessity of the subject for the profession as well as in later life.
The instructors are very dedicated and teach thoroughly.
Due to studying at noon, both teachers and students are tired.
Enthusiastic, funny teachers try to convey to students.
The instructors are easy to understand.
I think it is better to reduce the number of hours of theory speaking to more hours of practice.
She is very enthusiastic and cute.
Good teacher, enthusiastic, easy to understand, dedicated to students.
Finally, I would like to thank you for reading to the end.
However, I was a bit afraid to study with him because he was famous for being difficult to grade projects.
Enthusiastic teachers, dedicated to guide students.
The teacher just didn't take attendance and manage the class, the teacher was the students of a national college student club.
enthusiastic , quite easy to understand .
Teachers are enthusiastic and dedicated in helping students gain knowledge.
suggest that the school do well in terms of facilities, I see that our school still lacks a lot of practical equipment for students.
dedicated teacher.
Currently, the lab equipment to practice this subject is broken, during the practice we cannot practice on the device, otherwise we do not receive any guidance from the instructor. .
Instructors should use the moodle site to submit assignments or make up-time announcements, send transcripts, and vdotv.
Lecture is a bit fast.
Ability to work in groups, high self-study spirit.
Dedicated lecturer, helping students when they do not understand the lesson.
talk too fast, so emphasis should be on the notable ones.
Documentation is rarely updated.
I do not have any satisfaction with the teaching activities of the lecturer wzjwz297 .
Teachers often laugh, create interest in learning.
so most of us have to split up to study, so the quality is difficult to guarantee.
enthusiastic, dedicated.
Teachers provide complete materials , arrive on time , teach enthusiastically .
The school's Vietnamese slide has many mistakes.
I really like teacher x's teaching style.
She is very enthusiastic , psychologically with students .
Teaching methods are not attractive, boring, and the ability to communicate is not effective.
There's nothing to talk .
She teaches very vaguely , not interested , not enthusiastic to help students .
I give you too much time off.
At the same time, the practice sessions help me understand more what I read from the material.
practice professional knowledge, more dedicated, enthusiastic.
ensure class time and use class time effectively.
Teachers fail to inspire students.
passionate teachers.
very good teacher.
Enthusiastic teachers, always ensure class time, effectively impart knowledge.
add a lot of new knowledge.
The quality of subject training is currently relatively satisfactory.
But I think the part of the standford library used to classify documents according to the naive bayes method that teacher wzjwz133 used and applied must take time to research and learn, but it is not published and it is a waste for students to apply. and sorry for the teacher wzjwz133 too !
not grasp subject knowledge.
Easy to understand and caring teaching.
Teachers often give off leave.
She guides enthusiastic and dedicated to students in the subject.
no comments.
teachers' enthusiasm and dedication.
The document uses many symbols but is not clear and the definitions are too general, confusing for students and difficult for teachers to communicate.
The ability to convey knowledge is not high, many students find it difficult to understand.
The teacher gives marks by the project, very realistic!
on how to have students discuss in groups.
It's too cute for students to fail.
boring teacher.
The teacher speaks English easy to understand but sometimes too fast.
I don't know if the subject is difficult or not, but I still don't understand anything about this subject, the teacher is bored and not interested in learning.
Honestly, we can't do our homework in time.
too much tree climbing class.
She answered the students' questions in quite detail!
good communication.
easy to understand , well practiced , vibrant .
enthusiasm , dynamism , good knowledge , beautiful , likable , fun , correct pronunciation .
The ability to convey knowledge is not good.
The teacher is very kind and enthusiastic in every class.
Facebook notification is not effective.
Illustrate practical lessons on computers to help students understand the problem.
The teacher is a bit difficult to understand, complicating the problem, a bit slow.
Teachers are enthusiastic about imparting knowledge to students.
The teacher imparts good knowledge and effective methods for me to absorb the subject.
especially minimizing the need to change teaching methods continuously even though the teacher only has good intentions for students but has the opposite effect.
rarely applied in practice.
There are a few disadvantages that she sometimes talks like a bit weak .
You are the most soulful political teacher I have ever studied.
lecturers are demanding , difficult , putting pressure on students , creating boredom .
The lecturers are friendly and easy to get along with the students.
The teacher is enthusiastic, good, but not suitable for me.
for few exercises , for example for easy , for much more difficult exercises , the teacher copied the theory on the board and read it again the same , the students did not have the skills to solve the exercises flexibly .
documentation should be posted to moodle .
do not guarantee the teaching time , often teach overtime .
passionate teacher.
she teaches too fast.
Don't use English during the lecture so that even the slides in English can't be understood.
The teacher teaches a lot of knowledge.
Practice one thing, theory another!
teachers are funny , approachable , sometimes humorous , helping students comfortably absorb knowledge .
Ms wzjwz194 is the best !
She is enthusiastic and loves her students.
The teaching content is a bit difficult to understand , going fast , it is difficult for students to catch up with the lecture .
Due to the fact that another teacher came in to teach after the middle of the term, there was some confusion about the lesson and how to calculate the project score, which resulted in some students getting low scores.
need more reasonable equipment and classrooms.
Teaching does not impart much knowledge to students.
Sharing learning methods with students.
For those who first learn directx, the requirements are very difficult.
teaching really too fast!
Fun and pleasant with students.
The subject provides a lot of necessary knowledge, especially she teaches very conscientiously and is student-oriented.
Due to a break for the first year of defense school, the learning process was interrupted.
Easy-to-understand communication, enthusiastic teaching, likable.
teaching is not enthusiastic.
She teaches very well and is very engaging.
This subject is very interesting and has many practical applications!
Sticking too closely to the slide , rarely giving new ideas .
She teaches very well and is easy to understand.
The teachers are dedicated and help the students.
I think the training program should be reduced with this subject.
It is recommended to divide each session into 3 periods.
Rollerblading hurts too.
Great exercise, advanced.
Her teaching style makes the audience feel comfortable.
Teachers should avoid lengthy lectures, which are easy to cause confusion for students.
The type of test is too complicated.
Regularly give exercises to do in class to grasp the lesson.
good way of teaching.
There are many practical problems.
The teacher let me copy a lot.
good and dedicated teacher.
Comfortable and easy-to-understand lectures, creating a sense of interest for students.
apply lessons in practice.
Good teaching method, attractive.
I think the school should carefully check the qualifications of the teachers before arranging for them to teach a certain subject.
sometimes wzjwz233 is a bit confused .
If not, consider it as a class.
The ability to convey knowledge is difficult for students to absorb.
The teachers have activities suitable to the lesson content, dedicated and enthusiastic.
she teaches fun.
The teacher spoke quite quietly and quickly and did not use electronic lesson plans, making it difficult for students to absorb.
for students to use unsatisfactory balls , mostly used balls ( football ) .
Great teacher, good teacher.
Teaching with passion for students, and effective teaching.
She is very enthusiastic and teaches very well.
teacher wzjwz14 is very dedicated to teaching not only professional knowledge but also a lot of valuable knowledge and experience about life.
I strongly agree with the way teacher informs students wzjwz134, he informs students via facebook to help students grasp information faster through courses or daa page.
dedicated, enthusiastic lecturers, their knowledge and ability to communicate are very good.
receptive .
The teacher has an effective teaching method.
English in university can't be taught like high school when she teaches the silent class it's not exciting, only a few people raise their hands because the question is not interactive, the answers are available in the lesson just read up, so many Bored people don't raise their hands, go to school just to take attendance.
actually the ability to communicate is not attractive , easy to fall asleep and difficult to understand .
There is very little material on this subject.
The lecturer should mark the deadline to go home earlier.
Instructors are very dedicated.
I feel satisfied with this subject.
The teacher went to class early.
Help students improve their programming skills.
The teacher sympathizes with the students, giving the exercises just enough.
need more English classes to improve students' level.
he spoke very attractively ( even though he did not need a microphone ) .
need to increase the number of practice equipment.
Please give more homework and share slides.
Teachers teach on time, wholeheartedly answer students' questions.
But I think if I want to sleep but I have to go to class, would you like it when I look down at the classroom, the lecturer will teach, if the student sleeps but still have attendance like that, is it okay?
open intensive English classes , so that students can improve their learning quality , do not include points for the course , tuition fees may not be free .
Thank you very much!
meticulous study.
The problem is as follows when doubledot is studying, all the lights in half the room are off.
But some parts of the subject I find unrealistic.
need teachers to develop a specific set of textbooks and documents.
The teacher is very psychological and teaches very enthusiastic.
The lecturers are enthusiastic with the students in the lessons.
Dedicated, caring students!
Lecturers are lively and easy to understand.
Teachers should combine images and examples for each step of the algorithm in the slide instead of too many words that will make it harder for students to absorb.
doing labs on win server 2012 is very different from win server 2003, but all labs on win server 2003 seem old.
Lecturers should explain deeply into the curriculum, avoid rambling and lengthy.
happiness .
There are clear exercises.
It is not clear " what to gain " from this subject .
When there is a problem about the subjects , the teacher also meets with the class to discuss , and help the class members have a better solution ( not only about his subject ) .
She is enthusiastic and friendly.
Sound preparation before the subject is stable to avoid wasting time by adjusting the sound in the classroom.
Teachers should teach on time to start and finish on time, except for force majeure, long lessons.
After finishing 2 subjects wzjwz168 and wzjwz87, the class was taught by teacher wzjwz88 and teacher wzjwz89 was a teacher, I saw something like this.
lecturers do not use moodle as a communication channel with students, do not upload lecture material slides, making it difficult to grasp information about subject requirements and learning difficulties.
The teacher is happy, inspires students to work in class, I like it very much.
She regularly provides exercises and practical knowledge that businesses use to test and lecture in detail.
Good and enthusiastic teachers.
The teachers are very enthusiastic in teaching the students.
Lecturers are often not on point.
classroom right next to the school.
Practical subjects need homework, updated material more clearly.
Good lecturer, enthusiastic and very interested in students.
Friendly teachers, easy to understand lectures.
there are no lectures on moodle .
speak quickly during lectures.
The teacher is quite easy to understand.
Enthusiastic with all questions and opinions of students.
She is very enthusiastic, always dedicated to imparting knowledge to students.
The teacher is busy and sometimes takes unannounced leave.
teacher wzjwz255 teaches enthusiastically, with a bit of humor to make the class comfortable.
The teacher is very enthusiastic, teaches slowly and carefully.
Could you please prepare lecture slides so that we can review them at home.
I hope you will communicate more enthusiastically.
enthusiastic teacher!
The teacher gave many exercises ok.
lively class.
Enthusiastic teachers, good communication ability, inspire students to want to go to class.
Self-study resources are not many.
She teaches enthusiastically and has exercises.
Good communication, clear loud voice.
Mr. wzjwz214 teaches very well and gives many practical examples that are easy to understand.
Practical language for the labs of each subject should be provided to students in advance.
Very intuitive and useful tutorial slides.
no practicality.
If you don't know what to study for, you should go into the majors of each department.
Ms. wzjwz204 teaches with enthusiasm and professionalism.
The teacher is enthusiastic but his teaching style is a bit dry.
Lecturers have combined both theory and problem solving to help students easily absorb new knowledge and skills.
The subject is a bit difficult with reality.
found very good and taught very well , enthusiastic , easy to understand .
provide sufficient material about the subject , and the teachers are enthusiastic about the class .
She teaches in detail , easy to understand , knows how to inspire students .
acquire a lot of knowledge.
The teacher's communication style is good.
Lecturers should also provide slides to students.
Teachers need to agree on the curriculum between classes.
There are not many exercises for students.
This subject is very boring , the teacher is also bored , in general extremely dissatisfied with this subject .
very enthusiastic .
practical knowledge should be updated.
and some difficult but good items, she taught to skim through.
she just taught the theory rigidly.
The teacher is too hard to understand.
Practice exercises that apply the knowledge you have learned.
Teachers take too many notes and waste time.
Teaching is very close to the curriculum offered by the school.
Teaching according to traditional methods , ruts , repetition such as teaching grammar , solving exercises .
Her voice is easy to hear.
The content of the teacher's teaching is sketchy.
English .
Projector equipment is not good , hope the school creates favorable conditions .
Homework is a bit difficult.
great teacher coloncontemn .
The teachers are very attentive and care about the students.
need to provide more lesson information .
Some knowledge is limited only within the framework of the subject, it is necessary to promote students' creative research ability in the available definitions of theorems.
Wecode's scoring system is not very intelligent, often scoring wrong results equivalent to correct results, often encountering silly errors.
The teachers and teaching assistants are very enthusiastic about taking care of the students.
It is necessary to state the basic formulas when teaching supplementary English.
has a lot of useful knowledge for students and is very dedicated.
focus on explaining some basic knowledge.
The teacher is very good with the students.
enhance the quality of wifi for labs.
I went to work, I don't deny the background knowledge in university, but actually we have to go through the process of re-training to be suitable for the corporate environment.
there should be more textbooks to help solve the exercises because in the school it seems that there are only 1 or 2 types of textbooks including theory and exercises, but there is no textbook for solving exercises.
should be simplified with the unimportant parts.
Give lecture slides with missing content.
The lecturer has a busy job to take a lot of time off.
so I was a bit shocked because I studied too much.
Introductory course in business administration, teacher wzjwz111 teaches often misses school, without prior notice.
speak fast.
solve homework.
Her exercises are guaranteed enough and follow the theoretical content!
teach wholeheartedly.
dedication , enthusiasm , guarantee time and knowledge for students .
Good teacher, give a lot of exercises.
detailed teaching.
Very attentive teaching.
Need to provide more complete and accurate documentation .
The teacher also gave a small lecture, we students could not hear clearly.
know how to apply learned knowledge in practice to create excitement for students.
The lecturers are quite enthusiastic and dedicated, the lectures are easy to understand.
The teacher said it was a bit difficult to understand, did not do the exercises.
interesting .
Friendly, knowledgeable and easy to understand.
The teacher gave me too much to copy.
no mind to teach.
Good teacher, easy to understand lectures.
The next day, the teacher gave us a lot of new knowledge, which made it more difficult to understand.
can give many tests for each section to know the student's learning status and understanding.
satisfied all .
Extra-curricular hours.
teaching almost no dedicated guidance, for the exercises are quite unreasonable.
need more practice sessions.
But most of all, we still know it's your good intentions.
I hope you will give this article to wzjwz54 !
I think it would be much better to have more activities to communicate in English.
Easy to understand, funny story telling.
The way to evaluate the final major assignments is also not objective.
The teacher also gave some exercises.
The teacher corrects a few exercises.
The teacher is very enthusiastic and answers all the questions of the students.
The teacher is very enthusiastic in teaching and creating the best possible learning environment for students.
There are few exercises in the class, the instructions are a bit fast!
should provide more materials and exercises for students.
The content is still quite difficult to absorb.
I hope you change your teaching method to be more effective, so that students can love you more.
great teacher.
English is good .
Enthusiastic, good communication skills.
The teacher's way of teaching this subject inadvertently makes students even more classified (the better they are, the better they are, the weaker they are, so even if they want to learn, it's hard to learn, so they're getting weaker and weaker).
She teaches very well!
It is impossible to invest in each of these java courses.
The review session before completing the project, the teacher looked at it briefly, did not point out the biggest mistake in the official article, and then carefully graded it.
most of the lessons are very difficult to understand because she has missed the solutions for the examples on the slides, so it is difficult to follow and grasp.
Always enthusiastic and dedicated.
She couldn't go all year without meeting the students, at first I thought this practical class would be exempted, then the last 3 weeks, 1 project per week was assigned to the students.
[truncated: 359,309 more chars]
