# Supplementary material for: Attention-aware with stacked embedding for sentiment analysis of student feedback through deep learning techniques
Source: PeerJ Comput Sci. 2024 Sep 2;10:e2283. doi: 10.7717/peerj-cs.2283 (PMC11419625; doi:10.7717/peerj-cs.2283)
Supplement: Supplemental Information 2 [file peerj-cs-10-2283-s002.zip › UIT-VSFC/dev/translated and accumalated/sents_dev_english.txt]

The curriculum is not specific.
drowsy lecture.
Fun and dedicated teachers.
Teachers should assign more exercises, divide them into groups to do the exercises, carefully explain the key issues of the subject, and offer methods to learn more effectively.
Lecturers need to give more detailed lectures, go deeper into the code and test the program included in the lecture if possible.
should have foreign lecturers to teach students so that students have the opportunity to practice communication.
should have large assignments of subject projects.
The lecturer ensures the learning content, analyzes and solves many exercises.
clearly state the goals and objectives of the subject for easy comprehension by students.
There are some issues that are not clear.
Dedicated teachers, well prepared lessons.
Good and passionate teachers.
The method of calculating tuition fees for practical subjects is not clear and transparent, while students hardly use the school's computers for practical learning and the knowledge learned from lecturers is very little compared to theoretical studies.
easy talk.
Understanding the goal of the subject, the teacher enthusiastically helps students.
her teaching is difficult to understand , have to go home to study more to understand what is necessary for the subject .
Good communication , follow the exam questions , fully provided lectures .
Teachers are very enthusiastic!
I don't have any comments.
The learning content is too abstract, practice is not really effective, most students practice according to the assigned exercises, after practicing, they do not know what they are doing, do not see the practical meaning of the subject.
you should add the score to practice.
The way to talk to students causes the students to lose feelings for the lecturer.
At the same time, the lecture, in my opinion, is really detailed.
impart knowledge.
Very impressed with her breathing exercises to help her brain rest.
The teacher is very enthusiastic, the lectures are very good and easy to understand.
but I was not very satisfied with the way the lecturer solved the problem when the lecturer was so late, the teacher in charge of the practice room told me (and some other friends) to leave.
Sometimes teaching is so enthusiastic that I forget the time ( at the end of the class time, the lecturer still teaches for 10 - 15 minutes more ) .
Review carefully before the test or during the lecture to update the possible problems on the test.
the enthusiasm and humour of the lecturers.
teacher for self-study, and self-study is different from understanding the problem.
She teaches regularly, always comes early and on time.
he teaches well and has a heart , although the history subject is quite dry , we can understand a lot of lessons through his lecture .
I hope you teach more attentively!
There are no specific instructions.
not on time.
This subject is difficult.
temporary okay.
very good .
When making the exam, the teacher should carefully check the content of the topic, avoiding errors such as doubledot, the column name of the table matches the keyword of oracle.
The teacher has not given the students homework.
Lecturers only teach the rest of the class and do not instruct students on practical content.
easy to understand teacher.
Lectures are very easy to understand.
Practical lecturers only meet students very rarely.
still late.
Good teacher, live demo code for students to understand easily.
The curriculum should have a more specific presentation.
funny teacher, solid expertise.
Teach the correct outline, study closely with the exam questions.
She teaches the exercises very conscientiously, easy to understand.
she is very strict.
referring to the practicality and relevance of the knowledge system.
Whenever I need to explain exercises, knowledge, or problems, using the wifi network is very bad and wastes time for teachers and students.
The teacher is very enthusiastic, ready to answer students' questions.
The school should update the visual studio to the latest version so that we can practice better.
I hope the school improves the machines in the practice room to correspond to the amount of money for the number of exercises only.
too difficult to report.
She teaches until the last breath, is very dedicated to students, students do not know what the problem is to explain in detail, sometimes during class time she tells problems related to the subject to help students orientate. What do you study this subject to do to make students interested in learning, especially she has regular reception hours to support students. I like this very much.
also provides some additional information on learning information technology more effectively .
She teaches with enthusiasm and is easy to understand.
Easy to understand lectures, complete exercises.
funny teacher, very enthusiastic with students.
teachers' enthusiasm and practical contact.
wholeheartedly instructing.
I hope the lecturer can relate the lesson to reality, giving examples more than the students can understand the lesson.
The lecturer teaches many exercises and strengthens grammar review and speaking practice.
We came to learn, not to hear you slandering Vietnamese people, not to hear that you teach foreigners to speak Vietnamese, don't judge what people say to a whole group. .
difficult exam.
Don't check your email every time you ask a question.
many useful documents.
Final project within the last month , applying the actual process .
motivate students to self-study to get high scores in exams.
Currently, class 5 studying this subject feels that it is still an experimental "white mouse" for the subject.
The teacher is very enthusiastic, funny, easy to understand and detailed.
The teacher does not speak English very well.
The formulas have been changed, so she needs to update more ( betweenness centrality and closeness centrality ) to avoid imposing knowledge on students.
The teacher doesn't care about the students.
hope the school needs to upgrade the practice rooms, and the faculty labs.
but the way of communication and teaching is very sleepy , ineffective , troublesome .
The lecturers are happy and comfortable in class, no pressure.
not easy to calculate.
The lectures are very good and easy to understand, helping students master the knowledge.
Enthusiastic lecturers, full of activities for students to practice and learn.
lecturers do not teach the main part of the course , teach too long , and need to limit writing on the board .
The lecturer has not answered all of the students' questions, and there are still some issues that are not clear.
She teaches funny, easy to understand.
200 points is 1 process point.
good quality .
I feel very dissatisfied with the teacher's teaching. I hope the school will correct this.
Instructors are easy to understand, quick to learn, and give good examples and exercises.
The teacher is too sleepy.
funny teacher, very easy to understand and very enthusiastic.
Practical exercises should follow the theoretical program.
Documentation is provided through the class rep.
Enthusiastic , complete documentation easy to read and understand .
funny teacher in teaching.
The teacher is very enthusiastic, cheerful, and has the ability to impart knowledge.
Lecture slides are full and clear, teachers are on time.
She enjoys teaching.
Dedicated, caring, understanding student psychology.
Dedicated and enthusiastic instructors.
Teachers are easy to approach, teaching methods are easy to absorb.
Teacher turns on the air conditioner, it's too cold, I hope you turn on the air conditioner just right!
Instructors should present more sample solutions.
set aside specific listening and speaking practice sessions to create naturalness for students when communicating in English.
beautiful teacher .
Good lecture, easy to understand.
The teacher gave me many types of exercises with good examples to help me better understand the subject of networking.
share practical knowledge to students.
The teacher is also funny, talking with high practicality.
The content is not deep and sketchy.
Enthusiastic and friendly teachers.
mainly based on the self-study ability of students.
on time, dedicated.
The teacher goes to class on time.
Her voice is hard to hear, she is not good at communicating, she speaks quickly.
enthusiasm .
The teacher gave me a few exercises to do, all the exercises I did were shared by my classmates.
Very inspirational teacher.
The teacher is very punctual.
She organized an activity on English but I found it not really effective (that's my personal opinion).
difficult to understand , but mostly because of difficult analysis .
she created a very friendly , comfortable and equally rewarding learning environment for students , hopefully she will teach more .
When students do not understand, they are enthusiastic.
The teacher translates slides and explains difficult to understand.
Do not post lecture slides on the course .
careful .
Teachers need to be proactive about time.
Positive teachers, psychology.
Dedicated and enthusiastic teacher with students.
The teacher adheres to the necessary content enthusiastically.
I hope you will provide us with more official materials so that we can easily learn subject knowledge.
She teaches enthusiastically, often shares articles on the subject's website.
It's Sunday and I still have to go to school.
The teacher is enthusiastic about teaching!
Too much unnecessary content.
The teacher explains the lesson carefully.
She is enthusiastic with students, fun.
Fun teacher, no pressure.
the transfer of knowledge in a popular way , making it difficult for students to imagine and grasp what they are being taught .
and that content does not help students much later .
The teacher is very enthusiastic, has illustrative examples to clarify the problem.
Practical exercises help improve the knowledge learned in class.
Notice of non-mass leave.
She teaches very well, very easy to understand.
The teacher assigned the project to the students to swim by themselves.
teach on time , regularly upload exercises to moodle , create opportunities for students to practice listening and speaking skills a lot .
Lecturers have not been interesting.
I want you to teach and correct the exercises.
Don't have one place in English, one place in Vietnamese.
easy to teach.
need to use elab room and audiovisual equipment for high quality class .
The teacher is enthusiastic in teaching.
According to the list of training rooms put down , the class has nearly 140 students registered .
This subject is an important subject in communication, so it is necessary to practice on software and simulation equipment more.
Instructors teach according to the correct procedure.
the current is relatively good , no need to make any further adjustments .
Dedicated, enthusiastic, good teaching.
cheerful and sociable.
Teachers often give some advanced exercises, a bit too much for us.
The teacher is quite gentle, doesn't talk much.
She teaches easy to understand, lively lectures.
The teacher gave too much homework, fixed time, and short, so there wasn't enough time to do it.
Teachers are dedicated, easy to understand, or answer students' questions about the subject.
Schools should have more textbooks and tutorials on solving exercises.
Dedicated and enthusiastic to answer questions during the learning process.
teacher is fun, not dry, good association.
indescribably bad.
The lecturers speak too quickly, the class is often very crowded, and it is very disadvantageous for students sitting at the back of the class because they cannot see the content of the lecture.
The teacher does not give lecture slides nor introduce additional reading materials.
If it is a fixed score, the teacher must give the opportunity to all students to submit their work and clearly explain this score frame from the beginning.
The teacher continued to teach.
The documentation provided by the teacher is complete and specific.
extremely enthusiastic.
The teacher rarely teaches about the exercises, only allowing students to find out for themselves.
teachers have good knowledge .
I asked the teacher for the homework and correcting the teacher who did not do it, and also lectured, but in order to do the lesson, I want to have a clear way to do it.
Learning from the teacher is very fun, but also learn many more interesting things.
Seminars can be organized to stimulate students to learn more and better apply this subject in practice.
The teacher lecture is quite easy to understand, slowly but surely.
teach easy to understand , and provide more effective learning methods .
She teaches very cute, easy to understand, firmly grasp the knowledge.
Enthusiastic and enthusiastic teacher!
Also, I don't want to see a student falling asleep on his desk and still on the attendance list.
The teacher is easy to understand, dedicated and enthusiastic to the students.
Solve many exercises for students.
Computer networking is still heavily theoretical.
Very good teacher!
No pressure when studying.
Classes are stressful, must be on time.
but he looks like a successful businessman , an inspirational speaker more than knowledge suitable for students .
The teacher integrates practical examples into the lesson.
She teaches with enthusiasm and enthusiasm, easy to understand, she teaches very well and provides me with a lot of knowledge, her qualifications are very good.
upgrade the speaker system for the classrooms.
Enthusiastic, enthusiastic, good teachers.
offer to deduct salary.
The teacher teaches well but does not review for the midterm and final exams for students.
Good teacher and dedicated to me.
Enthusiastic, dedicated, easy to understand.
I like the way the teacher teaches, doing the exercises after the theory is finished so that the students can remember that day without going home to review the lesson.
Teachers need to ensure class time.
The teacher gives the exercises to follow the teaching content.
Enthusiastic teachers!
The projector in the classroom is still dim.
write too many duplicate examples ( form ) together .
The computer networking course material translated from computer networking a topdown aproach is still a bit confusing for students to learn or self-study.
The teacher is very enthusiastic about teaching.
I look forward to hearing you tell more stories about your career and life, your hardships and experiences in more lessons, perhaps students will learn more things.
I see that when teaching, the teacher just sat still in the chair and read the slides, leading to the students feeling bored.
The teacher is very easy to understand.
Definitely teach knowledge, good communication.
Great teacher, cares about students.
Updated course syllabus.
Teachers often set deadlines that are not suitable for students.
Very good teaching method.
Teachers are dedicated, enthusiastic, easy-going, come to class on time.
too strict colonsad .
I just met you, the practice session is also the exam.
She teaches well and is very punctual.
Very responsive to all student questions.
She is cute , dedicated to students .
The teacher's way of teaching is a bit regular and slow.
Enthusiastic teachers, creating many activities for the class.
need to show more detail the content of the subject and more illustrative examples .
Class time is not guaranteed.
Whenever reporting the project progress in the school year, the lecturer only points out one error in the project to the students, without seeing the whole project to give suggestions to the students for any errors so that the students can overcome in the future. year-end report.
too bad .
Dedicated, enthusiastic, fun teachers.
increase the duration of the course.
help students take the initiative in implementing the topic and enthusiastically help students find documents.
provide a lot of useful information for students.
The lecturers are enthusiastic in teaching, the learning material system is well updated.
enthusiastic teachers.
He teaches a lot of useful things from learning to real life.
Expression is easy to understand, fun, dedicated to students.
often late, overtime teaching.
attentive and easy to understand.
Answer student questions thoroughly.
The first part of this course is about topics like " how to be successful " , " habits of successful people " or about the future vdotv .
Enthusiastic and fun teaching in class.
that's okay.
find it very funny.
teaching quo Loa , lack of enthusiasm , curriculum completely does not match the theory .
The teacher should teach more carefully the important parts of the lesson.
Teachers are not enthusiastic, dedicated to students.
This subject does not have scheduled classes or classrooms.
Many of you have to study periods 4 and 5 and have to take a break in the middle to study other subjects like ideas.
English ability .
midterm score not announced early .
should teach the parts that need more attention.
Good teaching method.
easy to understand teacher!
The teacher came to class very late, the class started at 13h00, then there was 13h30 or 14h00 when the teacher came in.
Good teacher , providing very detailed information , easy to understand examples .
Happy teachers, dedicated teaching, come to class on time.
enthusiastic enthusiastic enthusiastic teachers.
Voice is difficult to convey knowledge in the most effective way.
Studying is quite tedious.
Voice is a bit small, hard to absorb!
teach very carefully , very enthusiastic , extra time to complete the lecture , ask questions to students , in general it is great .
practice more.
The class is fun, comfortable, the teacher is enthusiastic and receptive.
Many advanced sections are often overlooked by teachers.
postponed the appointment to meet the student but did not notify.
classrooms , microphones , projectors need to be upgraded and improved and maintained more often .
make the most of the time.
Teachers are dedicated, enthusiastic, create many conditions to help and support students to study well.
sometimes speaking too fast.
The teacher taught with the idea that the student knew everything, so he only spoke in a few places when he went to teach.
document needs to be updated.
Therefore, the learning efficiency has not reached the best level.
Dedicated , enthusiastic teaching , the class integrates many fun , interesting life stories , does not cause drowsiness .
Teaching and learning activities are very exciting, very dedicated and enthusiastic!
Enthusiastic, create a good learning atmosphere.
You should upload the solutions so that I can compare the results easily.
Good facilities, good lectures.
I think the school should upgrade the version of sql because sql 2005 that the school is giving students to practice still lacks many functions and supports.
The lecturer also supports a lot of knowledge for students, helping students understand the lesson better.
speak little.
I think she teaches very well.
The teacher is very enthusiastic.
High-quality students take the exam in the practice room of the regular class, and the configuration takes more than half an hour for the whole class, not to mention many shortcomings when taking the test.
easy way to convey knowledge, fun humor.
The teaching method of the teacher is very good, the marks are very clear.
enthusiastic enthusiasm.
The teachers teach in a way that is easy to understand and enthusiastic.
Dedicated, enthusiastic, punctual.
She is enthusiastic , dedicated , easy to understand , cares for students , lively class activities , easy to hear and understand pronunciation .
Teachers are enthusiastic and easy to understand.
Expression is not effective.
The content of the lecture is difficult to understand.
not satisfied with their own efforts.
The make-up class schedule is not suitable for students.
How can such a teacher teach good students?
Correct each word is ok, the rest fails.
good .
grumpy .
Due to another faculty, the teaching cannot keep up with the language of the program.
Good teacher, dedicated, easy to understand.
Dedicated and enthusiastic teachers.
more student interest.
Teachers should do more sample exercises for students.
should not stop at the conceptual level.
I hope the school , faculty and lecturer can change the content to make it more attractive .
passionately love the profession.
less experience , difficult to understand , poor communication skills , extremely difficult to understand lectures .
easy to understand , active in answering students ' information .
friendly teacher.
dedicated teaching guide.
Speaking recently she was not fair.
I could not hear what the teacher said because it was different from the region, the way of teaching was not attractive.
need to reduce stress, rush class.
She guides the project very enthusiastically.
Good teacher, easy to understand, with many examples.
Enthusiastic teacher, in-depth subject knowledge, needs to be promoted.
Good instructors, easy to understand.
Lecturers are hard to understand , put too much emphasis on theory , making it difficult for students to understand , causing boredom .
enthusiastic, but sometimes too enthusiastic, giving lectures so much that I can't remember them all.
learn knowledge by playing games.
This subject is very vague.
The subject needs to be close to reality in Vietnam.
She is very enthusiastic, dedicated and approachable.
Instructor is very easy to understand.
The teacher has a heart to help students, very good.
Need to inspire more learning for students.
After the course is full of theoretical knowledge but do not know how to apply that knowledge.
mini test in the whole course more .
The master's project is very in-depth.
The teacher needs to use a projector when giving a lecture because the class is quite crowded!
The teacher teaches the knowledge part is a bit high, students do not catch up.
need to install more fans and window screens.
Teacher, teach us a lesson!
I hope you can help me to improve my English vocabulary.
She always encourages and orients students in self-training and improving foreign language skills.
should have practice hours of this subject .
Good teaching achieves high understanding.
Good communication, easy to understand.
the training room and the faculty wzjwz84 should unify the exam format and exam content appropriately, avoiding changing the exam format near the end of the semester.
Teachers always come to class on time, teaching is friendly and dedicated.
The presentations are not enough to improve the individual's knowledge, not really suitable with their current ability.
but okay .
Instructors are easy to understand and give specific instructions.
for more homework , presentation topics in English , articles .
The instructors are easy to understand and show up on time.
Lecturers work separately when students report.
Enthusiastic, interested in helping students.
weak .
Instructors do not use moodle for students to submit assignments but request them to be sent via personal email.
Very bad teacher.
totally satisfied!
The teacher is very punctual.
The teacher is very funny and approachable.
full class.
The teacher goes to class on time.
Guide how to learn English effectively for students!
Enthusiastic with students.
The exam questions are not categorical in terms of knowledge, but differ in who is more meticulous and who is faster.
Her pedagogical ability in my opinion needs to be improved.
handsome teacher colonlove .
Teachers often interact with students while teaching.
You should ask students to answer more questions.
provide large amounts of information.
there are many useful things.
The teacher is very thorough from theory to exercises.
In this period, I found that every subject taught by the teacher is useless.
Super cute teacher, teaching with heart.
Adjust teaching equipment.
take care of students.
sometimes the teacher is a bit rambling.
great teacher.
come to teach on time, impart knowledge that is easy to grasp.
For the practical part, if you have to submit any work to get points, you should report it to moodle and submit it online.
students are active in class , thinking for themselves , participating in discussion about the lesson and making real connections .
never met instructor wzjwz144 in the practice of networking equipment and multimedia .
Sightseeing activities are very useful.
The teacher is very enthusiastic while teaching.
The teacher is good, easy to understand, gives a lot of exercises but often exceeds the prescribed time.
sometimes the teacher is a little late, but the content he teaches is complete, in addition, he also increases the reinforcement sessions before the exam days.
The teacher does not care about the progress and follows the student's learning activities.
Video recording of the teaching process.
In the process of teaching, she has a lot of practical contact.
Teachers are very enthusiastic, examples and theory are easy to understand, good lecture slides.
The teacher is very good and thorough.
very well conveyed .
Dedicated and enthusiastic in teaching.
Very easy to understand, rich and varied exercises.
She teaches very enthusiastically, creates a comfortable atmosphere in the classroom, provides good knowledge for students, and cares about students.
enthusiastic and dedicated.
Lab requirements are not clear enough.
Another problem, I hope the teachers create an exciting atmosphere for students, can tell more stories on the sidelines, when they are happy, students also learn better. sometimes it backfires , I believe that if we can do that , students will voluntarily go to school , and the attendance procedure is too complicated for students .
Prepare detailed lecture slides with enthusiasm.
Enthusiastic teacher, updated with new knowledge.
Enthusiastic lecturer , very enthusiastic .
wrong knowledge about fork , wrong round - robin algorithm , wrong knowledge about memory .
irresponsible teachers.
I really like his teaching style, easy to understand, he is very dedicated.
She is funny , conveys ideas to students , creates an effective team working environment .
She teaches very carefully , enthusiastically , she always monitors the attitude and learning quality of students , and always has homework for students to practice more at home .
The teacher monitors and supervises the practice process.
The teacher had the whole class debate about the laws, pairs of categories, the principles of Marxism-Leninism.
Enthusiastic and enthusiastic teacher.
Present the problem in a simple and easy to understand manner.
Instructors should correct for the exercises given , or explain how to do it later .
need to ensure class time.
conveyed knowledge.
Lecturers speak clearly, enthusiastic, dedicated.
need more practical exercises.
She creates a happy atmosphere and creates a learning spirit for students.
Enthusiastic, cares about students.
Enthusiastic teacher, giving many examples.
does not provide an overview of the content.
teacher's enthusiasm for teaching.
Practical lectures, accompanied by new forms of learning, make students feel less stressed when studying.
Exam study materials are not provided.
No clear announcement of class schedule.
Enthusiastic teacher, teaching closely the subject content.
Teachers encourage students to learn on their own.
upgrade the version of the software .
Good teacher, easy to understand, I like that.
The lecturers are cheerful and energetic, always approach to learn about students, helping students to understand the lesson better.
every aspect is good.
That's my personal opinion.
You're going too fast, so slow down a bit.
Detailed and easy-to-understand instruction and instruction.
Enthusiastic teacher, promptly answered questions.
The teacher explained the content of the lesson in great detail.
The teacher allowed the seminar groups to translate the books into English, but many groups did it too quickly, so I didn't understand the content of the book very well, even though he did explain it again.
Enthusiastic, funny, dedicated teacher!
temporary.
The practice time should be increased to allow enough time for the instructors to fully guide the students, this is an important subject before entering the major.
The teacher was present in every class.
Bad teaching method, easy to cause boredom.
Enthusiastic and interested in learning.
There should be class exercises and weekly exercises to practice skills and apply knowledge learned in practice.
need point word documents for easy absorption.
need to allocate more time for practice and theory.
Friendly, dedicated, enthusiastic teachers.
Teachers should give students a variety of exercises.
Teachers teach close to the program, the amount of knowledge imparted is complete.
She teaches well, is very enthusiastic with students.
Interesting methods of communication, exciting and non-binding lessons.
teacher wzjwz288 enthusiastic , serious .
Please don't be too late to class.
Great way to learn in groups.
Good guide, enthusiastic answer when students have questions.
The lecturer is enthusiastic about teaching well, but she updates her grades for a long time and doesn't upload her lessons to the course.
The teacher did not actively guide, causing difficulties in applying knowledge.
In the end, I don't know what the subject does.
Timely and effective teaching.
Few extra exercises.
Haven't created many activities in class.
Analysis is a difficult subject, the teacher needs more time to teach and give students a suitable test at a more even level.
The teachers are enthusiastic, funny, good and easy to understand.
I see some problems in this subject, instead of it being a subject that can be replaced by a specialized project.
In addition , the practical tutorials should focus on the subject matter so that students can approach both practice and the final project .
too serious .
Some places should be more detailed.
Test scores are still inadequate, many of you are still happy.
The teacher's lectures are easy to understand, the exercises he gives are highly applicable, and need a lot of knowledge to solve.
The teacher is very enthusiastic, easy to understand and dedicated.
The teacher is clear and easy to understand.
The exercises are not enough for students to understand.
Good teaching, enthusiastic, funny.
I don't understand if the teacher is a teacher or not, speaking English can't be heard, and there is an attitude of not listening to students' suggestions anymore, all of the answers are "this is".
Enthusiastic, dedicated teachers.
Teachers need to focus on grammar knowledge and more exercises.
She is very cheerful and enthusiastic.
Ms. wzjwz306 is extremely enthusiastic , always knows how to create opportunities for students , encourages initiative and creativity in class , frankly criticizes even the whole class in a very constructive and awakening manner .
Each teacher has a different teaching method and different presentation of exercises.
Exam questions are beyond the teaching goal too much, objective multiple-choice questions with up to 5 answers are not reasonable.
comfortable, listen to students' opinions.
Students are divided into groups and practice on real equipment 2 sessions, 1 familiarization session and one completion session is a bit lacking.
She gives many exercises to practice.
useful subject knowledge.
The teacher is quite enthusiastic, the contents of his teaching are real stories that he has experienced, so we are more interested.
many materials should be provided right from the first session to facilitate and facilitate students to learn and research.
Mr. wzjwz298 , teaches very well and is easy to understand the subject of probability and statistics , really likes his teaching style , the exercises and lecture slides he sent are all to help students grasp the lecture effectively .
good .
Enthusiastic and dedicated teachers.
help increase knowledge.
leave school but do not notify students in advance.
ensure class time.
The instructors are enthusiastic and effective.
The teacher's teaching method is a bit abstract, the exam questions have theory that he forgot to mention.
The enthusiasm of the lecturers, motivates the students to study well.
It takes more time for students to absorb and apply in practice.
Enthusiastic teacher, good teacher.
Scoring widely , not fair .
sometimes the teacher "shares" a bit too much time and the learning in the program is reduced, but this does not affect much.
What I am most satisfied with is that he is very happy when he asks his lesson and he is very enthusiastic while teaching.
Many practical equipment in the basic electronics lab are damaged and need to be replaced.
Game is a difficult subject but the amount of practice time is too little.
Lecture slides are full and clear , teachers are on time , creating many conditions for students .
The teacher is very strict.
need to be remedied.
Happy to answer questions.
Lecturers are too pressured, putting pressure on students' grades.
Practical equipment that does not meet the course requirements, such as routers and switches.
The teacher is good, easy to understand, the homework is just right for me.
There should be practical lessons to support the project.
Teachers are enthusiastic, dedicated, easy to understand.
talking on the phone more than teaching.
The teachers are very friendly with the students.
When using the microphone, I can hear the two voices of the teacher and the speaker, which is very painful.
this seemed to go through our heads and it didn't leave much of an impression so in the midterms most of the assignments were wrong.
still on leave.
good class management , good communication .
close, appropriate teaching methods.
During the course of solving the exercises, the lecturer made many different comments, each session solved it in a different way, making the students unable to determine how to do it and bewildered.
Teachers are very enthusiastic.
Some articles have a deadline of one week, some have a deadline of a whole month, and some weeks have a deadline of three articles at the same time.
Ms. wzjwz82 is very difficult to understand , many of her classmates do not understand .
I hope you change the structure of the practice exam, it's actually not that difficult, but I can't type it in time.
The teacher is dedicated, enthusiastic, and teaches well in class.
Teachers are always enthusiastic with students during the teaching process.
She teaches cheerfully, friendly with students.
Coursework helps to understand each industry.
enthusiastic, funny.
should check in more often.
Need practice room.
This is a lecturer with the largest number of fans in the school.
The teachers who teach and guide students to do projects are very good and very enthusiastic, always answering students' questions very quickly.
so it takes a lot of time.
enthusiasm, dedication, if you can increase the class for this subject, that's great!
She graded her assignments rigorously.
you should use microphone.
The practice area is very hot and sunny and the equipment for practice is very limited.
There is no forum on courses yet.
Do more exercises.
should quickly put real equipment into practice.
There are many new and fun games.
Expand the lecture system.
The test is not fair.
exam content , test is too broad .
Friendly, dedicated guide.
She is very enthusiastic and teaches well.
Instructors should guide students to use myelt in self-study at home.
She teaches well, imparts complete knowledge.
Always cheerful and very serious in teaching.
because this year the av program has gone up a notch, so it's like I just finished av1 and jumped straight to last year's av3.
In a short period of time, it is impossible to learn and do at the same time.
Very good way of teaching, improving students' ability and knowledge.
document .
give many specific examples to illustrate the lecture to help students distinguish concepts and grasp the lesson.
good teacher , he has extensive knowledge , but he does not attend class for enough hours , often misses classes without warning , making students very confused and lack of knowledge .
clear voice easy to hear.
on time, easy to understand.
I have never met such a teacher in my 3 years of college.
shortage experience .
lecturers are quite active in discussing project issues with students.
The exercise time is a bit long.
The teachers are very enthusiastic and enthusiastic.
Too much theory, not enthusiastic about students.
Very good and detailed tutorial.
The teachers are easy to understand and dedicated.
Sir, he is always enthusiastic and very close to students.
She teaches very enthusiastically, understands students' psychology, is very funny.
the subject is quite heavy and there are many parts that are difficult to understand, the time for the distribution of chapters needs to be changed accordingly, some parts are quite difficult but only learned within a few periods, making it very difficult for students to understand.
Learning theory is different from practice, taking many practice sessions, but the teacher only gave 2 practice lessons about the football field, but most of the students did not understand the topic.
Easy to understand teaching method.
Training quality is too good.
I have an opinion that the teacher should do more exercises, share more documents.
The teacher is very enthusiastic and full of knowledge of the subject.
The teachers ensure enough classes, but are often late to class.
The teacher's voice is a bit low and steady, making the students sleepy.
The instructors are enthusiastic, easy to understand, thorough, thoughtful.
cheerful and dedicated teacher.
The teacher teaches in detail, easy to understand, always goes to the main parts of the lesson.
Currently, as I see it, while studying, students only learn about doubledot, note-taking skills, and meeting organization skills.
Good teaching, easy to understand.
The teacher imparts a lot of knowledge.
Practice points should be divided into multiple items doubledot diligence , exercises , tests , and final exams .
Enthusiastic teachers, giving many exercises.
Very good teacher, very easy to understand.
She taught with the most heart always colonlove .
She is funny, very enthusiastic guide.
Good communication ability , dedicated , thoughtful .
I hope you change the method a little bit as follows, perhaps it will help students access the lesson more easily.
should give class exercises after each chapter.
She teaches or is the most enthusiastic among the English teachers I have studied!
I'm always 10-20 minutes late to class.
Teaching activities that are logical and easy to understand are nothing to comment on.
Enthusiastic teacher, easy to understand teaching.
sleepy .
Good teacher, dedicated.
The teacher is handsome but looks a bit feminine.
teachers are not very dedicated, many practice sessions teachers just come to give equipment and then go to meetings.
Her teaching style is very comfortable and does not restrict students.
Friendly, easy to understand communication.
There are many mini games.
In class, I don't focus on the main content of the lesson, but ask students unrelated questions, related to personal issues, and I don't see the application to the lesson.
The classroom is still very dusty, the chalkboard is severely lacking, and the whiteboard cleaning cloth is tattered.
If you miss school, please notify us soon and ask for a solution or guide us on how to do an old or new exercise in a more specific way.
Give lots of homework to practice listening and reading skills.
There are some mistakes in the subject slides.
Classrooms are arranged near the noisy wzjwz125 construction site, so they can't learn.
Teachers are sociable, enthusiastic, dedicated.
teaching quality .
If possible, I hope the school or the lecturer will introduce more clearly about the subject, its prerequisite influence on the specialized subjects in the future.
by yourself.
the lecturer is a bit thin , need to supplement physical colonsmile .
Fun and enthusiastic teachers.
Knowledge close to reality , updated .
The teacher is very happy and teaches very enthusiastic, very wide knowledge.
Equipment is too old.
She read the slides too fast, didn't give specific explanations and put examples on the board.
enthusiastic, fun, dedicated.
The teacher is very caring and helps us to understand very deeply.
good teachers.
The subject is very difficult to understand.
teachers are difficult to understand.
Teaching is fun, enthusiastic, and close to students.
Some machines don't even have the practice software installed.
Very enthusiastic teacher!
practical exercises.
This is my little suggestion to help you feel less tired!
there are few opportunities for students to practice important skills such as listening and speaking a lot.
are satisfied.
Time is too short .
He enthusiastically teaches even though sometimes no one listens to him.
Teachers only come to support when students need help.
practice .
Very good practical contact teacher.
yes .
Computer network subject should increase practice time instead of teaching the subject content teaching too much theory leading to confusion for students.
Dedicated and enthusiastic instructors!
Good communication ability, student-friendly.
should arrange the practice schedule in accordance with the theoretical teaching progress.
I hope the faculty will change teachers for this subject next school year.
The teacher is very enthusiastic in teaching, even though there are few students.
Equipment should be fitted regularly.
The teacher came to class on time.
often tardy and imposing on students.
unapproachable .
to change the atmosphere and just take a break .
At the end of the class, the teacher shared his experiences so that we could study better.
Enthusiastic with students, always responding and answering questions when students have questions.
teacher play tricks on me, calling me twice makes me a debt seal!
Students have many subjects, so it is difficult to invest too much in one subject.
Most of the knowledge of the subject students have to learn on their own or learn from each other without guidance.
The program is too heavy, too many requests are easily overloaded.
should compile accompanying Vietnamese documents.
Subject requirements are vague and unrealistic.
full time teachers.
Teachers are enthusiastic, there is interaction between teachers and students throughout the learning process.
Psychic teacher, funny.
Items marked " no opinion " mean that you agree with what is asked , have no opinion .
The room is too hot and bright, making the projector dim.
inappropriate use of class time.
Good teacher for many exercises.
Enthusiastic, clear explanations.
The teacher is very active in the teaching process.
Difficult to access the content because the slides are all in English.
enthusiastic teacher.
did not explain in detail the exercises that students could not do.
Enthusiastic teacher, easy to understand.
Practical content is still sketchy , the lecturer has not guided , informed in advance or explained about the practice content .
The teacher loves his students very much and is ready to repeat his theoretical knowledge when students do not understand.
enthusiastic , good communication , effective .
maybe we will find a programming method for that problem that is more optimal , or better .
I love this way of teaching!
The lab was bad, the first session didn't install visuals, the second session didn't install it, and the students didn't go to practice on the third session either!
It is easy to understand .
Teachers are conscientious, enthusiastic, and give fair marks.
The teacher taught a lot of good knowledge, shared with the class a lot of his experience in studying and working, I was very interested.
Comfortable study space, dedicated lecturers, do not create much pressure for students.
This teacher should be reminded and reprimanded a lot.
Enthusiastic teachers, clear teaching.
Teachers teach easy to understand , practice well , stimulate students thinking .
Teachers teach too fast, rarely correct exercises.
Mark assignments or projects a bit harshly.
How to teach convincing students , suitable for students .
stipulates clearly what students must learn and do at the beginning of the semester, avoiding the same type of request at the beginning of the semester, changing in the middle of the semester, making it difficult for students to keep up with the subject requirements.
The teacher has a teaching style that is close to the students.
Instructor for too many assignments.
teaching fast, solving exercises fast, making me unable to keep up.
enthusiastic teachers.
enthusiastic, dedicated, funny.
It is necessary to provide practical applications of the subject, helping students to shape what they can do at the end of the course, and at the same time be able to apply subject knowledge to meet the requirements of the students. labor market.
The classroom is too small and the study time is too short.
The lecturers are cute , good at imparting knowledge , easy to understand .
You are very careful.
teach more than the specified number of hours.
She is very dedicated and easy to understand.
not committed.
attract students.
Should give more examples and homework , provide extra material for students who want to learn more .
Inefficient class time.
The teachers are not capable of teaching, the lectures are bad.
there should be more tests in class.
should reduce the number of students in a class.
The teacher always actively answers students' questions on moodle.
The teacher has a very good teaching orientation about current technology.
The teacher spoke softly.
I need to correct more exercises.
Practice does not need to go to the machine room much.
I hope you love all your students!
Enthusiastic, always interested in students in every teaching session.
Knowledge transmission is too rambling, lacks examples of external real-world systems, inspires not well, and has not created joy for students to come to class.
Dedicated teaching, comfortable learning atmosphere, fun.
The teacher only reads on slides, rarely teaches external content.
There should be many practical exercises to put into practice.
then open late at night when students go to bed.
quality exercises.
Although there are some difficult parts, but the teacher and the example are very easy to understand, there is a lesson in which he teaches in English very well.
Lectures are provided complete and useful.
young , there are many new , good .
I hope you continue to teach like this.
Teachers should give regular assignments and must return them every week.
She teaches with enthusiasm and is easy to understand.
Thorough lectures, many advanced lectures.
Lively instructors.
should put the day of practice on the same day as the theory.
The teacher is very enthusiastic and dedicated to the students!
The practice schedule needs to be arranged reasonably compared to the theory class.
She teaches with enthusiasm and cares for her students.
enthusiastic instructors.
The teacher doesn't come to class, so I don't know how to comment.
extremely wonderful .
The teacher is a bit fast, some places are a bit fast.
Enthusiastic teacher easy to understand.
The teachers are dedicated even though many students are inattentive.
The subject is quite light for students.
The computer in the practice room is not very good.
The machine room should invest in a little synchronization, to avoid the phenomenon that the machines are different.
The teacher teaches enough to take the exam.
I hope the training department considers it so that the next course can be of good quality.
Poor accountability class president.
She teaches very well, funny and easy to understand.
I am very satisfied with the way you teach in the university environment.
Dedicated and enthusiastic teacher with students.
very bad practice instructor.
Appropriate teaching methods, quick problem solving.
Need to improve network speed.
The teacher was a bit annoyed.
not generalized.
Only two practice sessions are allowed, so they don't make good use of the knowledge they've learned, and don't guarantee the number of sessions as agreed at the beginning.
The lesson framework has not yet inspired students.
Ask the teacher to prepare well for the lecture.
She is very enthusiastic and dedicated to students!
Teachers are enthusiastic, responsible, easy to communicate.
be exposed to the real environment in companies.
The teacher is very funny and easy to approach.
Thorough and detailed explanation.
dedicated instructors.
I found the teachers to be easy to understand and dedicated.
pleasant voice.
Some issues are still difficult to understand.
enthusiastic enthusiastic teachers.
The teacher is a bit difficult to understand, his voice is sleepy.
need orientation to create conditions for students to exchange business to know their requirements for an engineer .
experienced , easy to understand , specific examples .
I remember the saying that there must be a struggle to develop.
unable to control the class , not conscientiously prepare before class .
teachers are on time.
She teaches enthusiastically but a bit fast.
I think you should give more homework.
do not stick closely to the exam, rambling.
There is no outline on the course .
Teachers should announce the format of open-ended or closed-ended questions so that students know and prepare materials for better test results.
especially avoid to downtime .
The teacher is a bit difficult.
Dedicated, enthusiastic teacher, easy to understand.
The teacher is very thorough and detailed, very attentive to the students.
little for students to practice listening and speaking skills.
Teachers should slow down and analyze the focus of each topic of the lesson.
funny .
Too many theories make students unable to absorb in time and do not know how to apply.
I hope you change your teaching method and how you respond to students.
I think the school should not organize practical learning.
This problem lasted for more than a month before ending.
The teacher is very active in teaching, imparting knowledge to students very well.
need more practice.
help students focus on network design suitable for subject purposes.
Teachers answer questions in class enthusiastically.
Instead of doing wecode testing, it's more convenient to do in-class work.
speak loudly and clearly.
lack of instruction and ineffective communication.
The project instructions are still unclear, and the students have not been specifically guided on the skills of standing in front of a crowd.
Lectures are difficult to absorb and understand.
funny teacher.
teacher can teach.
The school should help the teacher in teaching because this subject is not in his specialty.
provides many useful extensions of knowledge .
The lecturers are very enthusiastic, creating all conditions for students to successfully complete the course.
The teacher is very enthusiastic in teaching and guiding students.
Her way of communicating is quite confusing.
Enthusiastic , teaching specific details .
He has extensive knowledge and has many practical and practical teaching topics besides teaching calculus.
the lecturer did not give practical instruction, went to the practice room to do the labs and submit, no guidance, any student who did not understand the teacher asked to go to the theory class to ask into the practice room, the lecturer sat on the computer Calculate , the students below do whatever they want , by the deadline to submit the lab , it will be considered completed !
The teacher is easy to understand and absorb.
I wish the teacher would allocate more appropriate teaching time.
the class should be reduced.
regularly for homework.
Teachers should contact theory teachers to have practical content close to the content taught in class.
The teacher is enthusiastic about the exercises and good slides.
Practice .
Enthusiastic and dedicated teachers.
I hope the training room won't let you teach my class any more.
The teachers are enthusiastic about teaching and helping students a lot.
conscientious, thorough.
Reportedly " sent back " , attitude towards students is too bad .
Hope teachers review the level of assignments or give more specific instructions for students.
should adjust this subject more time .
Teaching content is not attractive!
very good and very good.
Teachers should slow down to make it easier for students to understand and give many exercises for students to apply.
learn rollerblading fun.
The way to present and express knowledge is not good.
improve network speed.
The instructors are receptive and enthusiastic.
The teacher is very dedicated, easy to understand, but the lesson is very short.
Easy-to-understand teaching, attracting students!
enthusiastic, caring, dedicated lecturers, creating all conditions for students to develop reasoning skills.
quick lecture.
Understand briefly about an operating system, know some necessary algorithms of the subject.
for doing more exercises.
good teacher.
science teaching.
Fun and enthusiastic teaching.
Enthusiastic teachers, dedicated to explaining when students have questions.
class time is not guaranteed.
need official documentation for more theory part .
she teaches pedagogical knowledge, difficult to apply in practice.
It is necessary to equip additional curtains for the classrooms in block c to avoid seeing the projector clearly.
Support many exercises to help improve the level.
close, sociable, funny.
This is the first subject I learned from him and also heard people say that he taught and graded difficult.
easygoing .
there is a seminar group and every week there is a presentation group, besides, about the first 2-3 weeks of the semester, the teacher is absent, so there is a seminar almost every week and the teaching method of the lecturer is as above .
should strengthen students' listening and speaking skills.
Teachers are dedicated and enthusiastic with students.
Dedicated teacher, quite clear.
ensure class time.
enthusiastic and dedicated.
teachers can teach.
I thank you a lot sir .
friendly teachers.
The subject should have more examples of practical application.
study comfortably , no pressure .
improve classroom equipment doubledot projectors , fans , power sockets .
Enthusiastic and effective teachers.
I would like to contribute that practical teachers and theory teachers need to have an exchange to have a consensus in the content of the lesson for students.
or late, lecture sleepy.
The exercises given by the teacher are too easy and are not mandatory, so students often "ignore", next time the teacher will deduct points for the process and you will do them yourself colonbigsmile.
Lectures are confusing , roundabout , not on topic .
The speaking part is very easy to understand.
standard English.
Good teaching method.
Dedicated to students, good teaching.
She teaches very enthusiastically, the lesson is complete!
The teacher knows how to listen to the ideas of the students.
Teachers need to be more attentive.
confusing communication.
fast .
teachers are not enthusiastic.
Do not upload documents to courses .
The teacher is enthusiastic, dedicated, practical and easy to understand learning methods.
impractical example.
The teacher is very easy to understand , good , has clear documents , and comes with exercises to practice .
This is a problem with the class schedule, not a problem with the teacher.
The course is very helpful.
tma has taught me so I lack of time, but I teach very carefully.
Easy to understand, attractive, engaging.
Lecturers fast.
should use textbooks that focus more on listening and speaking skills.
Teaching with enthusiasm for students, teaching and guiding to do exercises well.
Dedicated, funny teacher.
Teachers need to see clearly how to teach in class.
The teacher gives very good real-life situations.
Old lab equipment , not meeting the requirements for practice .
The practice room is too small , too small , many students have to do the exercises outside the corridor before they can enter the grade .
Very happy teacher, very enthusiastic.
The teacher usually gives a break.
boring subject knowledge.
strict and enthusiastic teacher.
The handwriting is quite small.
Sometimes speaking too fast can't be heard.
Fun, enthusiastic instructors.
marks too much.
improve teaching equipment.
The teacher did not go to the practice session.
Lots of activities with students.
Lecturers teach quite quickly so many students can't keep up, especially the theory part.
I do not study with this teacher!
In short , the final project should not evaluate the content because the topic is not practical , it is impossible to force students to do it satisfactorily .
too little practice time, inappropriate allocation.
Dedicated teachers, easy to understand lectures.
Ineffective homework instructions for students.
The notice is too late , it takes 2-3 weeks for the midterm exam to be announced for the first practice session .
no opinion , very good subject .
suggest the school to upgrade .
slightly go into another matter ( off topic ) .
There are exercises or tests to assess knowledge every week.
The teacher gave a regular break, but it was not reported on the school's system, but only on his Facebook page.
the classroom is too hot, please the school equip more fans for the classrooms in row c.
The teacher was late to class and was absent without notice.
Edit and lecture quite quickly.
Practical and theoretical teachers should relate to each other to better support students in learning.
Teachers speak English and students also find it difficult to imagine sentences (pronunciation).
Lectures are too fast and too complicated in a class, never solve exercises or sample examples, so it is difficult for students to do new and difficult forms of exercises.
The teacher is very enthusiastic, he gives many sample examples for students to understand and always has sample questions to try when near the midterm and final exams.
attractive , interesting , know a lot of strange knowledge , highly applicable .
suggest that lecturers should use the moodle system more!
The teacher is not on time.
should listen to students' opinions more.
dedicated and enthusiastic.
have deep professional knowledge .
Enthusiastic teaching, ensuring in-depth knowledge.
The teacher is not enthusiastic, just show the slide and let the students copy it.
she talks too fast.
teacher enthusiasm.
The teacher understands what students need to gain in the first semester and creates conditions for students to learn.
Enthusiastic, funny!
Teachers help students a lot.
Enthusiastic and dedicated to students.
The class schedule divides the time students cannot participate in practical classes.
That is the machine system is still poor practice.
English syllabus .
Very good teacher, enthusiastic, easy to understand.
The teacher is very dedicated, gives a lot of exercises, expands a lot of knowledge for students.
The teacher has a real connection to make the lesson easier to absorb.
The curriculum is a bit confusing , difficult to absorb and a little bit of exercises to review for students .
I feel interested in the teacher's class.
The atmosphere is comfortable , no restrictions on exercises , no pressure .
Sometimes teaching is a bit too fast, making students a bit confused.
slightly rambling, not to the point.
Measures should be taken to make the assessment more appropriate to the students' ability.
The lecturer communicates well, contacts a lot of outside knowledge.
She is very enthusiastic and funny.
The teacher is enthusiastic and easy to understand.
The amount of knowledge for the test to assess the learning outcomes is rampant.
Lecturers clearly analyze a few issues to help better understand the faculty fractions.
Teachers teach fully and on time.
Very effective speaking instructor.
need to prepare more equipment to timely support in learning and practice.
Good and specific exercises.
After graduating from the class, the teacher only gave attendance to the presentation groups, and the teacher did not comment on the whole presentation.
She is very enthusiastic, dedicated and caring.
vague , not detailed .
in general again 10 fraction 10 .
time .
The teacher is not right with the timetable.
there needs to be a textbook with more clear examples , currently too few examples for students to follow by themselves .
Lecture slides, full exercises.
but the problem is very difficult.
The teacher is a bit hot-tempered.
boring teaching methods.
lecturers to class on time , fair grading , there are forms to encourage students to come to class .
Enthusiastic teachers, dedicated to work, easy to understand slides.
less practice exercises.
little communication with the class.
Seminar activities are not good.
No specific documentation.
cute teacher!
The teaching process is very easy to understand.
serious teaching.
She explains in a way that is easy to understand.
This course overview does not draw much conclusions even though the lecturers have good knowledge.
Teachers do not guarantee class time.
The teacher is very good, very dedicated, always teaching too much, always answering students' questions.
focus on communication.
The instructors are enthusiastic and attentive.
The teacher should give more exercises.
The magistrate is too rigid.
while the exam has 50% exercises.
The teacher provides all the teaching materials.
Everything is good, I hope you share more experiences with us.
learning by writing on the board , quite interesting .
ensure class time and knowledge.
Good teacher and easy to understand.
add illustrative examples to make it easier for students to understand the subject.
The classroom is too close to the construction site, noisy and distracting.
Dedicated to helping students.
The teacher is very kind and easy to understand.
She is funny and teaches enthusiastically.
For example, there are two practice classes one week apart, but they give the same assignment deadline at the same time.
Theory should be taught first and then practice.
found teaching very well enthusiastically.
exercise .
She enthusiastically solves the exercises so that students can better understand the theory.
The number of students in the class is too large and there are many students from many different disciplines, so the quality of the lesson is not good.
teach how to learn to understand the problem, not by rote.
good teacher and good to me.
her enthusiasm.
fun teaching.
very dedicated.
She looks cute, her voice is so sweet.
She is happy, enthusiastic, dedicated and friendly.
extremely difficult exercise.
funny , easy to understand teaching , guaranteed theoretical lessons and classroom exercises .
The teachers' lectures are easy to understand and absorb, the teaching methods are fun and enthusiastic.
Good review synthesis, enthusiastic teacher.
Very good teacher, full of content.
Very satisfied with all teaching activities.
The teacher is very dedicated and loves the students.
Teaching hours are not guaranteed, lecturers are often absent without notice, do not upload teaching materials to moodle.
Easy to understand, easy to teach.
In addition, it also talks about some practical knowledge related to the subject.
The teacher's lectures are very easy to understand, besides there are many meaningful life stories, looking forward to learning many subjects he teaches!
difficult to absorb.
Lecturers are relatively easy to understand , with many specific illustrative examples .
Your lecture is quite abstract , if you have some more clear examples , we will understand the lesson better .
The teacher is quite close to practice, has a lot of exercises, is good.
effective teaching methods, helping students to understand the problem clearly.
I think the subject is not necessary!
need more exercises.
Practical exercises are quite heavy compared to theory at the same time.
should not divide the class time into 2 periods 1 session, so the duration of each session is too small, causing disruption to the teaching.
Lectures are easy to understand and absorb.
nothing to be dissatisfied with.
The program should be updated regularly to better match reality.
Fun and friendly teachers.
dedicated , enthusiastic and practical contact .
She teaches in a very easy to understand manner, dedicated to guiding students.
In my class, the computer often has problems.
She is cheerful, enthusiastic, sociable.
You need better teaching methods!
She teaches well , wholeheartedly .
Funny teacher, enthusiastic with students.
Teachers need to talk more when teaching.
Detailed instructions should be included.
Enthusiastic teachers, good communication skills.
material investment, there are many interesting activities.
should teach how to do homework before giving assignments.
faculty wzjwz10 has a large number of students and sometimes there are more students from other faculties, so lecture hall 2 becomes crowded.
Besides, this subject is too boring.
Funny teacher, interesting and fresh lectures.
when reporting the final project , due to assignment , and in a group , everyone has weaknesses and strengths , so they formed a group to help each other , but the teacher made it difficult for the members .
Teachers are dedicated to helping students.
The teacher is very interested in students and always gives the correct grade.
but I think the time and classroom should be more fixed and clearly communicated.
cheerful, enthusiastic, dedicated.
Answer students' questions quickly.
Lectures are practical and highly applicable.
give few examples of special cases that need attention, should spend more time on important parts, give examples in parallel with the live demo on the computer while teaching so effective teaching Teaching would be better.
teaching .
I really hope that the training department will let me know the name of the lecturer when I register for the course so that I can study with him in the future wzjwz155 .
She is funny, dedicated and easy to understand.
Be on time, teach well.
have not specifically introduced documents for students to read more .
Practical application no teaching .
teach closely the exam program, enthusiastically.
organize too many redundant activities in class that are not suitable for students' level.
The teacher gave presentations to make projects in groups, so it helped me to be able to impart advanced work group skills.
The teacher is enthusiastic, giving many exercises to understand deeply and be able to apply the knowledge.
easy to understand teachers.
I have a suggestion for you about the presentation of the doubledot midterm score. Some of you have a very good presentation on technology or technique, but because of the presentation, the students below do not quite understand.
teacher wzjwz184 teaches well , easy to understand , imparts a lot of professional knowledge and life knowledge , goes to work for students , has a lot of advice .
The basic network programming course uses csharp language, but before that the school did not recommend for students to learn this subject first, causing many difficulties for students when learning new subjects.
you should add more theoretical exercises.
more slides .
improve the quality of teaching equipment.
sometimes 30 minutes late.
Practice teachers should guide students to practice in a specific way, should not sit and work alone and then when students call to ask questions, they will show an uncomfortable attitude.
The teacher gives good types of lessons, covering knowledge for students.
After passing this course, I won't be studying anymore.
mid-term plus max is 4 points, then add again for the process, now it's back to the process score in 1 lesson, can't do it, less plus points, I have to accept.
improve classroom equipment doubledot fan .
This gives students the initiative in learning.
But there is one problem that I don't like that is going into too much theory and not teaching us much about how to make products.
Very few teachers.
Teachers sometimes get bored and need to change teaching methods.
She is very enthusiastic and funny.
I hope the teacher reconsiders how to teach this subject.
The lecturers are very enthusiastic, even teaching overtime and overtime, but still do not guarantee the number of lessons in the curriculum, do not explain the lesson clearly, when teaching, they just open the slide and read everything on the slide. Lectures but don't teach much or if there are more lectures, it is quite difficult to understand, when students ask again, they usually just repeat what was said last time without further teaching so that students can understand the lecture, lecture slides poorly prepared and with many errors, lecturers often go out to answer the phone, eat and smoke during class, often teach advanced knowledge while students do not fully understand the basic knowledge, often or talk harshly with students in class.
Lectures and exercises are focused and detailed.
divide the program more rationally , divide the amount of knowledge to be achieved .
She enthusiastically answered questions for students.
Good practice instructor, enthusiastic.
Ms. wzjwz228 is very enthusiastic with students during class time , encouraging students to ask questions , or asking constructive questions to encourage students to find out the answers .
teaches students a lot about reality.
she complains all the time.
The subject content is not suitable , there are too many theories , the theory is too cumbersome and not suitable with Vietnamese tradition .
She is cheerful and enthusiastic.
Good teaching method, easy to understand.
She is enthusiastic and friendly with students.
The problem of hearing from the device is not very good.
Teachers are often late.
Her way of teaching is very complicated but still not concise, causing confusion in the calculation formulas.
teaching methods to increase students' self-motivation ability.
this is a difficult subject and it is necessary to have a foundation of knowledge from more basic subjects, but the k6 program does not have any basic signal subjects before digital signal processing.
Enthusiastic teachers, dedicated knowledge transfer.
The teacher is still quite difficult in terms of time.
Enthusiastic detailed instructions.
i like very much.
responsible .
tools are still damaged.
She spoke a bit long, sometimes a bit difficult to understand.
The teacher usually runs before the theoretical curriculum.
more specific examples , easy to understand for students because in the first year of school , many students are still confused , difficult to understand the knowledge they may have never encountered before .
groups for self-study and presentations.
The maximum number of students in the class should be 30 , as this is an individual subject that requires practical interaction .
Teachers are often late to class.
sorry sir, just a quick introduction, don't spend too much time on it, i think everyone already knows such basic content (at least the people i know).
The teacher is very humorous, creating a happy classroom atmosphere for the students.
She teaches very well and is very enthusiastic.
Lecturers are not attractive, causing boredom.
Therefore, it is necessary to help students practice speaking more and develop creative vocabulary.
need to upgrade classrooms, projectors.
there are lecture slides, lecture carefully.
She teaches well , enthusiastically , provides full knowledge of the subject .
good lecture.
dedicated teachers.
Fun and sociable instructors.
the proof is that teacher wzjwz56 teaches instead of teacher wzjwz57 in class wzjwz58 .
Teachers communicate with students entirely in English.
Need more practice material.
dedicated to teaching.
How to apply theory in practice.
on time, close to the program.
The classroom is still hot and dusty, although the projector is visible, it is still blurry, if you sit far away or it is too bright, it will be difficult to see.
Very good teacher, enthusiastic with students.
Most of me and my friends don't go to practice.
Teachers should interact with students more.
Very friendly teacher!
nothing .
very useful and interesting.
improve equipment more often .
easy to understand teacher.
In addition, the remaining aspects I have no opinion.
Instructors communicate well, prompting students to self-learn knowledge.
The teacher conveys knowledge very well, and easy to understand.
Very good and useful course.
There is nothing unsatisfactory.
should practice more listening and speaking skills for students.
The teacher has in-depth expertise.
The way he teaches is very engaging and easy to understand.
Dedicated teaching, on time.
she teaches too fast, the theory teaches too fast and too much but it is not necessary.
quite okay.
The teacher is a bit difficult to understand or the lesson is difficult to understand?
Fun and enthusiastic teachers.
It would be more logical to let the lecturer teach both theory and practice.
students look for other ways to get the same results but do not accept .
Friendly faculty, sociable with students.
The teacher is very dedicated and dedicated to the students.
It's a bit confusing to teach.
she teaches well.
Giang teaches with enthusiasm and dedication to imparting her knowledge to students.
Dedicated, enthusiastic teacher, teach carefully, guide to solve specific problems.
enthusiastic teachers.
Enthusiastic faculty, active interaction with students.
The lecturer enthusiastically answered the questions of the students.
The teacher creates conditions for students to complete all labs.
should improve the practice room.
The teacher graded a bit expensive.
Teaching Chinese language is very interesting.
The teacher's teaching style is easy to absorb and understand.
often late , teaching is not enthusiastic , teaching is quite wandering , does not guarantee the correct learning schedule .
she is so cute coloncc .
giving very good examples to help students grasp the knowledge easily.
Lecturers are often late to the last sessions.
Lecturers are difficult to understand.
Good teacher, enthusiastic.
very satisfied , she teaches very happily .
She spoke fast and a lot, making me "overburdened".
add a lot of real or advanced knowledge for students.
Guaranteed class hours.
The teacher only taught one session, so he couldn't rate it.
She is very enthusiastic, she also has an interesting teaching method for learners.
Need to have experimental programming steps and see clearly how the demo program works.
There should be practical labs to be more intuitive, closer to the reality of working in hardware companies.
Fun and enthusiastic teachers.
knowledge has not been imparted.
Need more documentation.
The teacher helps students to solve many problems.
Enthusiastic, inspirational lectures for students to learn.
Only looking at each aspect of making theoretical slides but evaluating the students' projects in a very superficial way.
In short, I am very satisfied.
Lecturers are still vague and complicated.
She teaches very enthusiastically and cheerfully, teaching in detail little by little.
I hope you use a microphone.
She came to class on time, easy to understand.
Teachers put too much pressure on students while this is a subject that requires dynamism and creativity.
She teaches very well and carefully, spends a lot of time correcting the exercises.
Give lots of homework to help students with homework.
The teacher imparts vague knowledge to the students.
feel harsh , quite uncomfortable .
In general, I cannot absorb the lesson in class.
The teacher worked hard to teach, devotedly.
Enthusiastic and effective teaching.
She counted only me at the beginning of the hour, at the end of the hour, she counted the other colonsadcolon friends.
analysis 2 .
Good lecture slides.
there should be some extracurricular sessions outside , practical approach , communication with foreigners .
Reduce the load and remove the parts that are not really needed.
ineffectiveness is not suitable for the subject.
teach good theory.
Lively learning atmosphere, easy to absorb knowledge.
very easy to understand.
Kind and enthusiastic teacher.
Real knowledge is more practical.
Enthusiastic to impart knowledge, humour.
Sometimes the teacher teaches a bit fast.
invest in more modern machinery.
The teacher teaches the necessary content, concise and easy to understand.
Closely help students when they have problems in practice.
Most students study on their own and do not contact instructors to practice.
Allocate the time to complete the course more reasonably.
The teacher is very enthusiastic and ready to answer.
The teacher really cares about the students' grades.
Enthusiastic, explain the lesson.
She teaches attractive, interesting!
cares about students.
good lecture!
This is a subject that requires a lot of practice and needs to increase the number of practice sessions.
Teaching easy to understand, enthusiastic with students.
Enthusiastic teachers, easy to understand!
gentle teacher.
should leave the project at the end of the term, the students are allowed to work in groups.
the lecturer never teaches , all thanks to the students to teach instead , no responsibility , this subject is not helpful , thanks .
English textbooks do not seem to help students' information technology and communication skills, the average student can hardly get 5 points in English programs.
Teachers are very enthusiastic in answering students' questions.
Enthusiastic and interested in students.
Teaching expression is not very good.
The teacher has not supported the class in answering questions as well as creating conditions for students to learn.
Introduce new knowledge to students.
fun, good.
I don't know which teacher wzjwz260 is?
There should be many exercises for students to refer to.
Most of the lecturers do not give lectures but only translate the slides because the slides are written in English.
The instructors are thorough and easy to understand.
Always explain in detail the problems of students.
Just for a few projects.
The teacher allowed me to copy too much.
Service equipment is limited, there is not much time to practice directly.
teachers are very bad.
Teachers need to add more related exercises for students to understand better.
This subject is oriented towards logic theory, so I think it is better to study in the form of exchange and reference, not to put too much emphasis on projects and exercises.
Easy-to-understand teaching, creating a friendly feeling for students!
dedicated teachers.
Large projects are not included in the teaching, making it difficult for students to implement.
The teacher came in late but came back late.
Teacher should use microphone to lecture.
The teaching speed is quite fast, making the acquisition ineffective.
teach close to the program.
Fun, enthusiastic, easy to understand.
The time to submit the practice test is too short.
She teaches in a way that is easy to understand and friendly.
The teacher is very knowledgeable, can answer all questions of students.
Train students in teamwork skills, improve students' initiative.
She has fully revised and revised.
Strict but very dedicated.
Theoretical instructors should improve their communication skills, and prepare better lectures.
too few equipment for students to practice.
no idea .
Less time in class, but much learning.
Full teaching materials.
always on time .
She teaches very attentively, wholeheartedly answering students' questions.
He is very dedicated and loves his students.
lots of experience.
The teacher has a lot of knowledge.
In addition to teaching , since this course is an introduction to machine learning , if you can introduce the material to the various types of machine learning , applied , rather than simply riding a horse and looking at flowers .
I have slides , but it takes time because of the writing process .
The teacher is a bit difficult to understand.
she helped me a little less pretty, making me a little distracted every time I saw her lecture.
She is funny, approachable, enthusiastic.
too much homework .
Good teacher, dedicated to information security.
have not created motivation for students , have not clearly guided students to do projects .
She teaches very passionately and cares about students.
It is a very good curriculum content.
should delve into the matter.
She is enthusiastic with students, her lectures are easy to understand.
need to upgrade the practice rooms , the computer room is too bad to practice , old software versions .
The content that she wants to convey is very useful for the future working process of students!
enthusiastic teacher.
The lecturer does not use the course to make it difficult for students, or gossip, and the voice is not clear.
While teaching, the teacher often writes and draws on the board.
fully teach.
The teacher forgot all the time.
She is very enthusiastic in teaching.
The lecturer is quite funny.
Teachers are dedicated, enthusiastic, and care about students.
talk very quietly , the way of communication has not reached the students .
The teacher is a good teacher, but for occasional assignments, he sometimes talks a bit too fast.
The teacher is very funny, enthusiastic and has a very good way of communicating.
thank you very much.
Exam questions using google translate , half english and half vietnamese .
So many presentations are not very effective , hope she will improve the form of teaching and learning .
Last year, there were many students who failed and almost failed because of this subject, but this year she did not learn how to teach even more difficult than last year.
Dedicated, enthusiastic, listening to students.
The way of teaching about the subject is not reasonable, so basic teaching should be taught before advanced teaching.
I think need more time to practice.
great .
I think teachers should give more lessons and correct assignments.
Fun, dedicated, enthusiastic instructors!
The old machine room needs upgrading.
The teacher should have sample questions, sample assignments.
She did not concentrate during the lecture.
The teacher is very enthusiastic, helping students a lot in the process of completing the project.
and the computer mouse in the lab was also damaged a lot, so it is recommended that the school replace it so that there are more computers for students to study.
teachers are dedicated , easy to understand , communicate and relate to practice .
Dedicated faculty with a passion for students.
The lecturer is very enthusiastic, but teaching beyond class time will cause many students to have difficulty in learning, the teacher will pass the 4th and 5th period, causing many students to switch to another class and skip a lot. Lectures lead to ineffective learning.
I think that you don't believe the exercises are done by the girls themselves.
create more examples out of practice .
Enthusiastic teachers, good teaching methods, effective instructions.
Not satisfied at all!
There should be practical labs for students to master as well as applied operations.
wzjwz170's way of teaching is extremely boring for a skill subject like this.
The teacher always guides students to solve the exercises in many ways, making logical deductions.
The teacher's enthusiasm is easy to understand and fun.
It is necessary to create conditions for students to increase their communication skills in foreign languages.
Easy to understand and receptive teacher.
Teachers often come late to class with students.
more enthusiastic teaching.
creative teacher.
She is very funny and teaches very well.
for many good songs.
Enthusiastic and dedicated to students.
Lecturers are very easy to understand.
Practical documentation should be more specific for difficult labs.
relevant real-life examples to teach.
Lectures are a bit fast, documents are not clear, don't use moodle.
Inappropriate teaching methods.
She teaches well, is very enthusiastic, always helps and answers students' questions.
Dedicated, enthusiastic, effective teaching method.
I don't want to ask the teacher's lesson because he doesn't understand the answer.
cause waste.
So many times I find it impossible to understand.
should have a clearer and more basic curriculum.
Upgrade the equipment of the practice room.
The teacher still teaches many times without carefully skimming through too quickly to read the lesson, the instructions are not clear.
There are some places where she is still difficult to understand , the code is difficult , long and confusing , I hope you explain it more carefully .
The teacher is very enthusiastic and fun.
Teachers are committed to students.
should assign lecturers less outside work , allocate reasonable holiday time .
Even though I did some research, I couldn't fully understand and grasp the lab's content, but when I asked the lecturer, I couldn't get any more information.
There needs to be more flexible and creative teaching methods.
attendance too much colonsurprise , silde lectures need to invest more .
clear teaching.
Good teacher, funny.
have practical connections through lectures to help students quickly absorb knowledge.
Good teacher, fun.
Teaching knowledge needs to be carefully planned curriculum.
The lecturer rarely explains the exercises, but only projects the results on the results software and surfs quickly to finish the lesson.
follow the course content.
The teacher gave homework but did not guide and explain in detail the next day.
Teachers are enthusiastic to help, dedicated to their work.
good teaching !
The teacher teaches too quickly and is not deep, so he can't grasp the knowledge.
funny, teaching or lively, perfect.
Dedicated and enthusiastic in teaching.
gossip , talk too much , instructions to solve exercises too sketchy .
The teacher is very good, providing deep knowledge, enough for students' ability.
not to mention a lot of stuff like graphics, files, links.
Instructors are enthusiastic to answer questions and concerns.
no opinion with the teacher.
The lecturer explains the theory carefully before doing the practice, and evaluates the score reasonably.
detailed lectures.
Do not use slides in English at all.
She gave many examples so it was easy to understand the lesson.
funny teacher, easy to understand and considerate.
A little more realism in projects is great.
teaches pretty fast, so it's ok to slow down a bit.
Good quality training.
When he was teaching, most of us just listened to him talk like water pouring duck's head.
The extensive knowledge is too broad and difficult to access for self-learners.
funny teacher, easy to understand, cute!
Do regular check-ups.
English expression is really not very good.
too much emphasis on the listening part.
The subject emphasizes applicability, so it is advisable to equip many facilities and research materials as ideas for students to make project projects.
practical application.
apply images, video clips in the teaching process.
Results of practice , evaluation are not standard , still pass the speaker .
Teachers often teach beyond the class time, talk a lot and the way of speaking does not attract students.
Teachers have not provided sufficient knowledge for students.
The lecturers are very enthusiastic, psychological, cute, always create many opportunities to score points for students and create all conditions for students to exchange and discuss about lectures in class as well as knowledge related to the subject. .
Most of the computers in the wzjwz42 laboratory are damaged, there is no mouse, the mouse cannot be used, and the computer has a very serious virus.
not really fair and right as requested .
Enthusiastic lecturers, complete assignments, use class time effectively and on time.
This subject is good.
She is very cheerful and enthusiastic.
The instructor is very engaging, easy to understand, not boring.
Teachers can solve many exercises and explain carefully in each form so that students can understand the lesson.
did not hold the final exam of the subject , because the project took a lot of time .
Too little practice time.
When I speak loudly and when I'm young, I'm tired of hearing.
cheerful, enthusiastic.
The teacher is dedicated, funny, easy to exchange, and the knowledge he imparts is very thorough.
Fun, dedicated!
No study material.
Enthusiastic teaching, training students teamwork skills, active learning.
Good practice, but need to find out when most students have free time or you will lose your lesson.
practical integration in teaching.
the subject content is not good , quite boring , does not define the objectives of the subject .
Ms. wzjwz20 is very enthusiastic and dedicated , but the way she gives lectures makes it difficult for many students to absorb , everything is in the slides , she mainly just talks in the slides , very difficult to understand .
for hard score.
Class time is not according to the schedule.
provide more complete information about the material and what students need to know , there should be an information channel for students to communicate with the lecturer .
Answer questions, update practical knowledge.
If those 5 periods let students do different types of exercises shown by the teacher on the slides, it is better to use 5 periods to record the theory and a large number of similar exercises on the board.
The school needs to have a common curriculum for all classes and have a specific teaching program because each class has a separate study plan that takes the same exam, so it's very difficult for students.
Enthusiastic teacher, always updating new technologies for students, helping students to be more interested in learning.
Besides, it requires too high standards while the communication is extremely ineffective.
I have no opinion.
Teachers answer questions enthusiastically.
She teaches well and is very enthusiastic.
Ms. wzjwz266 is serious about her teaching job , teaching every class that is worth it , providing complete knowledge to students .
funny , always helping students when they have difficulties .
Textbooks, lectures and course materials are provided fully and updated on the moodle system.
The teacher is very very enthusiastic.
Suggest to arrange more practice time.
Teachers are dedicated to teaching.
apply some new exchange learning methods on the internet instead of relying on theory on books a lot.
she kindly coloncontemn .
Young, enthusiastic, funny, dynamic and cute lecturers!
often 15 - 30 minutes late .
The teacher is enthusiastic and imparts good knowledge.
Hope the school will change the new machine soon!
should not be too enthusiastic, should be concise in the necessary content.
The lecturers are dynamic , vivacious , creating excitement for the students in the class .
The shortcoming is that there is no subject outline, which makes searching for documents online very rampant and not knowing how to find it effectively!
Her teaching style is excellent, inspiring students to learn.
English is hard to hear.
Enthusiastic teacher, good teacher, dedicated, close to students.
The sound system used for the " listening " part is not really good.
Interesting and lively lectures.
unfortunate accident happened.
Communication is not very good.
Very good teacher and very dedicated.
do is practice form 2 .
I like the theory part of the teacher the most.
When giving examples, she can suggest solutions to make it easier for us to understand the lesson.
Have students talk more.
Instructors are very enthusiastic, easy to absorb knowledge.
She teaches very easily, conscientiously, and explains very clearly.
Very little knowledge is imparted.
happy teacher hehe.
she is very dedicated , enthusiastic in teaching , she gives very detailed lectures , with specific examples to illustrate each part that she teaches .
Teachers are dedicated, easy to understand, always interested in helping students.
there is nothing to be dissatisfied with, a little suggestion is that in the future, the teacher can choose the mcu by himself, this time the teacher chooses it, so sometimes it loses a bit of the interesting, for students to choose it is always new or interesting, students will have to find out more, see which chip is best suited.
help lecturers actively convey the knowledge they have learned in a specific way to students because of the fact that nowadays students often do projects in which the knowledge learned in class cannot be clearly demonstrated, it is more use more technology.
Good teacher, true to the theory.
Teachers are dedicated, enthusiastic, sweet.
Always want students to understand the lesson.
The weekly exercise slides are very complete , including practice content .
detailed, easy to understand.
heavy pressure.
Thank you teacher, you are very enthusiastic!
The teacher teaches a bit too much time.
The teacher is very enthusiastic in guiding students, especially in correcting mistakes or solving class exercises.
teacher is late.
properly assess students' abilities.
do not emphasize the focus , the lecture is a bit difficult to absorb .
teaching time.
or late.
focus on studying the core knowledge.
She has an active personality and gets along with students.
too many practice exercises for a formal practice 2 .
Enthusiastic teaching , dedicated to students , easy to understand lectures , provided materials are always complete .
There are reasonable practice exercises for each week and in line with the theory just finished.
Friendly, enthusiastic, sociable, funny, handsome.
The teacher is very comfortable.
She is very dedicated and dedicated to her students.
Enthusiastic, sharing learning experiences.
highly knowledgeable.
Dedicated, friendly instructors.
She spoke quickly and continuously, sometimes I couldn't keep up.
should not give this exam.
teach something.
very enthusiastic teacher.
Teachers always try to relate to reality as much as possible, helping students understand more about practice than just focusing on theory of the lesson.
Teachers are very enthusiastic in teaching as well as answering students' questions.
The classroom near the building under construction affects the listening lessons of this subject.
The teacher is very easy to understand, simple and close to reality.
The teacher speaks clearly.
You teach very well, I have never seen a teacher who teaches politics better than you.
Enthusiastic and friendly teaching.
The middle row of tables has no fan.
Study time is not guaranteed.
have many group activities , increase solidarity .
add application parts of linked list stack , queue and hash table .
fun , enthusiastic , creating opportunities for students to connect as well as improve their English speaking skills .
I don't study well, I miss many practice sessions, but I'm pretty solid in theory.
fun teaching.
The teacher is enthusiastic, easy to understand, not boring.
Short and easy to understand teacher.
The teacher went to the lecture a bit fast.
not conscientious.
fine .
The teacher is funny, enthusiastic, answers all questions of students.
My teacher's way of teaching is very good.
time cannot be controlled.
Teaching focuses on learners.
should provide documents to solve the English test.
If you work with other groups, it will lead to different problems, so you can't cooperate.
Sometimes I get stuck in traffic and I'm late.
the dedication and enthusiasm in the teaching of the teachers.
Teachers teach well, attractive.
The lecturer communicates effectively.
Very realistic and specific.
I am very satisfied with this teaching method.
The teacher needs to explain how to do each type of exercise more, and then give more exercises.
I think you should do more exercises and send your lectures through courses, form groups to grade them like other classes.
The fan in the classroom has not responded well.
Good and enthusiastic teacher.
The teacher is very thorough, very detailed.
She teaches enthusiastically, easy to understand, ensuring students understand the theory.
do not deploy lecture slides on moodle .
Instructors teach enthusiastically, creating fun activities.
Respond quickly to student inquiries.
Maybe she should give more homework to her classmates.
I see that there are some long classes, some sessions last up to 12 o'clock.
The teacher rambles a lot, making students not know what is the main content.
Dedicated and enthusiastic teaching.
for difficult assignments.
She teaches very well , slowly and carefully , helping us to understand more deeply about the lecture .
The teacher's lesson is often interrupted.
Besides teaching, he also tells many stories about his life experiences to students.
I hope that the school will take many measures to enhance the equipment and facilities to better serve the students' English learning.
easy to understand teachers.
The lecturers are very enthusiastic, the knowledge is given reasonably easy to understand and grasp.
the students themselves have never met this lecturer once in the course.
The teacher uses the moodle system well to communicate with students and the explanations are easy to understand and close to students.
Teaching methods help students absorb more easily.
need to add more exercises to many practice periods.
She teaches very conscientiously.
sometimes he speaks a little too fast.
The teachers are thorough and easy to understand.
equip the laboratory to better understand the reality.
Good teaching, fun and close to students.
There are many problems that are still difficult to understand and approach.
The lecturers have not really prepared well for some lessons.
Class time is not guaranteed.
room has air conditioning.
she did not give the question before the exam.
She teaches very enthusiastically , always discussing in class and on the subject website .
Teaching methods should not depend entirely on student presentations.
Dedicated instructors, easy to understand illustrations.
Good teacher, easy to understand.
When the exercise is out, the teacher should correct it, so that we can compare the results.
The teacher's way of teaching is not really good and there is a lot of preparation for the lecture with real situations.
The teacher is very attentive, grading is very accurate.
Put slides and exercises on moodle for students to refer to.
Lecturer is very enthusiastic, trying to observe students.
should give exercises in the form of files , instead of copying the table ( just copy the lesson table ) .
The teacher's voice is hard to hear.
The curriculum is too old and inappropriate.
I'm used to sitting at the computer to learn more than studying this subject, and I'm sleepy.
this is really " virtual " because no students do it .
She is the most dedicated teacher of the most dedicated people.
enhance speaking skills more .
equipped with new projectors , speakers and microphones of the classroom , new computers for the lab .
Lectures are sometimes difficult to understand.
She answered questions promptly.
Great teaching, good exercises.
Computers in the lab should install Android studio software to practice this subject.
enthusiastically answer questions in class, and through the student website.
let do more tests .
It is quite difficult for the teacher to submit the lab work.
full documentation.
dedicated instruction for students.
Actively helping students.
Enthusiastic, funny, caring teachers.
her pronunciation is poor and wrong.
The lecturers are absent from teaching quite a lot, not guaranteeing the time to go to class.
provides a lot of useful knowledge related to the industry.
attentive .
Best regards .
she is very easy.
The data structure and algorithm textbooks still have a lot of errors, hope the school will correct and supplement them.
The teacher did not answer the students' questions in detail.
should not be in love with girls, should take care of all students equally.
Good teacher with easy to understand focus.
in the first half of the semester there are no practical instructors.
The teacher teaches or understands, so I can do a lot of oop practice exercises so I can learn better.
Enthusiastic and funny teachers.
the classroom is too hot wzjwz96 room , my class has many students but only 2 fans , studying English in the afternoon is hot but still very hot , I absorb the lesson very poorly !
Enthusiastic, effective teaching method.
Practical subjects should be taught by experienced instructors to help students have a background in programming because learning this field of practice is very important.
The practice room is not guaranteed to serve the subject, and the software and programs are no longer suitable.
Full easy to understand instructions.
vague lab manual.
The teacher gave us practical and highly practical exercises and I was really satisfied.
The teacher does not teach much, mainly for students to find out for themselves.
I want to change the subject's name because the subject's name is c fraction cplusplus programming, but I'm leaning towards csharp.
The teacher teaches while chatting or calling often.
